# Supplementary material for: Identification of novel differentiation trajectories and gene network associations with ectopic pregnancy in fallopian tube epithelium
Source: Hum Reprod. 2025 Nov 3;40(12):2369–81. doi: 10.1093/humrep/deaf200 (PMC12675418; doi:10.1093/humrep/deaf200)
Supplement: deaf200_Supplementary_Table_S2 [file deaf200_supplementary_table_s2.xlsx]

## Sheet: Sheet1
Supplementary Table S2: Scored marker genes for Fallopian Tube Epithelial cell populations
Progenitor_n	Progenitor_s	Secretory_n	Secretory_s	Mature Secretory_n	Mature Secretory_s	Mature Secretory - Primary Cilia_n	Mature Secretory - Primary Cilia_s	Pre-ciliated-1_n	Pre-ciliated-1_s	Pre-ciliated-2_n	Pre-ciliated-2_s	Mature Multiciliated_n	Mature Multiciliated_s	OVGP1+ ciliated_n	OVGP1+ ciliated_s
RPS12	31.9574	CLU	51.037	OVGP1	38.0825	CFI	33.3787	CAPS	34.7414	TMSB4X	33.8068	TMEM190	70.9192	CFAP43	39.744
OVGP1	30.7485	CRISP3	49.6766	CRISP3	34.2983	PRSS33	33.0094	TPPP3	32.3354	CFAP157	20.6241	TPPP3	66.613	ARHGAP18	38.8396
RPL10	28.5167	ZFP36L1	44.7959	MARCKS	33.8632	APOA1	31.6501	CALM2	30.1159	CXCR4	20.1556	C1orf194	62.914	CCDC146	38.3327
RPS14	28.2184	MSLN	41.5556	PKHD1L1	33.5919	CPE	30.9698	DYNLL1	29.3553	TMEM190	19.8736	FAM183A	58.8392	HYDIN	37.8203
RPLP1	28.1766	GAS5	41.0169	USP53	33.4684	CD81	30.6056	C20orf85	28.6573	SRGN	15.2051	PSENEN	58.7916	DNAH5	37.6399
RPS24	27.4001	OVGP1	39.6851	SPARCL1	32.0948	LCN2	30.5621	C1orf194	28.2501	UBC	14.9039	AGR3	58.3599	PPIL6	37.6024
RPL12	26.6545	TM4SF1	37.5316	HIF1A	31.8436	DEFB1	30.4843	C9orf24	27.8067	RGS1	13.4036	CETN2	57.3186	SPATA17	37.2487
CRISP3	26.1834	GSN	36.7489	SLC12A2	31.3825	RNASE1	30.318	TXN	27.7343	RPL31	11.3897	CAPS	57.1739	PIFO	36.9691
RPS4X	25.7715	RPLP0	36.3289	CLU	31.2597	COL18A1	29.3919	CETN2	26.6554	HLA-A	11.2272	RSPH1	56.4607	SPA17	36.7287
RPS18	25.7515	NFKBIA	34.2232	MUC1	31.1527	C3	28.9838	FAM183A	24.5282	CRIP1	10.7314	CFAP157	54.8606	ARMC3	36.7012
WFDC2	25.6779	MMP7	33.9135	ASRGL1	31.0103	S100A10	28.9764	AL357093.2	22.9223	NEAT1	10.6682	TXN	54.8581	ODF3B	36.688
RPL7A	25.6204	RPL3	33.2804	EPB41L2	30.8974	LAMB3	28.9376	CRIP1	22.4007	MALAT1	10.6179	CDHR3	54.4915	SNTN	36.519
RPL32	25.3513	ISYNA1	33.0487	PGR	30.8867	FOLR1	28.835	PIFO	21.3949	RPS27	10.2972	C20orf85	54.2715	DNAH9	36.0861
RPL8	25.0749	KRT18	32.8555	SORL1	30.8714	SERPINE2	28.671	PRDX5	20.5902	CCL5	10.1576	AL357093.2	53.1062	CTSS	35.9956
TPT1	24.7125	NPM1	31.4336	RNASE1	30.5988	NORAD	28.5494	S100A11	20.2523	RPLP2	10.1408	AGR2	51.7716	IQCG	35.9754
RPL3	24.6449	ASS1	31.3438	WFDC2	30.3398	ITM2B	28.5172	CAPSL	18.9719	CCL4	9.95003	DYNLL1	51.2344	ROPN1L	35.8989
RPL29	24.102	TACSTD2	31.0673	HSPA5	30.3125	FAM107A	28.3676	RPL21	18.05	TRBC2	7.72411	HMGN3	51.1289	DNAH11	35.6627
RPS6	23.8971	EGR1	31.0107	KIAA1324	30.1514	HNRNPU	28.3483	RBP1	16.6003	GNLY	7.61753	DYNLRB2	50.9389	FAM216B	35.6141
CLU	23.8368	INSR	30.8266	S100A16	30.1046	TPM4	28.1717	TFF3	16.4698	DNAAF1	7.28407	TFF3	49.1333	CFAP52	35.5309
RPL13	23.78	FBXO21	30.7692	PDIA3	29.9717	ITGB1	28.1302	CFAP126	16.3722	CCDC17	6.98575	CALM2	49.0557	WDR54	35.487
NME2	23.5575	RPS18	30.6031	SLC7A2	29.8288	MYOF	28.0516	RSPH1	16.1223	VWA3A	6.8792	PIFO	48.6503	ARMC4	35.4519
RPL14	23.3272	USP53	30.449	CYBA	29.6445	TNFRSF12A	28.047	C9orf116	15.9188	LRRIQ1	6.569	PRR29	48.5223	TEKT1	35.4355
RPS3A	23.1693	RPL12	30.4252	HK2	29.6142	ZBTB38	27.8503	DYNLRB2	15.6301	CDHR3	6.2367	TMEM59	48.4876	C6orf118	35.1693
RPLP0	22.9296	RPL7	30.2666	ARHGAP26	29.5571	DSP	27.7959	HSPB1	15.3816	CD52	6.23539	C9orf116	48.2423	SPATA18	34.9081
RPS2	22.3016	FAM107A	29.7878	SPDEF	29.4788	SDC4	27.2618	RPL13A	15.2088	FAM183A	5.99816	FOXJ1	47.9997	AK7	34.8923
RPL5	22.0457	HLA-DRA	29.6051	DHCR24	29.4419	LAPTM4B	27.2548	C11orf88	15.1807	SFRP4	5.96429	CAPSL	47.9208	C11orf97	34.8012
RPL10A	21.8021	RPL36A	29.5753	COL1A2	29.3728	DDX3X	27.2219	HMGN3	14.9853	UBB	5.90577	LRRC46	47.1187	EFCAB1	34.7068
RPL11	21.6025	BCAM	29.2955	COL18A1	29.3492	BEX3	27.1434	MORN5	14.4944	DLEC1	5.82565	S100A6	47.0197	CCDC170	34.7026
RPS29	21.461	TPM4	29.2	TTYH1	29.3273	PALLD	27.1057	S100A6	14.1747	CST7	5.80885	LDLRAD1	46.6713	SELENOW	34.542
RPS15A	21.42	ID4	29.1935	LGR5	29.2538	DHCR24	27.0818	OAZ1	13.7145	FOXJ1	5.80412	CRIP1	46.2753	RSPH4A	34.0111
RPS5	21.2342	CD74	29.0808	MTPN	29.2519	HNRNPA2B1	26.9632	C5orf49	13.4117	S100A4	5.66446	C9orf24	46.2281	NUCB2	33.9048
RPS21	21.2099	CXCL2	28.698	C2orf88	29.0597	SCGB3A1	26.9575	SKP1	13.2899	CD69	5.41901	ZMYND10	46.134	C11orf88	33.8388
RPL19	21.072	RPL18	28.3342	PDIA6	28.9593	ITPR2	26.9166	PTGES3	12.8603	CD3D	5.41603	CFAP53	45.8401	SPAG16	33.7311
RPL37	20.9018	RPL5	28.2665	HSP90B1	28.9434	RCN2	26.8765	PFDN5	12.6012	KLRB1	5.38083	LRRIQ1	45.7513	ERICH3	33.6319
SLPI	20.8427	CLDN1	27.9025	SCGB3A1	28.8705	MSLN	26.8651	AK1	12.4852	SAMSN1	5.06944	MORN5	45.7187	PERP	33.6083
RPL36	20.7846	RPL37	27.6886	POSTN	28.754	TPD52L1	26.8523	FTH1	12.3415	TRAC	4.98453	CCDC17	44.8889	MS4A8	33.5759
RPL30	20.7108	HNRNPH1	27.4384	SERPINA3	28.6806	SOD2	26.8387	UBL5	12.2064	CROCC	4.91264	FXYD3	44.4241	IK	33.4964
GAPDH	20.589	MYC	27.3744	SLPI	28.3504	APP	26.8376	ATP5F1E	12.1943	CD7	4.75472	TEKT2	43.9158	FHAD1	33.3945
IFITM3	20.2902	EEF1A1	27.3328	SLC34A2	28.2808	PAM	26.8368	RPL17	12.1806	CREM	4.74184	MS4A8	43.8441	DNAH12	33.3582
RPL24	20.2559	RPS23	27.2252	TFPI2	28.1885	CHI3L1	26.7852	ATP5IF1	11.9897	TRBC1	4.61809	FAM166B	43.6171	SPAG17	33.3456
RPS16	20.1044	IFITM3	27.1563	SCUBE2	28.1367	VCL	26.7752	GSTP1	11.8622	CAPS	4.6089	CFAP126	43.3918	CFAP221	33.2768
RPS27A	20.0404	CLDN10	26.825	SPON1	28.0783	TNFAIP2	26.71	RPS27A	11.5693	PTGDS	4.5017	CIB1	43.3474	TSPAN3	33.1741
SPARCL1	19.9517	ZFAS1	26.7362	GCLC	28.066	WFDC2	26.6783	DYNLT1	11.5372	LGALS1	4.43388	TUBB4B	43.1984	DNAH7	33.0724
RPL28	19.9435	GAPDH	26.5579	CLDN10	27.8902	ATP2B1	26.615	PTMA	11.4284	CD3E	4.38558	TUBA4B	43.1212	C20orf85	32.9995
RPS28	19.5633	FOSB	26.3245	ID4	27.8552	KDM6B	26.5855	TMSB4X	11.1531	RPL23A	4.21612	S100A11	43.0048	UBXN10	32.7922
NACA	18.975	RPL7A	26.241	RBBP7	27.8551	GADD45A	26.5767	RPL35A	10.9243	CD2	4.20974	C11orf88	42.9605	FAM81B	32.7852
EEF1A1	18.5167	CD9	26.2301	PPM1L	27.7832	QPRT	26.5615	HINT1	10.8859	CCDC187	4.04834	DYDC2	42.5385	FAM92B	32.7818
MIF	18.4829	RPS2	26.1594	ZBTB38	27.7509	MYL9	26.5028	RPS27	10.8531	CCL4L2	3.83792	MORN2	42.162	SPEF2	32.768
RPL35A	17.4183	RNASET2	26.1335	MAGT1	27.4301	REL	26.4174	SOD1	10.6191	NKG7	3.83325	CD59	41.3851	SYNE1	32.7357
RPL34	17.1528	CCL2	25.7283	XBP1	27.3255	NCOA7	26.3334	MORN2	10.4886	CROCC2	3.80221	SLC44A4	40.9715	DNAH6	32.7219
RPS19	17.1303	SPARCL1	25.7255	LAPTM4B	27.3118	BTG3	26.206	CIB1	10.2129	GPR183	3.57371	ATP5IF1	40.8068	TSPAN6	32.6695
RPS8	16.6977	RPL29	25.6508	ALCAM	27.3107	TUBA1C	26.1828	UBC	10.1423	CCDC114	3.43451	DNAAF1	40.5294	CCDC65	32.6451
EEF1B2	16.5917	RPS19	25.644	PTGS2	27.2602	CITED4	26.1762	MIF	9.99152	GZMA	3.24187	TCTEX1D2	40.0951	EFHC1	32.6123
RPL9	16.4735	DAPL1	25.6137	MED24	27.2296	IGFBP2	26.0959	PRDX1	9.90035	MAPK15	3.16275	C5orf49	40.0248	IFT43	32.448
FAU	16.4579	EIF2S3	25.4883	FBXO21	27.1084	TOP1	26.0926	ZMYND10	9.19491	HCST	3.16178	FABP6	39.8976	ANKRD66	32.4103
RPL26	16.3486	HLA-DRB1	25.478	HES4	26.8682	KMT2C	25.9939	RPL34	9.0968	DNAJB1	3.09996	AK1	39.2244	CEP126	32.314
RPS7	16.1741	ACTG1	25.3913	CYP51A1	26.8569	BIRC3	25.9742	FAM229B	8.47787	LINC01871	3.06441	CCDC153	38.9381	FAIM	32.2149
VIM	16.1315	GAS6	25.2367	NRIP1	26.8243	TPT1	25.9516	CKB	8.45048	CLEC2B	3.01964	CCDC170	38.7317	DRC1	31.98
RPS3	16.1157	TNFAIP2	25.172	AR	26.7375	MUC16	25.8415	CHCHD2	8.33244	IGFBP6	2.97624	CEP126	38.3918	SLC44A4	31.8211
RPL35	16.057	ADIRF	25.1544	SPCS3	26.7242	NCL	25.7952	RIIAD1	8.29908	PTPRC	2.94859	RBP1	38.2486	STOML3	31.7873
SLC25A6	15.8571	FOS	25.1466	AHR	26.6616	HPN	25.7078	COX7A2	8.17478	GPR65	2.88651	CCDC78	38.1206	LRRC6	31.7361
RPL22	15.8563	MDK	25.1385	CD83	26.6358	AFF4	25.6667	MYL6	8.04937	XCL1	2.81213	HSP90AA1	37.862	TAX1BP1	31.6075
RPSA	15.8263	SLC25A6	25.1001	CALR	26.6177	ACBD3	25.6656	TUBB4B	7.91435	RPL32	2.80659	SCGB2A1	37.7673	CFAP54	31.5638
SERPINA3	15.6379	RPS12	25.0717	GSN	26.4814	LDLR	25.6568	H3F3B	7.8168	CORO1A	2.72643	NEK5	37.4236	MOK	31.504
CYBA	15.2499	UGT2B7	24.8307	TPT1	26.4091	GOLGB1	25.6404	PPDPF	7.68876	CD53	2.72485	MAPK15	37.3898	CAPSL	31.4294
SCGB3A1	15.1561	CLDN4	24.8221	ACE	26.3749	ITGA6	25.6227	RPL27A	7.58955	XCL2	2.63641	NELL2	36.8737	ENKUR	31.4181
RPL23A	15.1286	LYPD1	24.7749	AIFM1	26.106	ALDH2	25.6213	UFC1	7.58613	RPL13A	2.57172	TBCA	36.5409	KIF9	31.3792
RPL27	14.8721	PPA1	24.6751	MANF	26.0828	MYADM	25.578	RPS26	7.391	LCK	2.54181	DNAH12	36.4622	MAP1B	31.3564
RPS23	14.6147	RPL18A	24.6661	IFI16	26.0728	RRBP1	25.5679	C1orf189	7.37222	LSP1	2.54166	TMED6	36.4057	MNS1	31.2833
RPL21	14.4704	SNHG5	24.3394	NPAS3	25.8918	MAFF	25.5545	SRP14	7.36105	CCDC78	2.49807	HSPB11	36.3797	IFT22	31.236
EEF1G	14.3396	RPL8	24.3239	RNASET2	25.8524	MDK	25.4836	TMEM190	7.31528	LUM	2.48028	NUDC	36.2873	C6	31.181
RPL17	13.98	IMPDH2	24.2123	ITGA6	25.8361	PJA2	25.4704	UQCR11	7.25135	P2RY10	2.43159	CFAP43	36.1809	CALM1	31.1653
RPS9	13.8243	IFITM1	24.059	CPM	25.8273	CD2AP	25.4667	GABARAP	7.16069	RHOH	2.41345	RIIAD1	36.1548	TTC29	31.1396
GSTP1	13.8212	RPS14	24.0129	BCL10	25.6997	COL1A2	25.465	RPL31	7.11229	ALOX5AP	2.36824	FAM216B	36.1342	IFT57	31.0618
CCL2	13.7245	SNHG8	23.7453	C1orf122	25.6637	LMNA	25.4539	NME5	6.97412	IFNG	2.36642	IK	35.8492	CFAP53	31.0293
RPS10	13.6787	CD82	23.72	TACC1	25.6063	DSC2	25.4387	TOMM7	6.9645	CYTIP	2.21293	FAM92B	35.6031	CFAP73	30.9997
RPL39	13.5956	RSL1D1	23.4903	EFNB1	25.561	GRN	25.4007	NUDC	6.81021	KLRK1	2.18585	PRDX5	35.4534	PPP1R42	30.9403
SSR4	13.5695	CNN3	23.4482	TNFAIP2	25.5561	CYP51A1	25.377	RPL36	6.76129	TOGARAM2	2.18124	UFC1	35.0788	CASC1	30.8973
RPL36A	13.5559	RPL14	23.2019	LDLR	25.4627	NFKB1	25.3531	TMSB10	6.65985	GZMH	2.08777	DNALI1	34.8918	MLF1	30.8689
S100A16	13.5078	CMTM6	23.1501	DLC1	25.4623	MYH9	25.3427	RPS15A	6.65946	TRGC2	2.03493	KCNRG	34.8148	ZBBX	30.7805
RPL18	13.3681	RPLP1	23.1443	CNN3	25.4058	PTGS2	25.2774	RPL11	6.61774	CFAP46	2.00517	KCTD12	34.7911	WDR78	30.7439
RACK1	13.3471	RPS6	23.0168	LYN	25.2936	RASSF9	25.276	RPL27	6.53419	EVI2B	1.96454	CATSPERD	34.7297	TCTN1	30.6446
RPS13	13.0863	NME2	22.4978	CD82	25.2933	EPCAM	25.2452	TSTD1	6.37391	SLC2A3	1.9166	ZBBX	34.6362	C9orf135	30.5999
HIF1A	13.0634	HNRNPA1	22.4461	PPA1	25.1514	KLK11	25.2401	TBCA	6.31847	GMFG	1.90713	TMEM231	34.5094	CYP4B1	30.5602
EIF3E	13.0507	PAX8	22.3469	CD9	25.0954	SPCS3	25.1955	TCTEX1D2	6.29958	PRR29	1.90456	GON7	34.4677	AGR2	30.4727
SSR3	12.9504	CRABP2	22.3291	SPATA13	25.092	RAB21	25.1695	OMG	6.13108	DNAH12	1.87868	C9orf135	34.1568	EZR	30.4068
TMSB10	12.9265	HLA-DMA	22.3126	CXCL17	25.0723	SRRM2	25.155	LRRC46	6.10663	ZNF683	1.87472	MLF1	34.088	CCDC81	30.3642
GAS5	12.7639	RPL10	22.2882	EPS8	25.0682	CP	25.0784	HSP90AA1	6.03295	IL7R	1.87445	TSPAN6	34.0563	HSP90AA1	30.3103
PKHD1L1	12.6664	VTCN1	22.2792	MYOF	25.0474	KCNK15	25.0399	DYDC2	5.97604	ZFP36	1.83122	ERICH3	33.8508	SLC23A1	30.2628
USP53	12.3821	ATF3	22.1741	INSR	25.0174	RALBP1	25.0023	RPL37A	5.96078	SLA2	1.71863	CSTB	33.8354	C9orf24	30.2366
C12orf57	12.2192	KRT7	22.1572	NPDC1	24.9861	PLAT	25.0011	NDUFS5	5.88184	IL2RG	1.69561	POLR2I	33.5789	HSPH1	30.2163
PDIA3	12.0925	HES1	22.0723	CD81	24.9099	SH3BP5	24.9997	RPS3A	5.8485	MUSTN1	1.68596	OAZ1	33.5278	RUVBL1	30.2119
NPM1	12.0841	SNHG19	22.0493	ADAMTS1	24.9069	TLN1	24.988	UQCRQ	5.82464	RAC2	1.68279	HSBP1	33.4722	CABCOCO1	30.1635
MZT2B	11.9705	KRT8	21.9779	GOLGB1	24.8309	PHLDA2	24.9469	PSENEN	5.73004	GZMK	1.68009	TSPAN1	33.4069	NPHP1	30.1159
MARCKS	11.7162	RPS21	21.8376	ITPRID2	24.8307	CAV1	24.9185	NDUFA4	5.70445	CXCR6	1.66558	DYNLT1	33.3658	EPCAM	30.1011
NPDC1	11.6007	CAV1	21.8348	ITPR2	24.7937	PNN	24.9125	RSPH9	5.68758	CD48	1.6469	IGFBP5	33.362	C1orf87	30.0726
C9orf16	11.4986	C3	21.6994	PRKX	24.7482	SNCG	24.9116	WDR38	5.68039	CD8A	1.62736	DRC3	33.0875	CAST	30.0144
SPDEF	11.4718	SET	21.6898	TMOD3	24.7307	SFPQ	24.9106	AGR3	5.66403	CFAP70	1.5868	FAM229B	32.9853	DNALI1	29.9823
TTYH1	11.4172	EDN1	21.585	MFHAS1	24.7057	LMO4	24.9064	SRI	5.64119	LAPTM5	1.54794	CFAP45	32.9724	TMEM232	29.9231
EIF3H	11.4158	C19orf33	21.5745	IRS2	24.6335	IL6ST	24.9056	TUBA1A	5.61832	CD37	1.45541	MNS1	32.4631	DNAH3	29.9213
PPA1	11.3611	AR	21.3333	ATP2B1	24.5944	PRKDC	24.8348	ROPN1L	5.50609	CTSW	1.44512	GSTA3	32.3908	FUCA1	29.8245
ATP5F1D	11.2782	EIF3E	21.0669	CPNE5	24.571	WWTR1	24.7821	RPS17	5.36692	PTPN22	1.44281	SRI	32.2062	SAXO2	29.822
RNASET2	11.1577	ZFP36L2	21.0249	LIMA1	24.5228	TES	24.7769	MORF4L1	4.95004	DCN	1.40081	GIHCG	32.1539	SRD5A2	29.801
MANF	11.103	RPL10A	20.9452	CEBPD	24.5178	FRMD4B	24.7644	RPS29	4.84953	RUNX3	1.39319	FAM81B	31.9304	DRC3	29.7798
SNHG8	11.081	SELENOP	20.8727	CKAP4	24.4988	EMP1	24.6804	DPCD	4.84497	TIGIT	1.35945	HIST1H1C	31.9233	WDR38	29.7559
ASRGL1	10.8891	EIF3H	20.848	BTG3	24.4791	TACSTD2	24.6668	RPS7	4.83809	TYROBP	1.356	PRDX1	31.9211	RUVBL2	29.7412
CLDN10	10.7432	NPR1	20.8476	SDF2L1	24.4304	CDH2	24.6544	RPL7	4.71833	GZMB	1.33304	DYNLRB1	31.9131	CSPP1	29.688
PPIB	10.7309	APOBEC3C	20.8335	ERGIC1	24.4231	TMOD3	24.6334	FAM92B	4.70097	TRDC	1.33056	SAXO2	31.6928	CFAP47	29.6423
RPL23	10.6224	PDZK1IP1	20.7605	GRN	24.3806	SLC34A2	24.6235	RPL9	4.69825	FASLG	1.327	CD46	31.5459	KIF21A	29.636
RPL37A	10.223	SPON1	20.7147	IL1R1	24.2996	HNRNPAB	24.573	AKAP14	4.69212	HCLS1	1.32415	CALM1	31.3781	CFAP45	29.6016
OST4	10.2118	RPL36	20.4416	SLC7A8	24.236	EPHA2	24.5425	CATSPERD	4.68565	IL2RB	1.32235	CFAP52	31.3136	EFHC2	29.5976
RPS27	10.1458	EEF1G	20.2998	RIMS2	24.1832	LAMP2	24.4876	RPS28	4.48521	CD3G	1.30424	CDS1	31.0974	CCDC113	29.5799
ATP5MC3	10.1083	GADD45A	20.2669	SAT1	24.1601	PNRC1	24.4771	UQCR10	4.39157	TAGLN	1.29721	LINC01765	31.0124	NUDC	29.4518
SEC61B	10.0458	RPL23	20.2521	FNDC3A	24.1413	BCL10	24.4696	RPL41	4.38194	GPR171	1.27993	SMIM22	31.0097	CDHR3	29.3933
PFN1	9.95931	TTYH1	20.1582	SLC9A3R1	24.0331	S100A14	24.4501	COX6C	4.35396	KLRD1	1.26327	RNASEK	31.0023	EFCAB2	29.3835
PDIA6	9.95744	FTL	19.9941	IGFBP2	24.0208	ARID5B	24.4375	MLF1	4.22852	TRAT1	1.25059	SPATA18	30.9965	AKAP9	29.3747
RPLP2	9.9294	MAFF	19.9865	EHF	23.9951	FAT1	24.4321	RPL23A	4.17849	EMP3	1.24942	ANXA13	30.9833	MGLL	29.3423
COX5B	9.89963	JUN	19.9799	ITGB8	23.9947	CDV3	24.4305	HSPB11	4.17776	GZMM	1.24146	CD24	30.9073	SPAG6	29.2643
XBP1	9.86006	PKHD1L1	19.9712	SLC1A5	23.9082	ASS1	24.4152	SMIM6	4.17302	IGKC	1.23615	PERP	30.5374	MOSPD1	29.2072
RBBP7	9.82792	RPL32	19.8355	HYOU1	23.8627	RND3	24.4124	FAU	4.05141	EVI2A	1.18405	C6orf118	30.4762	CC2D2A	29.0915
MYL6	9.79099	KLK10	19.8186	CD55	23.8606	SRPRA	24.3989	ODF3B	4.00115	KNDC1	1.17938	TOGARAM2	30.3718	WDR34	28.9978
HSP90B1	9.76223	SORL1	19.762	PDIA4	23.845	TMEM265	24.335	C11orf97	3.8662	KLRC3	1.17482	C6	30.2207	PACRG	28.9911
EPB41L2	9.68686	RPS5	19.7093	KCNK6	23.8262	SGPP2	24.3224	C9orf135	3.85275	FYB1	1.15425	HIPK1	30.2076	FAM174A	28.9437
RPL13A	9.35147	SNHG32	19.5688	SCARB2	23.8185	NENF	24.2669	TUBA4B	3.81644	C16orf54	1.10845	DNAI2	30.163	IFT46	28.9241
CALR	9.30424	COL18A1	19.4521	HNRNPA2B1	23.8043	CFL2	24.1851	RPS9	3.68821	GRIN3B	1.08179	TSTD1	30.1316	STK33	28.9214
RPS25	9.25573	ARGLU1	19.4196	LMO4	23.8038	GTF2I	24.1817	CFAP300	3.55973	JUNB	1.07123	DYNC2H1	30.0727	MORN5	28.8787
CD63	9.20645	CCN1	19.3842	CRELD2	23.6902	GAS6	24.1371	SMIM22	3.42486	ARHGAP9	1.05617	BANF1	30.0348	UBXN11	28.8759
ALKBH7	9.1501	RPS9	19.3406	RRBP1	23.6613	CA12	24.1214	GSTA3	3.40843	CD8B	1.0554	NEAT1	29.9162	CCDC74A	28.8654
SCUBE2	9.13446	KLK11	19.2958	CPD	23.6287	SLFN5	24.094	FAM166B	3.38601	SPOCK2	1.04841	STK33	29.9008	CLGN	28.7838
BTF3	9.10232	PODXL	19.2773	ABCC4	23.625	ZNF217	24.0667	ATP5MPL	3.37169	IL2	1.04113	DPCD	29.8818	BBOF1	28.7753
SLC25A5	9.0952	EEF1B2	19.2367	SSR3	23.6009	NRIP1	24.0443	RPL36AL	3.36749	CD247	1.03219	GABARAP	29.833	LDLRAD1	28.7278
RBM3	9.07643	RPL26	19.1783	HERPUD1	23.5753	CEBPB	24.0432	SRGN	3.2331	TPPP3	1.01212	SPATA33	29.6899	VWA3B	28.7076
RPL18A	8.99742	KCNQ1OT1	19.1706	TXNRD1	23.5028	HP1BP3	24.0066	AL121899.1	3.18904	SPAG17	0.989662	TUBA1A	29.6312	ERGIC3	28.6596
EEF2	8.94127	IER2	19.1262	PPM1K	23.4916	HIVEP2	23.9528	COX6A1	3.17607	SH2D2A	0.982344	NME5	29.4837	DNPH1	28.6429
SDF2L1	8.91086	SEMA3B	19.124	TPM4	23.4627	EMC10	23.9489	RPL10	3.16398	LAT	0.96242	DRC1	29.3342	SAMHD1	28.5733
UQCRB	8.88176	RPL4	19.1115	TM9SF3	23.4431	IQGAP1	23.9433	NDUFB1	3.16104	CXCR3	0.947656	CCDC146	29.2965	WDR63	28.5712
LGR5	8.86732	RPL34	19.0982	BAG5	23.3895	ST14	23.9409	COX8A	3.14504	PRF1	0.943934	CDHR4	29.278	CLUAP1	28.5593
C1orf122	8.78144	IFITM2	19.0885	NORAD	23.3328	TJP1	23.8996	HSBP1	3.01629	TAGAP	0.903206	ANAPC4	29.0222	NME5	28.5161
COX5A	8.76037	TUBB	19.0792	TMEM238	23.2766	SPINT2	23.8915	RPLP2	3.00813	GLIPR1	0.89845	AQP3	28.9001	CFAP77	28.477
HES4	8.66171	RPS13	19.0547	PEMT	23.2693	PHACTR2	23.8863	IK	2.96988	TPM2	0.884823	IFT27	28.8383	ZMYND10	28.438
SEC61G	8.58508	SLC40A1	18.975	GNG11	23.2474	PPP4R2	23.8293	RPS19	2.92734	SH2D1B	0.880438	IFT57	28.7418	DNAAF1	28.4281
MTPN	8.55232	MYADM	18.9691	CRYBG1	23.1801	SLC7A1	23.8136	ANXA2	2.89616	GPR174	0.862511	TMEM107	28.5974	CFAP44	28.3021
TPM4	8.43485	ADAMTS1	18.9227	TSPAN13	23.1322	AHR	23.81	RPLP1	2.84115	HOPX	0.858043	RFX3	28.5604	DYNC2H1	28.2671
HMGB3	8.43022	RPS3	18.8745	SOD2	23.0822	BMP7	23.8094	RNASEK	2.82652	GPR18	0.857817	SELENBP1	28.5533	CDHR4	28.1763
TPI1	8.37021	SLC38A2	18.7022	HMGCS1	22.9922	FNDC3B	23.7962	ATP5ME	2.79971	BCL11B	0.848655	ANKRD66	28.4919	CCDC78	28.176
YBX1	8.35571	MYL9	18.6655	SPTLC2	22.9534	MMP7	23.7756	RPL35	2.78038	DOK2	0.833395	TMEM258	28.4258	VPS35	28.1738
COL1A2	8.34694	WSB1	18.6488	CMTM6	22.9087	UACA	23.7652	IFT22	2.73981	GPR35	0.819532	CES4A	28.3962	C5orf49	28.1274
EIF3K	8.28836	PABPC1	18.5227	SRRM2	22.9047	MACF1	23.756	RPS16	2.64432	GIMAP4	0.815404	DCDC2B	28.3409	CAT	28.0923
CNN3	8.28733	SAR1A	18.4201	TNFRSF19	22.8844	ABLIM1	23.7538	JUNB	2.62136	ZAP70	0.795263	CALML4	28.0159	C21orf58	28.0852
RPS15	8.2004	DHCR24	18.417	HMGCR	22.8527	SRSF9	23.7481	TEKT1	2.59319	CCR5	0.776666	C4orf3	27.9893	ARL3	28.0274
BTG3	8.16497	RPS8	18.3902	CDC42EP5	22.8456	ANXA3	23.7438	POLR2I	2.58552	BIN2	0.771936	CFAP300	27.7983	IQCK	28.0172
HSPA5	8.14753	SERPING1	18.2656	SLC28A3	22.8363	CHMP4B	23.723	BANF1	2.50808	GATA3	0.767596	SON	27.6907	AC013264.1	27.9915
UQCRH	8.13484	CRYAB	18.2508	WNK1	22.7956	SUCO	23.7128	DSTN	2.42457	TNNI3	0.753452	AKAP14	27.5987	DTHD1	27.9584
NSA2	8.12586	SLC34A2	18.2286	QSOX1	22.7934	CHD4	23.6855	HIST1H1C	2.41499	JAML	0.741006	RSPH9	27.5785	PPP1R7	27.953
DUSP23	8.07931	HOMER2	18.1383	LINC01541	22.7905	CRABP2	23.6642	YWHAE	2.39019	COL1A1	0.740097	SPAG8	27.5783	CFAP70	27.9033
SPON1	7.97848	TPD52L1	18.1237	HMGB3	22.7712	TM9SF3	23.6552	SFRP4	2.31201	WIPF1	0.722232	COX6A1	27.5621	GSTA3	27.8913
CYP51A1	7.914	EIF3L	18.1195	SELENOP	22.7682	NINJ1	23.6172	HES6	2.3016	ARHGAP15	0.714672	SNTN	27.499	C20orf96	27.8126
RNASE1	7.78749	ACTB	18.1005	SCGB1D2	22.7494	SESN3	23.6111	RPL38	2.29935	TRAF3IP3	0.708476	PTMA	27.4655	TCTEX1D4	27.794
ABI3BP	7.76616	EIF3M	18.0792	PLXDC2	22.6644	CHD3	23.6001	SNTN	2.28062	IL16	0.703748	SPAG17	27.3635	CFAP298	27.7848
SELENOP	7.69856	EMX2	18.0343	TPD52L1	22.6566	SLC7A2	23.5812	RPL39	2.25539	ICOS	0.697198	ERH	27.3172	MAP3K19	27.7471
CD83	7.66917	SNHG29	18.0126	LONRF2	22.6306	TPM3	23.557	GSTA1	2.1886	PPP1R2C	0.688476	DNAH5	27.2833	SARAF	27.6094
RPL36AL	7.66431	S100A16	18.0086	ALDH6A1	22.5764	IPO7	23.5417	RPL10A	2.15075	SLA	0.68132	SOD1	27.2669	EFCAB10	27.5864
CPNE5	7.62237	EFNB2	17.9431	ITGB1	22.5665	TAF10	23.5291	CALML4	2.10145	RPL27A	0.672482	NDUFB1	27.1994	SPEF1	27.486
ATP5MC1	7.61208	RPL15	17.9304	MTDH	22.4861	LRPPRC	23.5108	LINC01765	2.09833	SIT1	0.669803	TEKT1	27.1876	UQCRC1	27.4428
TMEM238	7.60451	JUND	17.8566	PNRC1	22.4762	LPP	23.4383	ANKRD66	2.07888	LCP1	0.661133	HSPA1B	27.1244	RSPH9	27.4367
SPCS3	7.59666	ERP27	17.8105	NCOA7	22.3978	FBXW11	23.4179	ACTB	2.03762	SPARC	0.646311	TCTEX1D1	26.9181	NELL2	27.3577
SLC12A2	7.56956	ARID5B	17.8045	TC2N	22.3844	HUWE1	23.3927	FAM216B	2.01382	ARHGDIB	0.643467	DNAI1	26.9168	IFT27	27.3223
IGFBP2	7.34691	NFKBIZ	17.6908	STARD4	22.3832	ITM2C	23.3751	C4orf3	1.94331	TRGC1	0.643396	CST6	26.9041	TRAF3IP1	27.2625
TPRKB	7.27513	KRT19	17.6348	ZNF217	22.3684	CLINT1	23.3657	TAGLN2	1.92692	ATP2A3	0.630889	C1orf189	26.873	CFAP300	27.249
DDT	7.25344	DEFB1	17.5977	CRTAC1	22.3563	RASEF	23.3513	COX5B	1.84378	GPR15	0.629824	CFAP73	26.6844	LRRIQ1	27.2257
SOD2	7.2205	RBM3	17.587	GADD45A	22.3073	TM4SF1	23.2901	RPS6	1.79726	OASL	0.626644	ROPN1L	26.6626	AK9	27.1536
NDUFB11	7.18475	EEF1D	17.5518	NET1	22.2986	PPIC	23.2884	BTG1	1.75279	CCL3L1	0.621574	HMGB2	26.515	HIPK1	27.1134
PEMT	7.16512	RPS28	17.4804	FAM107A	22.2906	RNASET2	23.2336	MYCBP	1.71566	COL3A1	0.604583	LRRC71	26.3707	C4orf47	27.1075
WDR83OS	7.11274	BICD1	17.4222	TM4SF1	22.2331	EIF3A	23.2244	AC244090.1	1.65279	CD160	0.591919	CKB	26.3563	C4orf48	27.1054
RPL7	7.11249	RPL13	17.422	C1orf162	22.2194	VASN	23.2109	DNALI1	1.64822	ADAM33	0.589876	CCDC114	26.309	CFAP126	27.078
CRELD2	7.1118	NPDC1	17.4161	FRMD4B	22.2189	ARPC5	23.2075	C22orf15	1.58331	CCRL2	0.58817	TTC25	26.285	PCM1	27.0777
PPM1L	7.03576	PMAIP1	17.4047	GALNT7	22.2161	BOD1L1	23.1571	CENPM	1.56857	PDZD4	0.571625	SEC62	26.2645	ANXA2	27.0606
GSN	6.95392	NR4A1	17.3732	CD2AP	22.2161	CAST	23.1558	CDC20B	1.51048	FMNL1	0.564316	AL121899.1	26.2012	CCDC74B	27.0475
NOP53	6.86807	SNHG16	17.301	EPCAM	22.2059	TFRC	23.1449	RGS1	1.47566	PCED1B-AS1	0.561934	ACYP1	26.0428	SERPINB6	27.0469
ATP5F1C	6.85494	IFI16	17.2901	MEGF9	22.1946	LMAN1	23.0405	CALM1	1.45972	GIMAP7	0.55812	RFX2	25.9989	DZIP3	27.02
GNG11	6.80892	KLF5	17.2655	PLA2G4A	22.1708	ALDH6A1	23.0334	EPPIN	1.42165	IKZF3	0.54783	DLEC1	25.8996	DNAH10	27.0149
SLC25A3	6.8011	CDC42EP1	17.2371	ANO1	22.1076	HEBP2	23.0279	RPS11	1.41362	CD5	0.547741	C20orf96	25.8705	GCLM	27.0101
ATP5ME	6.74282	TPI1	17.2295	CD63	22.0912	LDHB	23.0252	COX17	1.41179	PDCD1	0.545964	MORF4L1	25.8528	ANAPC4	26.9417
EIF3M	6.72622	KLF4	17.2095	PPIB	22.0775	TTC37	22.9824	RPS15	1.40081	CRTAM	0.537105	UBXN11	25.7362	CCDC114	26.9327
NDUFA11	6.67021	CXCL17	17.1614	METTL9	22.071	PRRC2C	22.9676	AC013264.1	1.38055	MEG3	0.525539	IQCG	25.6825	DYDC2	26.9298
PTMS	6.6697	JUP	17.139	HEBP2	22.0699	SYNCRIP	22.9624	COX6B1	1.37569	GIMAP2	0.525328	PTPRF	25.6466	RFX3	26.9203
BEX3	6.66817	EIF4A2	17.1283	GNB5	22.0612	EMID1	22.9462	RPSA	1.3062	TNK2	0.522288	G0S2	25.6258	HSP90AB1	26.9187
ATP5PO	6.64974	RACK1	17.117	DUSP23	22.0541	CLEC11A	22.9386	ELOB	1.27622	RGS2	0.521041	MAATS1	25.6181	C1orf141	26.9016
ADI1	6.64019	HMGA1	17.067	PJA2	22.0481	CCDC186	22.9363	GIHCG	1.27254	IL10RA	0.519738	AKAP9	25.4943	CFAP57	26.8659
TPD52	6.62602	RPS16	17.0347	ISG20	22.0245	PTMS	22.917	MUC12	1.15814	DNAH1	0.516992	COX17	25.3857	PRDX5	26.8636
TUBB	6.54033	RPL9	16.978	UGT2B7	22.0085	SEMA3B	22.9131	CCDC153	1.14308	GEM	0.507762	CFAP100	25.3824	UBE2D2	26.8532
SSR2	6.53305	RPS15A	16.8596	LIPA	22.0059	TRIB1	22.8819	GPR183	1.13053	TTC21A	0.506478	PLAC8	25.2955	CD164L2	26.7763
C2orf88	6.50908	RNF122	16.8382	TPBG	21.9822	TPBG	22.8738	RPL32	1.09913	IL21R	0.500337	MAPRE3	25.2625	CCDC33	26.7279
C19orf33	6.50613	CCNL1	16.8271	TLE1	21.9673	PLS3	22.8706	GON7	1.0953	PSTPIP1	0.4999	C7orf57	25.2617	TSGA10	26.7235
COX7B	6.48902	LMCD1	16.7501	DSP	21.9452	ARHGAP26	22.8373	CDK1	1.02185	CD27	0.486655	ATP6V0E1	25.1218	DYNLT1	26.6897
RPL27A	6.41156	RPS4X	16.7419	BBX	21.8918	SMARCA1	22.8274	TMEM31	1.01833	PBX4	0.483261	ACBD3-AS1	25.0958	RPGR	26.6615
LAPTM4B	6.39204	EEF2	16.7103	TCN1	21.8801	CTSZ	22.8196	ERH	1.01298	TMEM52	0.481123	MORF4L2	25.0821	ITM2B	26.6432
RPL4	6.38453	SPRY1	16.6991	MZT2B	21.8558	IER5	22.7742	IFT27	1.01001	IKZF1	0.478695	C11orf74	25.0447	IQUB	26.5206
TSPO	6.35107	PPM1K	16.6899	CDC42EP1	21.8541	SIPA1L1	22.7721	VAMP8	0.989836	TMIGD2	0.476404	NDUFA3	24.8766	DPCD	26.4611
RPS17	6.32482	RPSA	16.6686	KCNK15	21.851	CEBPD	22.7657	SUB1	0.984234	TRG-AS1	0.474153	KIF21A	24.7687	CCDC28A	26.4559
MPST	6.27565	PLAT	16.6477	MATN2	21.8465	ARL5B	22.7569	ACBD3-AS1	0.972879	APBB1IP	0.45337	UQCR10	24.6862	IGFBP7	26.4543
SPRY1	6.25805	CD83	16.6125	HNRNPU	21.8267	MED13	22.7382	MRLN	0.966471	PPP1R18	0.449532	PTGES3	24.65	ADGB	26.4228
CREB3L4	6.22858	RBMX	16.5857	MYO1C	21.8161	VPS13C	22.7325	RPL19	0.952539	PTPN7	0.447227	STOML3	24.5262	IQCD	26.41
NENF	6.19936	SLC25A5	16.5084	PGM2L1	21.7971	MAP4	22.7255	AC073578.1	0.951667	ITGAL	0.444768	UBL5	24.4984	CFAP299	26.3729
C1orf162	6.19402	ENO1	16.4921	SNX9	21.7491	TANK	22.7144	CDC20	0.942455	FLI1	0.442422	ERBB4	24.492	TMEM14B	26.3715
GCLC	6.17212	SLC7A8	16.3771	BCL3	21.7334	JUP	22.6892	CFAP53	0.912459	SERPINF1	0.441942	MYL12A	24.4808	GCC2	26.3301
OSTC	6.15523	HLA-DRB5	16.3354	ATP8B1	21.7199	CRYAB	22.6868	TCTEX1D4	0.908149	CCL3	0.435324	CABCOCO1	24.4698	KIF27	26.3167
CLEC11A	6.14111	FYB2	16.2989	ACBD3	21.6331	SMARCA5	22.6672	RPS14	0.90227	PPP1R16B	0.433156	SKP1	24.4693	TTC25	26.286
MYL6B	6.1139	MUC1	16.2113	TPM3	21.6285	XRCC5	22.6519	HBB	0.880603	RPL35	0.431722	TNFAIP8L1	24.3555	WDR60	26.2695
NDUFA4	6.04756	LTA4H	16.1578	CLINT1	21.6224	ASH1L	22.6441	MT3	0.839133	IL18RAP	0.430801	AC244090.1	24.1707	NWD1	26.2449
TPD52L1	6.04392	LAPTM4B	16.1354	ADI1	21.618	C19orf33	22.6429	FOXJ1	0.786185	PIK3CG	0.430719	ARMC3	24.1601	FAM229B	26.2171
COL18A1	5.97386	KIAA1217	16.1269	NSA2	21.6036	EHD4	22.6414	TMA7	0.78311	STK17B	0.419624	IFT22	24.0606	TTC26	26.1924
CDC42EP5	5.95391	TPRKB	16.1101	SEC31A	21.6024	CLDN1	22.6405	LRRC26	0.723517	TBX21	0.417202	CCDC173	24.0165	GOLM1	26.1583
ADAMTS1	5.94954	ZC3H12A	16.0982	NAMPT	21.5971	EIF4G1	22.6397	AC105446.1	0.722925	DRC3	0.414465	RUVBL2	23.9645	CYB5R1	26.1566
CD55	5.90096	TOB1	16.066	MSMO1	21.5807	MYO1C	22.595	LRRC23	0.682992	SIRPG	0.408817	UBXN10	23.9514	EFHB	26.1405
SNRPD2	5.8927	WDR43	16.0468	EIF3A	21.5288	RBBP7	22.5892	RPL8	0.662999	IGLC1	0.408272	RPS27L	23.9065	AKAP14	26.1054
MUC1	5.85438	OBP2A	15.9534	P4HB	21.5072	RARRES2	22.5836	STAR	0.652274	TIMP3	0.399774	TMEM173	23.8734	KIF5B	26.0984
AIFM1	5.80682	KLK8	15.9304	ITGA2	21.4969	ADI1	22.5729	PARK7	0.623605	OGN	0.381058	SRP14	23.7599	RSPH1	26.093
CHCHD10	5.76106	MPZL2	15.9199	PREX2	21.4939	ZRANB2	22.5721	AC004832.1	0.617582	MROH7	0.378076	ANXA4	23.6767	H2AFJ	26.0875
CYCS	5.75891	TAF1D	15.9068	PRRC2C	21.4868	CHD1	22.5689	RPL26	0.611949	PLIN4	0.376618	DNAAF3	23.6234	GFM2	26.0046
PPP1R14B	5.71864	MEIS1	15.8903	RCN2	21.4572	SERBP1	22.5643	MT1G	0.608142	RGL4	0.375911	RPA3	23.5359	C1orf158	25.9602
PTN	5.70498	RPL11	15.8552	STK39	21.4429	HIF1A	22.5617	MELK	0.564536	TTLL6	0.375174	WDR38	23.483	PKP2	25.9423
NME1	5.7043	PAM	15.8484	IQGAP1	21.4019	GNAS	22.5577	JCHAIN	0.549998	GRAP2	0.374027	TMA7	23.4805	TMED4	25.8565
TFPI2	5.70411	RAP2B	15.8134	CD44	21.372	PDLIM4	22.5528	AC023300.2	0.53836	PYHIN1	0.371614	SARAF	23.4685	IQCA1	25.8386
DAB2	5.62418	CD200	15.7828	SPINT1	21.3614	B4GALT5	22.5496	TP53AIP1	0.519368	CCN5	0.371474	ERGIC3	23.4435	RIIAD1	25.8032
SLC9A3R1	5.62414	RPL22	15.7809	SLC40A1	21.3579	ATRX	22.5473	RPL28	0.515044	PHLDA1	0.371449	AC013264.1	23.3077	C7orf57	25.7792
ASS1	5.6191	EHF	15.7306	GAS6	21.3569	PEA15	22.5439	PLK4	0.511452	TMEM74B	0.367495	FAM174A	23.2906	TEX9	25.7632
CD9	5.59759	KCNK15	15.7195	LAMC1	21.3048	ZC3H12A	22.541	LBHD2	0.469831	NCR3	0.366865	C18orf32	23.2145	MDH1B	25.747
CEBPD	5.58988	SAT1	15.6851	ACSS2	21.2608	CHCHD10	22.5364	RPA3	0.466424	SLAMF7	0.361055	IQCD	23.1192	CCDC39	25.7346
NDUFB2	5.58829	RNF144B	15.6821	PPIC	21.2331	MARCKSL1	22.5077	AC069404.1	0.463434	CCR7	0.354214	HSPB1	23.0866	COQ4	25.7224
TGM2	5.53422	ITM2B	15.6523	MTCH1	21.2228	DSG2	22.4963	POC1A	0.456329	KLRC4	0.35203	CFAP44	23.0343	DCDC2B	25.6895
PRDX6	5.50927	RPS3A	15.6175	ABI3BP	21.2184	CCNL1	22.4805	TOP2A	0.437145	P2RY8	0.346556	PACRG	22.9871	CEP83	25.6886
EIF4B	5.50455	EPB41L4A-AS1	15.5859	FUT8	21.2088	RIPK2	22.447	CD8B	0.432145	APOBR	0.342519	CCDC113	22.8282	MAOB	25.6872
SORL1	5.47473	SPINT1	15.5631	ATP5F1D	21.1946	SINHCAF	22.4391	SHISA8	0.405685	ZNF831	0.3394	NDUFA13	22.7154	SPAG8	25.6773
PRPS2	5.46261	THSD4	15.5164	ACTN1	21.1895	CKAP4	22.4049	CD7	0.40127	ITK	0.339253	CCDC187	22.7085	SLFN13	25.6339
COX4I1	5.42528	RNASE1	15.5132	AFF4	21.1881	SERTAD1	22.404	CXCR4	0.400846	CSF2	0.339107	RTN4	22.6348	DNAL1	25.572
IFI16	5.41128	HLA-DPA1	15.4314	EIF4G1	21.1635	BACE2	22.388	CCDC78	0.399565	CD244	0.329431	CFAP206	22.6345	PIH1D2	25.5336
NHP2	5.39214	RND3	15.3948	ALKBH7	21.1621	CCN1	22.3815	HIGD1B	0.397026	LINC00892	0.32659	B9D1	22.6059	RABL2B	25.4716
COX6B1	5.37102	THBS1	15.3583	ST14	21.1247	TMEM238	22.371	P2RY10	0.373882	MIAT	0.323889	PFDN5	22.4658	ISCU	25.4659
SCGB1D2	5.32979	GRN	15.3467	DLST	21.0989	CLTC	22.3667	AL356805.1	0.369285	KIR2DL4	0.320287	HNRNPF	22.4569	P4HTM	25.4658
HNRNPA2B1	5.32879	MDM4	15.3462	MYH9	21.0014	TXNRD1	22.3646	PROC	0.354054	LINC01934	0.318504	MGST3	22.379	CCDC40	25.4399
ECHS1	5.3228	CXCL3	15.3031	ITPKC	20.9846	TNFRSF10B	22.2959	IGKC	0.342832	CD28	0.315687	HOXC4	22.3522	NEK10	25.425
ARHGAP26	5.3113	PPIA	15.2904	SEC11C	20.9833	LIMA1	22.2933	PEBP1	0.338042	TSPAN32	0.30873	C1orf158	22.2977	TM9SF2	25.3913
LSM7	5.31008	TCF7L2	15.2855	TCEA3	20.9757	ZNF267	22.2905	AC096536.1	0.33558	MOXD1	0.302336	VWA3A	22.2857	ECT2L	25.3693
SERBP1	5.295	LGALS3BP	15.2252	TPD52	20.971	FAS	22.2724	ZNF831	0.327464	CACNA1G	0.299596	DPY30	22.105	UCP2	25.3389
POSTN	5.28966	AC083862.3	15.1979	CYB5A	20.97	SPEN	22.2666	LDLRAD1	0.326148	VWA5B2	0.298715	C5orf15	22.0373	C9orf116	25.1857
KCNK15	5.25276	VMP1	15.1829	PRSS12	20.9621	TOMM20	22.2659	CXCR3	0.325605	CCR6	0.293492	RSPH4A	22.0303	CDS1	25.1606
HMGA1	5.22343	ARL4D	15.1808	TGM2	20.9345	MYH10	22.2603	BUB1	0.315706	DOCK10	0.289183	MYCBP	22.0023	NEK5	25.1126
PGR	5.20149	TPT1	15.1616	TRAM1	20.9304	TWSG1	22.2443	C11orf53	0.308402	HBA1	0.282051	CSPP1	21.9897	SCCPDH	25.1021
CXCL17	5.15574	CDH6	15.1521	TPRKB	20.9264	G3BP2	22.2284	SYT5	0.291932	CD40LG	0.280017	DZIP3	21.9565	SPAG1	25.0907
UBA52	5.14432	MYOF	15.1158	MRPL3	20.8495	SLC25A24	22.227	CD37	0.279635	LINC00944	0.277953	AHSA1	21.9115	FBXO36	25.0738
CCDC167	5.14176	ARRDC3	15.1034	SEMA3C	20.8227	MSN	22.2164	SCGB2A1	0.274649	FGD3	0.274427	DAD1	21.8527	TMEM231	25.0531
ATP5F1E	5.13899	BEX3	15.0848	JUP	20.8006	HNRNPR	22.2095	IL10RA	0.27022	PLXDC1	0.272696	VAMP8	21.8487	CEP70	25.0136
PODXL	5.11135	GJB1	15.0833	FNDC3B	20.7395	KIAA1217	22.199	AC109446.3	0.27016	CYTH4	0.271562	LRRC6	21.8354	MRLN	25.0063
LRRC75A	5.08149	TSC22D1	15.044	NCL	20.7361	RAB11FIP1	22.1962	TBX21	0.269061	ABI3	0.270186	MRLN	21.8126	PEBP1	24.9993
OBP2A	5.04516	NONO	14.9999	NME2	20.719	TSPO	22.1842	STOML3	0.266585	NLRC3	0.269987	NDUFC1	21.7468	ADIPOR1	24.8947
ATP5MG	5.04102	CXCL16	14.9797	PRKDC	20.6959	MAPK1IP1L	22.1468	PSTPIP1	0.266057	LTA	0.268195	RARRES2	21.7421	SRI	24.8872
MATN2	4.99924	HLA-B	14.9768	FEZ2	20.6934	RFK	22.1378	C16orf54	0.264222	KLRC2	0.266562	EPHX1	21.6843	FANK1	24.7822
SEC11C	4.9826	HEXIM1	14.9597	KLF5	20.6714	CUL3	22.1072	TNFAIP6	0.264082	THEMIS	0.263078	CD164L2	21.571	SCAND1	24.7633
ZNF593	4.98025	PTGS1	14.9586	NFKB1	20.6508	ZBTB10	22.0921	AC008780.1	0.258249	FLT3LG	0.262889	CTSD	21.5512	NEK11	24.7338
RIMS2	4.9599	FBXO32	14.9513	COX4I1	20.6424	CCDC47	22.089	AC010255.3	0.257044	ITGB2	0.262161	IFT46	21.5471	ZKSCAN1	24.7102
PNRC1	4.79522	CRTAC1	14.9295	IPO7	20.6354	TMEM30A	22.0517	UBE2C	0.252135	AC004832.6	0.261485	CFAP70	21.5087	TMEM67	24.6698
HK2	4.76599	DUT	14.9197	MYADM	20.6176	XIAP	22.0415	FO393401.1	0.247338	LCP2	0.260843	SEM1	21.4914	ODF2L	24.6364
KRT10	4.75848	RPL27A	14.8744	YWHAB	20.6024	SELENOP	22.0313	TYRP1	0.246204	ITGB2-AS1	0.255195	CCDC74A	21.4519	MDM2	24.5905
TXNDC17	4.69905	KMT2E	14.8661	MPST	20.5867	H1FX	22.031	SMIM10L2B-AS1	0.244264	GIMAP6	0.251528	ATP5MPL	21.4268	LRRC23	24.5702
SEMA3D	4.69394	NCOA7	14.8435	PODXL	20.5687	MAGT1	22.0226	AL357673.2	0.24168	TRGV4	0.251045	C19orf53	21.3613	CATSPERD	24.5649
CYC1	4.65937	LTC4S	14.8305	KCNK1	20.5511	ZYX	22.0174	HCG14	0.237821	ECM1	0.246812	CHMP5	21.3134	YWHAQ	24.5455
HNRNPA1	4.65927	ARHGAP26	14.8263	BDP1	20.5371	FHL2	21.994	TSKS	0.237604	SNAI2	0.240769	WDR78	21.2454	ATP6V1D	24.5021
ALDH6A1	4.62172	APEX1	14.8016	IDI1	20.4671	MUC1	21.9872	LINC01574	0.226148	TKTL1	0.23902	CENPM	21.2329	AK1	24.498
LIPA	4.61938	RPL39	14.771	FNBP1L	20.4649	LSR	21.9735	MYL12A	0.217174	TCEAL7	0.227889	MAP1A	21.2014	ULK4	24.4943
AP2S1	4.56853	RPS15	14.7584	TMED10	20.4364	BDP1	21.9689	ETDA	0.217153	RFLNB	0.227344	SAMHD1	21.136	NME7	24.4873
DUT	4.56036	MRPL3	14.7557	SNHG8	20.4351	NASP	21.967	GZMK	0.208791	LAT2	0.226378	TCTN1	21.0273	TMEM107	24.477
CHCHD2	4.55184	NACA	14.7501	UTRN	20.3914	DDT	21.9663	NDUFA1	0.207009	MYO15B	0.226029	GSTA1	20.9269	TUSC3	24.4714
ELOB	4.52983	CHI3L1	14.7314	B4GALT5	20.3626	SRSF5	21.9634	AC107031.1	0.205945	CXCL14	0.22521	SMIM26	20.914	DNAJB13	24.4454
TMOD3	4.49597	TRA2A	14.7191	SLC25A1	20.355	ATP5F1D	21.9551	CD86	0.203343	DENND1C	0.222308	ARHGAP18	20.8814	GON7	24.4097
LTC4S	4.4339	CST3	14.7031	LONRF1	20.3463	TP53BP2	21.9353	DLGAP5	0.201565	GFI1	0.222121	TRMT112	20.8709	IFT88	24.3919
PDIA4	4.43347	HNRNPA1P48	14.6724	ERO1A	20.3448	MPZL2	21.9333	JAML	0.197223	STAT4	0.221145	ATP6V0C	20.8666	PDK4	24.3831
MYOF	4.3209	CEBPD	14.6603	VIM	20.337	ENDOD1	21.9262	ALDH1L1	0.194639	NCKAP1L	0.219889	CCDC181	20.8265	SELENBP1	24.3581
TOMM20	4.29476	RNPC3	14.6508	ARFGAP3	20.3181	RBBP8	21.9198	EVI2B	0.181596	ZC3H12D	0.218173	SMIM6	20.8196	SCPEP1	24.3318
SMS	4.29296	AMD1	14.5604	DNAJC3	20.2878	UTRN	21.9114	GSG1L	0.180728	LINC02446	0.214708	FANK1	20.79	CFAP36	24.2958
PHB2	4.28659	LGR5	14.5171	MAP2K3	20.2868	YME1L1	21.911	TCF4-AS1	0.178151	KIF21B	0.212873	LRRC23	20.7839	OSCP1	24.2896
SLC1A5	4.28049	SUSD3	14.5135	SLFN5	20.2787	SPINT1	21.8981	LDHC	0.176435	SNED1	0.206017	DRAM2	20.7122	TUBB4B	24.2879
MED24	4.26203	MT-CO1	14.5094	SRPRA	20.275	BCLAF1	21.8904	PRR32	0.176302	FCRL6	0.205228	DAW1	20.654	KIAA2012	24.2461
STK39	4.25008	MT-CO3	14.436	ACTR2	20.2603	UGCG	21.883	CCNB2	0.176218	TRPV2	0.20368	SOD3	20.6189	IFT81	24.232
NCL	4.24972	CSRP1	14.4265	TST	20.2589	TRIM44	21.8804	CDC25C	0.176211	PLEK	0.203017	C4orf47	20.4349	LINC01765	24.2275
LGALS9	4.21203	C19orf48	14.3648	NDUFS1	20.2446	SMC5	21.871	ZACN	0.172552	GPR132	0.201124	HYDIN	20.3585	DCDC2	24.2215
CSRP1	4.18847	ABI3BP	14.3489	SEC61A1	20.2405	DUT	21.867	AC107398.4	0.168441	IL17A	0.201044	SRD5A2	20.2875	AC013470.2	24.1488
RPS26	4.17293	MT-ND1	14.3487	RPN2	20.2291	LTBP3	21.8563	HYLS1	0.167184	MICAL1	0.199815	C15orf65	20.2753	MORN2	24.1372
PPM1K	4.13744	CRISP2	14.347	TOP1	20.2156	LCN12	21.8507	LINC02265	0.165532	HLF	0.198078	CCDC39	20.2519	SINHCAF	24.13
AC078845.1	4.13416	ATF4	14.3416	SRSF9	20.2017	PRKCI	21.8491	AC108134.4	0.163018	CFAP100	0.197995	DNAH7	20.1958	CYSTM1	24.108
HIST1H1E	4.12277	PSME1	14.3363	HMGA1	20.1938	LIMS1	21.8343	GRIK1-AS1	0.16008	CCDC3	0.19409	NEDD8	20.1397	CCDC17	24.0672
COX8A	4.08268	RPL31	14.3342	AMPH	20.179	PURB	21.8253	AP001330.1	0.160017	WAS	0.194047	ALDH3B1	20.0316	KTN1	24.0231
TUBA1B	4.06813	EPHA2	14.3277	ZBTB10	20.1728	PNRC2	21.809	AC079922.2	0.158028	JCHAIN	0.193231	NUPR1	20.0123	CCNDBP1	24.0218
ITM2B	4.05883	RBM39	14.3008	PRCP	20.1248	DDX24	21.8053	AC007387.3	0.157937	SCML4	0.19165	BLOC1S1	19.8366	CALML4	24.0203
HNRNPAB	4.04183	KLF6	14.2738	AHCYL1	20.1217	AAK1	21.8043	AC130343.2	0.157475	LINC02132	0.19072	ZC2HC1A	19.8131	CNTRL	24.0125
TCN1	4.03582	LCN2	14.2735	NFIL3	20.1207	PPFIBP1	21.8	MICOS10	0.155378	PGAM2	0.189396	CCDC198	19.7945	EHF	23.9299
ENO1	4.03187	SLC3A2	14.2613	CREB3L4	20.1192	RC3H1	21.7799	CARMIL2	0.146911	ARHGAP30	0.189023	MICOS10	19.768	TMEM70	23.924
ABCC4	4.0191	ANO1	14.2397	SLC15A2	20.1106	ARPC1B	21.7705	CCDC188	0.146246	IGHG1	0.188148	PAIP2	19.7386	DNAI1	23.9171
SELENOK	4.00399	ADAM28	14.2284	KMT2C	20.1064	DDX6	21.761	LINC02166	0.145892	PARM1	0.187582	EFCAB10	19.7187	STAM2	23.9073
MTHFD2	3.98084	MT-ATP6	14.2023	TOMM20	20.1054	CDH1	21.7589	CSF2	0.142247	HHATL	0.187362	CFAP57	19.7151	CCDC173	23.8673
FKBP11	3.97419	SERTAD1	14.197	HIVEP2	20.1041	GINM1	21.7484	AC079336.4	0.139404	C3AR1	0.187301	P4HTM	19.6768	KIF3A	23.8081
ATP5PD	3.95501	MT-ATP8	14.1932	AC078845.1	20.0771	ZFAND5	21.7353	LKAAEAR1	0.139345	PARVG	0.18713	STAU1	19.5699	CLTA	23.8076
COX6C	3.94609	NUAK2	14.193	SEC14L1	20.0713	S100A16	21.7206	TPSAB1	0.13854	HIC1	0.185965	ATP5MF	19.4993	RTN3	23.7876
EIF3G	3.93731	CDK4	14.1821	COPB2	20.0615	HIGD1A	21.7066	AL158167.1	0.135675	PKDCC	0.185393	NUCB2	19.4976	IFT74	23.7556
CYB5A	3.93296	MYH9	14.1802	LBH	20.0548	NSA2	21.7031	PLAAT1	0.135196	SPINK2	0.18428	OMG	19.4965	DAW1	23.7001
HINT1	3.89953	MT-ND3	14.1723	TBC1D1	20.0527	SSR3	21.6748	TPX2	0.134975	CD200R1	0.178607	COX7A2	19.3928	LINC02345	23.6967
TST	3.8765	LMNA	14.1553	COX5A	20.0475	SERINC1	21.6517	XXYLT1-AS2	0.131806	OSM	0.177084	ODF3B	19.3299	NDUFAB1	23.6924
GLIPR2	3.86821	SNCG	14.135	TXNDC5	20.0385	CNN3	21.6313	FOXN4	0.130563	KIT	0.17661	ARL3	19.2317	AGR3	23.6626
STXBP6	3.8503	DARS	14.1308	TMEM50B	19.9973	BEX4	21.6211	CCR7	0.129734	PRG2	0.175124	NDUFS5	19.2234	LRP2BP	23.6553
TCEA3	3.82672	TLE3	14.126	NEDD9	19.9946	ARHGEF12	21.6177	ETDB	0.12932	SLAMF6	0.173332	LAPTM4A	19.1825	FBXO15	23.6204
EIF3F	3.79204	H3F3C	14.1222	C9orf16	19.9385	SOX6	21.6123	NOS3	0.127892	OSR2	0.173157	ATP5F1E	19.1714	DPY30	23.6191
SLC28A3	3.7754	MT-ND4L	14.1113	KDELR1	19.8789	TACC1	21.6088	SH3GL2	0.127857	KRT81	0.172518	MICOS13	19.1631	ANKRD54	23.6152
TKT	3.75824	AASS	14.1109	DEK	19.8763	PIM3	21.5849	CCDC184	0.125819	TMEM100	0.170072	SLAIN2	19.1465	BSCL2	23.592
AHR	3.7464	MT-CO2	14.1077	UQCRFS1	19.8752	ASCC3	21.5834	AL356134.1	0.123081	AC092118.2	0.169148	CCDC88C	19.1234	C8orf34	23.582
NPAS3	3.7461	MT-ND4	14.1073	IL6ST	19.8729	B4GALT1	21.576	MYL2	0.121862	MEI1	0.167628	ALKBH5	19.0884	RIBC1	23.5801
POLD4	3.73453	RPL37A	14.1031	USO1	19.861	BCAM	21.5751	PIK3CG	0.119495	FHL5	0.166738	KRTCAP2	19.0686	CHST9	23.531
ACE	3.73391	TWSG1	14.0749	SEL1L	19.8324	NCKAP1	21.5605	S100A9	0.119131	NMUR1	0.166543	CFAP298	19.0621	SPATA6	23.5194
EDF1	3.72439	MT-CYB	14.072	TUBA1C	19.8165	ROCK2	21.5541	AF178030.1	0.118701	ADORA2A	0.165601	CIR1	19.0614	HDLBP	23.5181
ISG20	3.71831	SERPINA3	14.0308	SAMD12	19.7997	SCARB2	21.5493	OIP5	0.1182	AC147651.4	0.165136	DTHD1	19.0417	ANKRD36	23.4903
MAGT1	3.71733	HSP90AB1	14.0289	MAFF	19.7956	C9orf16	21.536	ZBTB32	0.117535	C11orf21	0.163662	DBI	18.8879	DNAJA4	23.4588
TIMP1	3.70595	DDOST	14.0152	ZFAND5	19.7951	LAMC1	21.5222	PRG2	0.11501	LINC00861	0.163203	LRRC10B	18.8407	P4HA1	23.4565
SLC34A2	3.67973	NCL	14.0091	GRAMD2B	19.7136	UBE2R2	21.5076	RTP5	0.114299	TMEM273	0.161631	PFDN6	18.7631	SYNE2	23.4497
AURKAIP1	3.67137	HIF1A	14.0005	GINM1	19.6926	NFKBID	21.4998	CRABP1	0.114264	LAG3	0.161576	ENKUR	18.7091	TMX4	23.4382
NDUFS8	3.66383	PON2	13.9968	AMD1	19.6563	ZSWIM6	21.4912	FGR	0.113781	PIK3R5	0.160133	OSCP1	18.6721	VDAC3	23.4349
AR	3.66313	MT-ND2	13.9964	HP1BP3	19.6334	SH3YL1	21.4731	TRGV10	0.113116	TRGV10	0.159796	COQ4	18.6554	VRK3	23.4118
EHF	3.6569	DDX21	13.9863	ASS1	19.6165	YBX1	21.4628	CD19	0.113049	MSC	0.158457	LINC02166	18.6504	PLPP2	23.391
IGFBP4	3.64381	SCGB3A1	13.9731	SLC27A6	19.6077	CRIM1	21.4396	LINC01815	0.109968	CLEC10A	0.154576	PPIL6	18.6284	GALM	23.3883
GNPNAT1	3.63798	SLC12A2	13.9652	SLC25A3	19.5954	IL6R	21.4248	TAFA1	0.109926	ICAM2	0.153903	AKNA	18.6257	CEP41	23.3737
MDK	3.63109	IL1R1	13.9573	STT3B	19.5889	ARFGAP3	21.4222	AL359513.1	0.109061	CASS4	0.152744	SCN1A	18.5881	AC105052.5	23.3673
ACSS2	3.63062	EIF5A	13.9505	YWHAZ	19.5724	RLF	21.4113	HECW2-AS1	0.10772	AC007349.3	0.151215	CFAP20	18.4982	TMEM59	23.3604
MDH2	3.6178	ATP2B1	13.9408	SGPP2	19.5504	CFLAR	21.406	USP30-AS1	0.107671	CA10	0.151154	KIAA0556	18.4897	SUGT1	23.3477
ID4	3.58885	TCEAL9	13.9396	DAB2	19.5291	TPR	21.3956	AC008735.2	0.10765	VAV1	0.149558	TMBIM6	18.473	AKR7A2	23.319
TP53I3	3.58721	PABPC4	13.9347	SERINC1	19.4994	SERPINA5	21.3945	MYO3A	0.106428	FCGR3A	0.149414	RIBC1	18.4718	LINC01513	23.3068
SRRM2	3.58576	TSPO	13.9252	HNRNPAB	19.4933	KHDRBS1	21.3732	AC005358.1	0.105588	FO393401.1	0.149105	SAP18	18.4536	TTC21B	23.2751
ZFAS1	3.58424	SNHG6	13.9217	SMC5	19.4754	SHTN1	21.3504	CLEC2A	0.105518	EBF1	0.143096	CCDC189	18.4111	SLAIN2	23.2676
SLC25A39	3.57393	MUC16	13.9159	VWA8	19.4603	UBQLN1	21.3474	PDE3B	0.10354	TRBD1	0.142689	DNAL1	18.3718	SLC22A4	23.2646
ATP5MD	3.56553	RPS20	13.9075	HUWE1	19.4487	ANP32B	21.3334	AC244517.5	0.103186	AC004687.1	0.141295	RAB36	18.2604	CCDC181	23.2633
RSL1D1	3.55844	C6orf62	13.8933	GMPR	19.4301	TST	21.3292	VIPR2	0.102353	TRGV9	0.14057	HIST1H2BD	18.248	TMEM173	23.2556
CHI3L1	3.55805	BTF3	13.8876	TKT	19.3833	NUFIP2	21.3257	AL645937.2	0.101673	MYO1F	0.140285	MDH1B	18.2206	CLDN3	23.239
HADHA	3.55744	ALCAM	13.8845	ARMCX3	19.3805	SEMA3C	21.318	AC003965.1	0.101309	TMEM204	0.138756	UBC	18.2121	TSPAN1	23.2365
SH3YL1	3.55452	RPS29	13.8792	EFNB2	19.3763	LARS	21.3069	ZC2HC1B	0.101215	FCER1G	0.138047	MORN3	18.1901	SYAP1	23.226
FAM3B	3.5525	RPL19	13.8728	PTPN4	19.3719	BIRC6	21.3014	LINC02130	0.101204	AP003119.3	0.135588	SUB1	18.1778	ARMC2	23.2205
MRPS2	3.52539	SSR3	13.8437	DNAJB11	19.3514	ACTR2	21.295	APBA2	0.100938	CACNA1C-AS2	0.133915	ENDOG	18.1713	TUBA4B	23.1523
CPM	3.4949	BRD2	13.815	BHLHE41	19.3255	PTBP3	21.284	SHISAL2A	0.0998807	MRGPRF	0.133857	WDR66	18.1105	PGRMC1	23.1025
KCNK6	3.48174	WT1	13.8045	NOTCH2	19.3223	GALNT3	21.2791	AC005100.1	0.0996391	MEG9	0.132041	FOLR1	18.0992	IFT172	23.0918
RHOC	3.47852	HLA-DPB1	13.8042	DUT	19.3199	ALKBH7	21.2729	NETO2	0.0973527	TRAF1	0.131392	LINC02345	18.0743	CD46	23.0464
LDHA	3.4718	CFL1	13.8039	PTPN12	19.3	GALNT7	21.2665	MCIDAS	0.0973457	LINC02084	0.130506	CLSTN1	18.0613	SPACA9	23.0397
CDC42EP1	3.45	MT-ND5	13.7853	STAT3	19.2858	PARP4	21.263	OLR1	0.0959381	LST1	0.130408	IGF1R	18.0571	VAPA	23.0221
NDUFS6	3.44	ECHS1	13.7648	CHD3	19.2842	CFB	21.2495	AC012414.3	0.095742	AC103724.4	0.130337	CYB5R1	18.0305	PTPRF	23.0175
ANP32B	3.43161	LMO4	13.7592	MTHFD2	19.2551	GNAI2	21.2434	RASGRP2	0.0942119	PLAC9	0.130334	STMND1	18.0302	TCTEX1D1	23.0088
NDUFA1	3.42494	MT-ND6	13.7064	CLTC	19.2469	GSN	21.2259	LHFPL3	0.0936972	PDE4B	0.129264	IDS	18.0071	WDR86-AS1	22.9902
MARCKSL1	3.4136	ZYX	13.7032	S100A14	19.2372	UBE3A	21.1942	HAND2-AS1	0.0925102	TMEM156	0.128622	ZKSCAN1	17.9989	PPP4R3B	22.9867
CCL20	3.41011	FBL	13.6345	AOPEP	19.2368	ZC3H15	21.1821	MPP7-DT	0.0925032	LYG1	0.127074	SPEF1	17.9883	CDKL1	22.9476
HMG20B	3.40163	YME1L1	13.6214	LRPPRC	19.2303	ETF1	21.1734	FPR1	0.0911552	JAK3	0.126414	TXNIP	17.988	CFAP65	22.8831
MRPL3	3.37812	TFPI2	13.6155	GGCT	19.2273	RYBP	21.1643	AC126283.1	0.0909381	HGFAC	0.123536	RCAN3	17.982	CFAP161	22.8498
HMGCS1	3.36147	CTSB	13.6025	LMNA	19.216	SMARCC1	21.1561	AL163952.1	0.0902974	MAP4K1	0.122194	GAS2L2	17.9791	DYNC2LI1	22.8034
PTRHD1	3.33757	EIF3D	13.5814	EYA2	19.2114	TCEAL4	21.1375	NCBP2L	0.0900453	AL683807.1	0.122004	UQCRQ	17.8961	APOBEC4	22.762
LINC01541	3.33705	PRPS2	13.5312	CBLB	19.195	ATP8B1	21.1357	KCNA3	0.0900032	LINC02328	0.12198	SSB	17.8309	TP53TG1	22.7495
RWDD1	3.33277	CXCL1	13.4793	DARS	19.1751	RALA	21.1272	ESCO2	0.0899332	ASPA	0.121961	CCDC24	17.83	ISCA2	22.67
IMPDH2	3.33133	CNBP	13.4731	NTN4	19.1707	PLK2	21.1191	AL136961.1	0.0893275	ADRB1	0.120481	DNAAF4	17.7941	DNAAF3	22.6514
PPIC	3.32561	BEST1	13.4655	PHB2	19.164	BEX2	21.1124	AC096733.1	0.0893275	FAM133A	0.120236	TUSC3	17.7845	WDR49	22.6464
UBB	3.30896	COX4I1	13.4436	KDM6B	19.1288	FNBP1	21.0979	LINC02533	0.0893135	KCNA3	0.116377	TSGA10	17.7659	ATRAID	22.632
KDELR1	3.30629	BNC2	13.4338	TTC37	19.1184	COPB2	21.0722	E2F7	0.0891314	AC244197.2	0.112469	RIPOR2	17.7599	TCTEX1D2	22.6239
TGFB2	3.29957	PHPT1	13.3979	TPR	19.1101	PIK3C2G	21.07	COX4I2	0.0890684	CFP	0.111582	CFDP1	17.7164	PALMD	22.6022
UQCR11	3.2852	RPL23A	13.3716	ANP32B	19.1046	RBMS1	21.067	AL391557.1	0.088088	CARMN	0.11157	KNDC1	17.6879	TMEM254	22.597
S100A14	3.28133	HERPUD1	13.3407	ERP44	19.1031	HSPA9	21.0648	MT2A	0.08806	EOMES	0.111392	SMDT1	17.6454	CFAP46	22.5711
UQCRFS1	3.27581	SLC25A3	13.3079	LGALS9	19.1025	NFKBIZ	21.0601	LINC01556	0.0875348	TMEM86B	0.109879	DNAH10	17.5365	CCDC30	22.5653
MRPL12	3.24807	MTCH1	13.3033	FYN	19.0982	YY1	21.0525	CD300A	0.0868975	FGFBP2	0.109768	CROCC	17.4629	HSPA4L	22.5494
NT5DC2	3.24091	TRIP6	13.2954	WDR45B	19.0976	CAV2	21.0467	NCAPH	0.0860362	LTB	0.109405	SHROOM3	17.4624	SUMF2	22.5393
SAT1	3.22933	NAMPT	13.2881	PABPC1	19.0711	BBX	21.0448	AL162413.1	0.0851083	ZNF23	0.106753	ENKD1	17.4615	GIHCG	22.5331
RAB34	3.22081	ANKRD10	13.2776	KRT10	19.0698	C1orf122	21.038	GFRA3	0.0849577	AC093484.2	0.106515	SMIM5	17.4034	LRRC34	22.5329
EPCAM	3.2148	DUSP11	13.2547	PGK1	19.0614	SLK	21.0334	AC093909.4	0.0849577	NDUFA4L2	0.106493	SF3B6	17.4023	DZIP1L	22.5274
LBH	3.15565	HK2	13.2512	PPP4R2	19.0439	BRD4	21.0308	NFIA-AS2	0.0849577	C1QTNF2	0.10619	DNAH9	17.3805	HNRNPF	22.5054
LCN12	3.15374	KLK6	13.1903	EIF3H	19.0401	VGLL4	21.0099	IGHV1-18	0.0849577	RAB37	0.105264	PITPNM1	17.3715	LRRC74B	22.485
EIF3L	3.1507	RPS24	13.1896	USP9X	19.0296	PTGS1	21.0078	AL034397.3	0.0837217	SLAMF1	0.104591	PLPP2	17.3634	RHBDD2	22.4576
AC007009.1	3.14046	LDHA	13.1334	CTSC	19.0064	TCEA3	21.0014	SHISAL1	0.0836797	OLFML1	0.103352	C10orf95	17.3536	CCDC60	22.4188
NRIP1	3.13688	VCL	13.093	DDX6	19.001	DHX9	20.9916	AC107081.4	0.08313	AC017104.1	0.102242	GCLM	17.3077	LINC01091	22.4019
PJA2	3.12729	RPS10	13.0859	RHOU	18.9844	CYBA	20.9868	OGN	0.0818835	GPA33	0.101313	MLLT1	17.207	CARS	22.3928
LAMA2	3.09492	MAGT1	13.0793	RAB8A	18.955	SLC25A3	20.9843	PDCD1	0.081824	MYO1G	0.101093	BUD31	17.1664	LRRC46	22.3923
ISOC2	3.09051	DUSP1	13.0579	ISYNA1	18.9473	IFNAR1	20.9771	GFI1	0.0813443	PTGFR	0.0977592	SCGB1D4	17.1637	LIMS1	22.3901
DHCR24	3.06671	SYNGR2	13.0302	TMED7	18.9421	AIFM1	20.968	AC020558.1	0.0813198	AOC3	0.0969763	TOMM7	17.142	B9D1	22.3743
CMPK1	3.05865	LCN12	13.0263	EIF4B	18.9388	ADGRG2	20.9403	AL732437.2	0.080588	AL590764.1	0.0961353	PIH1D3	17.1079	RGS22	22.3728
RAB13	3.04912	MTRNR2L12	12.9955	INSIG1	18.9387	CAVIN1	20.9303	AC015845.1	0.080574	PRKCB	0.0960344	DENND6B	17.0716	HACD3	22.371
ISYNA1	3.04549	ANXA3	12.9876	SRP72	18.9339	CBX5	20.9245	DISP3	0.080567	MS4A1	0.0958815	TMEM123	17.0076	PDCD6IP	22.3559
IFIT3	3.04324	HNRNPDL	12.98	CNDP2	18.9108	AKAP13	20.9179	LINC02376	0.08056	ITGAM	0.0957714	PET100	16.9668	RABL2A	22.3351
SNHG5	3.04117	CRTAP	12.9592	UBE2J1	18.9031	ITGB8	20.915	LHX2	0.08056	FGR	0.0951903	CD164	16.8919	RIBC2	22.3299
SCARA3	3.04068	TRIB1	12.9474	PNN	18.8957	MAGED1	20.9061	FAM72A	0.0794185	AC093010.2	0.0942974	MRPS21	16.8563	MAPRE3	22.3205
RRAS	3.0366	AOPEP	12.9445	PUM1	18.8782	CRTAC1	20.9006	B9D1	0.0793625	ASPG	0.0941567	TJP3	16.7296	CETN2	22.31
CXCL10	3.03311	HES4	12.9404	HIPK3	18.8748	HEXA	20.8915	AC090559.1	0.0793205	CARMIL2	0.0941383	CBY1	16.7229	SERPINA6	22.3067
ATP2B2	3.01389	BTG3	12.9068	SIPA1L1	18.8535	BEX1	20.8733	NUDT10	0.0782981	SELPLG	0.093646	HSPH1	16.706	HSPBP1	22.2633
PSMG1	2.96746	RPL28	12.8928	RASSF9	18.8428	EEA1	20.8717	AC012178.1	0.078116	LINC02384	0.0927989	DNAH2	16.6897	PAPSS1	22.247
PTGS2	2.95968	S100A1	12.8904	ATRX	18.8383	CALD1	20.8668	FIBCD1	0.0762183	KIR3DL2	0.0924564	ANXA2	16.6808	ZNF106	22.2433
ATP1B3	2.95769	FUT8	12.8818	NCKAP1	18.8315	RANBP2	20.8532	AL583824.1	0.0762113	SNAI3	0.091646	SMIM19	16.639	DALRD3	22.2259
CCND2	2.91035	RPL35	12.881	CDC42EP4	18.8266	TRIP12	20.8516	WDR87	0.0761833	PRSS53	0.0892545	COX6B1	16.633	RRAGA	22.2102
ZBTB38	2.91022	NDUFV1	12.8699	PPTC7	18.8148	TXNL4A	20.8483	AC130888.1	0.0750383	FOXN4	0.0888569	MT2A	16.6173	GNS	22.2037
HYAL2	2.90446	LY6E	12.8395	MIER1	18.8144	WDR45B	20.8407	FANCD2OS	0.0750033	TRGJP	0.0875634	CFAP65	16.6129	ANKRD65	22.1989
GRN	2.88866	RPS17	12.829	C12orf57	18.801	ANXA11	20.8291	WAS	0.0749788	CPNE7	0.0871811	NWD1	16.5952	CAPS	22.1715
TFRC	2.88468	EIF1AX	12.8212	LINC01578	18.7991	PCYOX1	20.8247	LINC01679	0.0749683	APOE	0.0871689	EZR	16.5696	THRAP3	22.1611
EPS8	2.87904	PTGS2	12.7734	ZYX	18.7971	PTPN11	20.8192	LINC01413	0.0739424	AKAP5	0.086334	SLFN13	16.5637	AL121956.6	22.1487
GUK1	2.8697	PSAT1	12.7665	SLITRK5	18.7773	PMAIP1	20.8066	DIPK2B	0.0738653	COL6A6	0.0857927	DZIP1L	16.5635	ELN-AS1	22.1362
VEGFB	2.86127	TNFSF10	12.7501	COPB1	18.7622	TRIP11	20.8017	AC092681.3	0.0718345	TRAV4	0.0856765	C11orf16	16.5437	NIPSNAP2	22.135
TMSB4X	2.85683	EIF1	12.6961	F2RL1	18.7581	SEC31A	20.7936	TRBV14	0.0718345	NRN1	0.0856551	DSTN	16.4634	NRAV	22.1237
FMOD	2.84927	PRDX2	12.6714	YME1L1	18.7445	PODXL	20.7836	SAG	0.0718345	KCNMB1	0.0854104	SERPINB6	16.4484	CFAP69	22.1218
GYPC	2.8441	BEX2	12.6347	DDT	18.7425	RAB5A	20.7819	CKAP2L	0.0713864	LINC02195	0.0853493	GTF2H5	16.4453	PRKAR1A	22.1089
PARK7	2.82774	S100A14	12.6173	CCDC47	18.72	USF2	20.7703	CD8A	0.070539	LINC00528	0.0839242	PCBP2	16.4286	C12orf75	22.1016
ANO1	2.79627	MAGED2	12.603	VTCN1	18.7112	MAL2	20.7565	CHRNA5	0.0705005	NKX6-1	0.0824502	CLIC1	16.3788	CCDC191	22.0892
MSRB2	2.79381	TCEA3	12.5732	APOL1	18.7108	PPP1R12A	20.7508	ZAP70	0.0699963	AC087521.1	0.0824318	IGFBP7	16.3582	GPX4	22.0771
SYCE1L	2.7846	SAMD12	12.5467	NOL7	18.6977	RNF19B	20.7424	CD300E	0.0692925	AC133644.2	0.0824196	WDR63	16.3316	AGBL2	22.0724
TATDN1	2.78203	EPS8L1	12.5361	SH3YL1	18.6851	IMPAD1	20.7411	AL691403.1	0.0692575	ATP8B4	0.0823217	SOX4	16.3233	KIF2A	22.0687
ITPR2	2.77322	ZFP36	12.5138	GTF2I	18.6678	POLR2A	20.7392	DTL	0.0689844	EGFL7	0.0810985	DDX17	16.3196	IARS2	22.0516
FAM107A	2.77266	SCNN1A	12.5117	PRPS2	18.6463	ISOC1	20.7381	SELL	0.0681511	CD84	0.0810159	METTL7A	16.3135	LRRC71	22.0365
ITGB1	2.76451	PPP1R15A	12.4896	NENF	18.6445	PPP1R15B	20.7324	POLQ	0.067955	FTL	0.0808018	SH3BGRL3	16.2755	CCDC69	22.018
RCN2	2.7629	TANK	12.4858	CFI	18.6431	ZFR	20.7178	LTB	0.0678114	AL031595.2	0.0806214	TAX1BP1	16.2431	SMYD2	22.0059
ATP5MC2	2.73932	EMP1	12.4846	DNAJC21	18.6414	TIPARP	20.7164	AC009171.2	0.0675768	PTGDR	0.0804868	PAQR7	16.2199	ENDOG	22.0053
GCHFR	2.73646	CAPG	12.4816	MPZL1	18.6316	MIR22HG	20.707	FAM87B	0.0674788	FNDC9	0.0791138	RPGR	16.2171	UBXN4	21.9966
TNFAIP2	2.72085	ZSWIM6	12.481	STX18	18.6238	CNDP2	20.7036	LINC00491	0.0674718	TTC24	0.0791138	AC093159.1	16.2125	HMGN2	21.9834
ADGRG2	2.71611	FMOD	12.4758	ACSL3	18.6123	PRSS8	20.7021	LINC01114	0.0674718	IFITM5	0.0791138	RBX1	16.1747	RP1	21.9778
HERPUD1	2.70759	IGFBP2	12.4491	SND1	18.6123	TRIM38	20.6763	IQCA1-AS1	0.0674648	AC018766.1	0.0791138	PLAAT4	16.1315	LRRFIP1	21.9693
SNHG19	2.7065	TSC22D2	12.4421	PLCB4	18.6093	HIST1H4C	20.674	AP003071.4	0.0674578	FBLN7	0.0774593	GPX4	16.126	CCDC153	21.9361
IDI1	2.70305	BDP1	12.4191	ITM2B	18.5976	AR	20.6651	AC091564.5	0.0674578	AC008273.1	0.0772758	SCAMP4	16.126	ZC2HC1A	21.872
RCAN1	2.69471	TFAP2C	12.4183	SH3GLB1	18.5871	ARID4B	20.6644	AC073611.1	0.0672687	AL138778.1	0.0772575	ATP6V1G1	16.0996	TOGARAM2	21.8642
PLA2G4A	2.69081	OSER1	12.4024	OSTC	18.5762	GSPT1	20.6641	ATP5MG	0.0668801	LAIR2	0.0772269	PSMA4	16.0958	STYXL1	21.847
UQCRQ	2.67989	TRA2B	12.3919	SLC39A7	18.5758	C4orf48	20.6629	CD27	0.0667015	LRRC66	0.0772147	EFHC2	16.0605	CTNNA1	21.847
ATP5F1B	2.67817	PNRC2	12.3875	SPRY1	18.5474	BAZ2B	20.657	LINC00326	0.0662568	CLNK	0.0772147	TCTN2	16.0155	TUBGCP2	21.8164
VDAC1	2.67671	MYO1C	12.3857	RAB21	18.5348	CD83	20.6406	HAND2	0.0661728	AC009133.4	0.0770495	PCBP1	15.9906	C11orf16	21.8088
NDUFA13	2.67085	AMOTL2	12.3482	MIDN	18.5317	CELSR2	20.6105	AP000879.1	0.0652379	SLC22A3	0.0769884	LRP11	15.976	GMPR	21.7802
METTL9	2.6675	RESF1	12.3377	CCT8	18.5254	ACTN1	20.6073	KCNMB1	0.0640089	CLEC14A	0.0769884	CFAP77	15.9322	MIA2	21.7546
RANGRF	2.66232	RPL17	12.3175	GNPNAT1	18.5159	RCN1	20.6047	AL353747.2	0.0635292	LINC00924	0.0754807	C11orf97	15.9052	SRSF5	21.747
ZCCHC12	2.65252	SOD2	12.3099	TNFRSF1A	18.5003	DEK	20.5986	HBM	0.0631091	IGFN1	0.0754409	MALAT1	15.8694	C9orf72	21.7414
MYO1C	2.62847	GNL3	12.2659	ECHS1	18.4929	SNRNP200	20.5882	ECE2	0.0631021	AL049569.2	0.0753859	RGS22	15.8312	LRPAP1	21.7344
BCAP29	2.6181	LINC01133	12.2393	EFCAB14	18.4746	PARVA	20.5726	AL161668.1	0.0630951	BCL2A1	0.0743003	CCL5	15.8286	CCT8	21.7164
ERGIC1	2.61382	MSN	12.2314	SERBP1	18.4743	COPB1	20.5679	ROPN1	0.0630951	TRAV38-1	0.0739363	CLUAP1	15.8223	TUBA1A	21.6744
EIF2A	2.59299	LIMA1	12.2271	ERBB3	18.4653	PDIA3	20.5668	OXER1	0.0630881	TRBJ2-1	0.0739363	MISP	15.7675	PLTP	21.6617
ADCYAP1R1	2.58292	SNRPB	12.1862	RHOV	18.4472	VAMP2	20.5503	SNAP91	0.0630881	AC114977.2	0.0739363	POMP	15.748	ST13	21.6617
EIF4A1	2.57651	ALDH2	12.184	COL4A2	18.4437	CXCL8	20.5437	IGF2-AS	0.0630881	C10orf55	0.0739363	B9D2	15.7409	SMIM19	21.6552
MZT2A	2.57572	PNN	12.1807	RNF19B	18.4374	RNF150	20.5361	LINC01917	0.063067	PRRT4	0.0739363	CFAP299	15.7216	CHID1	21.6512
LYN	2.57386	CIRBP	12.1485	TRAPPC5	18.4351	STAT3	20.5122	LINC01632	0.06306	AC137932.2	0.0739363	NDUFAF3	15.645	MRPL42	21.6106
TRIR	2.56468	CAV2	12.1422	RALBP1	18.4335	EPRS	20.505	GDNF-AS1	0.063053	TMEM200A	0.0738415	SERPINA6	15.616	HSPA8	21.6007
TRAPPC5	2.56408	RPLP2	12.1358	RGL1	18.4322	YTHDC1	20.4994	GLRA2	0.063025	EMCN	0.0710464	LAMTOR5	15.5937	AK8	21.5966
DLC1	2.55482	EFNB1	12.1212	CNOT6L	18.4255	YWHAB	20.4862	BTBD11	0.0619046	AC138932.5	0.0703033	CASC1	15.5434	CCT7	21.5894
BAG5	2.55401	DNAJB1	12.0834	ANKRD17	18.4101	TKT	20.481	NCF2	0.0606091	AC090987.1	0.0702788	TP73	15.5023	STX2	21.54
RPL31	2.5512	RHOC	12.0361	BOD1L1	18.4073	NDUFS1	20.4747	MAPK12	0.0596497	AC099066.2	0.0687589	MAP3K19	15.5004	CFAP100	21.5238
COL4A2	2.54984	PDIA3	12.0002	SGK1	18.3831	PRCP	20.4746	FCN1	0.0587393	AC026462.3	0.0687589	CCDC191	15.4307	FSD1L	21.5049
ATP5PF	2.54774	SERINC1	11.9702	RPS23	18.3769	DIAPH1	20.4631	GGTLC2	0.0587323	AC021546.1	0.0687589	MRFAP1	15.4219	STAU1	21.4787
C3	2.52982	SERF2	11.9676	HADHA	18.3677	MRPL3	20.458	PHKA1-AS1	0.0587183	AC090802.1	0.0687589	NRAV	15.4085	POLD2	21.4473
CCSER1	2.51218	AUP1	11.9582	ATP5MC1	18.3615	FNDC3A	20.4429	CKM	0.0587113	AL157402.2	0.0687589	MAP9	15.4064	CTXN1	21.4392
SRM	2.50332	MCL1	11.9279	CHMP4B	18.3549	RPN2	20.4427	NKX6-2	0.0586973	SLC14A1	0.0687589	SPCS1	15.361	C4orf3	21.4171
PLCB1	2.47849	BCL10	11.9039	CUL3	18.3368	MCFD2	20.4409	LMX1A	0.0575874	AC007349.2	0.0687528	FOXP1	15.331	KLHDC9	21.4149
AMPH	2.47206	NOP58	11.9035	SYNCRIP	18.323	PITPNB	20.4357	NOL4L-DT	0.0575874	LINC02227	0.0687528	CNTRL	15.3002	C11orf74	21.3835
KRT18	2.46961	EIF5	11.892	GLIS3	18.3198	UBE2K	20.4342	S1PR5	0.0574473	LINC00402	0.0687528	EPPIN	15.2308	DDX24	21.3806
COX7A2	2.46775	LUC7L3	11.89	ARGLU1	18.3018	PPP2CA	20.416	ZNF350-AS1	0.0567996	AC244502.1	0.0687528	DRC7	15.2168	DYNLRB2	21.3679
CFI	2.46568	PTEN	11.8889	SETX	18.297	ANXA5	20.4158	AL157911.1	0.0564424	AL136456.1	0.0687467	GABARAPL2	15.2054	SLC27A2	21.3446
SRSF9	2.46302	CMTM7	11.8721	PLSCR1	18.289	FAM3C	20.4121	ACOT1	0.0563164	GPR34	0.0684745	NPHP1	15.1927	FAM47E	21.3381
EFNB1	2.45993	NOB1	11.8686	TANK	18.2776	KDM2A	20.4073	KIR3DL2	0.0561693	AC008121.2	0.0669271	SYPL1	15.156	ANKRD36C	21.3242
GLRX5	2.44948	NOP53	11.8378	MMP26	18.2724	RLIM	20.3909	AL355102.4	0.0553815	HCAR3	0.0669271	DNAH6	15.1497	ATP6AP1	21.3157
MRPL4	2.44414	RTL8C	11.8315	HNRNPR	18.2613	USP14	20.3864	HSPE1	0.0549788	LINC01168	0.066921	PTPRT	15.136	LIMCH1	21.3097
CST3	2.44274	SLC1A5	11.8308	YBX3	18.2475	PPTC7	20.3811	KRT40	0.0543696	TCAP	0.0669149	YWHAE	15.1318	GALNT3	21.2846
FEZ2	2.42832	ATP5F1D	11.8303	SOWAHC	18.244	DAP	20.3809	NRXN1	0.0543696	AL353803.4	0.0669149	TOGARAM1	15.0782	PTGES3	21.2526
HNRNPU	2.41576	RHEB	11.781	MAP4	18.2277	EGR3	20.3768	PLP1	0.0543696	AC008063.1	0.0669027	CFAP97D2	15.0608	PAPOLA	21.2501
FGL2	2.40784	CHD3	11.7674	RDH11	18.2109	DDX5	20.3579	COL13A1	0.0543066	IFNL1	0.0668721	NELFE	15.055	SSBP4	21.169
BEX2	2.39438	CTSC	11.7659	NDUFB11	18.2059	JUND	20.3499	HOXA-AS3	0.0543066	LBX2	0.0668598	SNRPN	15.0319	CYB561	21.1435
ARG2	2.37297	CDK6	11.7625	UBQLN1	18.202	PCMTD1	20.3421	CYP46A1	0.0543066	AL672032.1	0.0668415	NPTN	15.0117	CERKL	21.1279
CCNB1IP1	2.369	LONRF2	11.7455	SCAND1	18.1969	SPARCL1	20.3373	HAAO	0.0542435	MYT1	0.0668354	LIMCH1	15.0116	AC007405.3	21.1221
DMKN	2.36438	PEA15	11.6912	JUND	18.1858	CSRP1	20.307	AC005487.1	0.0541315	KLKB1	0.0662849	PLP2	14.9718	HIST1H2AC	21.1206
ACSL4	2.35658	PNRC1	11.6409	SEC63	18.1846	CSNK1A1	20.3015	AC244100.3	0.052962	PECAM1	0.0660403	C22orf15	14.9631	PTTG1IP	21.1129
ITGA2	2.35194	EIF3F	11.6049	BIRC3	18.1819	C1GALT1	20.2905	PBK	0.0528745	S1PR4	0.0658476	NDUFA1	14.9234	CFAP20	21.1113
COPB2	2.34789	ITPKC	11.5822	RAB11FIP2	18.1794	EHF	20.2875	MYL3	0.0519256	INMT	0.0657344	C1orf87	14.8803	ENPP2	21.1113
DLST	2.34116	GDI2	11.5772	LRIG1	18.1736	PUM1	20.2843	HIST1H4F	0.0518556	UROC1	0.0651442	MLXIP	14.88	ECI2	21.111
ANXA5	2.3406	FXYD5	11.5518	IFNAR1	18.1692	IL1R1	20.2775	AL023803.1	0.050462	S1PR5	0.0651198	AFDN	14.8666	DNAJB6	21.1025
SRPRA	2.33899	SOX17	11.5444	XIAP	18.1671	MAML2	20.2611	GNG3	0.0499859	AC234582.1	0.0651045	UQCR11	14.8481	NOL7	21.0957
CALCRL	2.33825	KCNK6	11.521	GFPT1	18.1622	EP300	20.2594	AC105020.5	0.0499859	FCGR2B	0.0650097	TLE4	14.8161	EFCAB12	21.088
PDAP1	2.33185	RPL24	11.498	TPI1	18.1545	DLC1	20.2578	SUCLA2-AS1	0.0499508	IGHV3-33	0.0635815	HINT1	14.8156	HSPD1	21.0568
FBXO21	2.32498	PEG10	11.4837	IGFBP4	18.153	GOLGA4	20.2471	NFAM1	0.0499438	AC027088.2	0.0635815	CLGN	14.8132	KIAA0319L	21.0506
CASC8	2.30614	RPL41	11.4811	MIF	18.1272	MYCBP2	20.2441	AC129492.4	0.0486448	Z97192.1	0.0635815	CCDC81	14.8065	TBCB	21.04
HNRNPR	2.30053	NFKB1	11.4806	SRSF5	18.1063	PDHA1	20.2429	SLC10A4	0.0486168	AC097504.2	0.0635815	PPP2R2B	14.7893	MGMT	21.0351
GNB5	2.29547	ARF4	11.4774	OS9	18.0993	KMT2A	20.241	AC024243.1	0.0485748	LINC02139	0.0635815	COX6C	14.788	PPP1R14C	21.0083
PART1	2.27626	C1orf162	11.4745	FDFT1	18.0983	SLC7A8	20.2376	AL592430.1	0.0473668	LINC02544	0.0635815	PRR13	14.7846	CCDC88C	21.0046
LCN1	2.26809	TAPBP	11.4649	NINJ1	18.0961	SCGB1D2	20.2238	AC121757.2	0.0472548	AL139020.1	0.0635815	MEAF6	14.7493	PSMD10	20.9553
ARFGAP3	2.26577	PIK3IP1	11.4517	FNBP1	18.0629	NFKBIA	20.2078	LINC02405	0.0468486	TRAV36DV7	0.0635754	CCL4	14.6731	RPN1	20.9444
MMP26	2.25676	ARL6IP1	11.4398	LARS	18.0591	EPB41L2	20.2069	C2orf91	0.0468486	AC092919.1	0.0635693	SPAG7	14.6651	IFI6	20.9261
GGCT	2.25574	LGALS9	11.399	ZNF593	18.0376	SNX9	20.2017	TRBV1	0.0468486	ARHGAP33	0.0634347	IFT81	14.6439	SERPINB1	20.924
ALCAM	2.25423	RPS7	11.3702	LAMC2	18.0327	PCDH7	20.1867	TRBV9	0.0468486	ENG	0.0631442	CCDC69	14.6323	LRTOMT	20.9185
FOLH1	2.24649	CAPN2	11.3699	PLA2G12A	18.0317	TMEM106B	20.1611	AC090907.1	0.0468486	LTK	0.0630616	AK9	14.5593	TMEM68	20.9074
GSTZ1	2.24125	PEMT	11.3563	TTC3	18.0264	SF3B1	20.1587	KLK4	0.0468486	SP140	0.0629821	SSBP4	14.5219	HIPK3	20.9073
TM4SF1	2.23651	LDLR	11.3468	NUCB1	17.9958	ATXN7	20.1479	BHLHE22	0.0468486	C17orf98	0.0617528	CCDC40	14.5052	MAATS1	20.9034
ACY1	2.22842	B2M	11.3349	RAB10	17.9891	DAAM1	20.1431	CASC23	0.0468486	FSD1	0.0617405	CFAP69	14.4872	CFAP58	20.9012
ARPC5	2.22804	BIRC3	11.3238	FAM204A	17.9855	ENO1	20.135	AC106798.1	0.0468486	AC010536.1	0.0617283	MRPL57	14.4067	BUD23	20.8772
SLC7A8	2.22285	AATK	11.3205	ITGAV	17.9789	BZW1	20.1339	LINC01524	0.0468486	TMC7	0.0617161	KCTD1	14.3342	LINC01550	20.8699
PHYHIPL	2.22236	HIST1H4C	11.3189	SGMS1	17.9779	MTCH1	20.1339	DIO2-AS1	0.0468486	AF111167.1	0.0617161	DNAJB2	14.3295	LCA5	20.8622
TIMM13	2.21981	AC020916.1	11.2957	RALGDS	17.9747	PTPN12	20.1201	HMX2	0.0468486	AC092580.4	0.06171	CARS	14.3259	CCT2	20.8569
NDUFS4	2.21845	SPIN1	11.2943	GNAI2	17.9713	FNBP1L	20.1065	CA6	0.0468486	AP005019.1	0.06171	SMIM14	14.3224	TCP1	20.8394
SLC15A2	2.21798	GBP2	11.2902	IFIT3	17.9702	WASL	20.1016	AL391839.2	0.0468486	GPR55	0.06171	RPL38	14.3188	INTS10	20.8375
TMEM167A	2.2084	BBX	11.2422	YES1	17.9659	AK3	20.0985	AC002429.2	0.0468486	AP001062.3	0.0617069	CDC42	14.2973	LRBA	20.8051
CHST4	2.20636	PRKCI	11.2382	MPZL2	17.9647	ZFP91	20.0792	SAMSN1-AS1	0.0468486	CLEC18B	0.0615907	PLXNB1	14.2681	PIH1D3	20.8041
OGFRL1	2.17415	PDIA6	11.2068	SFPQ	17.9583	FUBP1	20.0761	C3orf80	0.0468486	CAMK4	0.0615876	CCDC74B	14.2678	DNAJC3	20.7978
HEBP1	2.15702	FGFR2	11.2037	VCL	17.9517	NDUFC2	20.0673	LINC01960	0.0468486	PEAR1	0.0615356	C2orf76	14.2429	SGK3	20.7824
PUM3	2.15444	MPST	11.1756	CSRP1	17.9375	NAMPT	20.0501	IL27	0.0468486	PICART1	0.0600157	AC004832.1	14.2354	SLC40A1	20.7765
MIR200CHG	2.144	SND1	11.1667	FMOD	17.9245	CSF3	20.0424	AC084116.1	0.0468486	MYO7A	0.0599179	PRUNE2	14.1508	ANXA1	20.7741
MRPS34	2.13289	TNFRSF10B	11.1627	EMC10	17.9185	SH3GLB1	20.0336	LINC01022	0.0468486	PTPRD-AS1	0.0598751	KIF19	14.1465	CTNNAL1	20.7716
KCNF1	2.12777	RSL24D1	11.1524	XRCC5	17.9173	KDELR1	20.0271	AC005100.2	0.0468486	NGF	0.0597589	RGS1	14.1216	CDC16	20.762
IER3	2.09405	KDM6B	11.132	STXBP6	17.9124	GNB5	20.0222	AC135178.4	0.0468486	UBASH3A	0.058554	RPL41	14.117	GOT2	20.7495
PRELID1	2.08938	PUM1	11.121	RAD21	17.9025	CDC42EP1	20.0157	AC005291.1	0.0468486	MDGA2	0.0584041	EIF1B	14.108	MIPEP	20.7414
ACSM3	2.06355	ADAM17	11.114	DNAJC10	17.8868	BPTF	20.0115	AC027288.1	0.0468486	MINAR2	0.058398	ATP9A	14.0781	MAPK15	20.7356
LONRF2	2.0612	CFI	11.112	PTN	17.8798	LINC01578	20.0031	TRPM1	0.0468486	AL445228.2	0.0583919	PPP1R32	14.0643	SPTBN1	20.7234
APRT	2.05806	NINJ1	11.1026	UBE2D2	17.8695	USP53	19.999	LINC02360	0.0468486	AL390067.1	0.0583919	KIF3A	14.0488	MORN3	20.6991
ATP10A	2.04366	RPL13A	11.0961	MAP1LC3B	17.8686	CCDC6	19.994	AC114316.1	0.0468486	MRGPRF-AS1	0.0583858	LCA5	14.0363	BBOX1	20.6586
BCL2	2.03277	NME1	11.0544	LMAN1	17.8649	MED24	19.9934	AL136531.1	0.0468486	LINC01391	0.0583735	CFAP46	14.0302	ANXA7	20.6502
TLE1	2.02433	HSPA1A	11.04	SLC39A6	17.8639	RSF1	19.9867	SLC39A12-AS1	0.0468486	CYSLTR1	0.0581686	SELENOT	14.023	PSAP	20.6332
CRTAP	2.0162	EGR3	11.0341	ASH1L	17.8494	RBM25	19.9838	TRAJ11	0.0468486	AC012645.3	0.0581075	S100A13	14.0148	C22orf15	20.6326
CMTM6	2.00489	SGK1	11.0278	LAMA3	17.8436	LRRFIP1	19.9752	SCML4	0.0464354	STPG3-AS1	0.0580402	CNIH1	13.9858	ACBD3-AS1	20.6175
RHOV	2.00393	LYPD6B	11.0004	NDUFC2	17.813	CCT8	19.966	ROPN1B	0.0458682	AC008154.2	0.0565784	DTX3	13.9008	FAM227A	20.592
ST8SIA4	1.98183	CYC1	10.996	MSN	17.7899	PKN2	19.9589	PTGDS	0.0457597	LILRA5	0.0565784	ODF2L	13.8687	MPC2	20.5645
RNASEH2C	1.97928	MTRNR2L8	10.9886	HMG20B	17.7698	ZBTB20	19.9538	ZNF80	0.0456721	AL161729.4	0.0565723	CCP110	13.863	AHSA1	20.5295
NAMPT	1.97816	CFB	10.9666	SERINC2	17.7685	TOP2B	19.9332	LINC01754	0.0456161	AC068228.3	0.0565662	PMM1	13.8149	FGF14	20.5205
RAB11FIP2	1.97437	RNF152	10.9408	IFITM3	17.7569	IGFBP7	19.9228	AC006042.4	0.0456091	MYOCD	0.0565478	MAGOH	13.7672	ERBB4	20.4855
PRKX	1.96627	EFNA1	10.9334	TMEM101	17.7527	COPA	19.922	WNT1	0.0455811	AL445253.1	0.0565417	NDUFA4	13.76	MAP1A	20.485
CENPX	1.96561	RPL35A	10.9205	PMAIP1	17.7342	TRAPPC5	19.9048	LINC02633	0.0455811	LINC02273	0.0564928	DNAJA4	13.7237	PDLIM1	20.4732
FTL	1.96169	AIFM1	10.9116	SCAF11	17.7308	NIPBL	19.8993	LINC01522	0.0455601	FGF1	0.0564561	UNC119B	13.7058	ANK3	20.4617
RPL38	1.96032	SQSTM1	10.9104	ZDHHC9	17.7213	F11R	19.8886	AC011451.4	0.0455601	TNFSF8	0.0562909	PCM1	13.6678	TUFM	20.4614
PNN	1.95914	DCAKD	10.8973	GNB1	17.7208	ELF3	19.8864	HCAR3	0.0454901	KIF17	0.0560952	SCO2	13.6505	PPP1R36	20.4505
SUCLG1	1.94935	TRIP10	10.8918	TXNL4A	17.7102	LONRF2	19.8788	AC012409.1	0.0454551	PIK3CD	0.0552542	NEK1	13.5876	CHMP5	20.4379
SLC25A1	1.94499	NFKBID	10.8705	SCNN1A	17.7088	PDAP1	19.8724	AC018529.1	0.0444677	CCNJL	0.0547772	SMIM41	13.579	RTN4	20.4285
SMIM30	1.94257	SNHG15	10.8702	MAP7	17.7052	CFH	19.8633	PCOLCE-AS1	0.0443906	SHISAL2A	0.0547038	HES6	13.5521	EMC3	20.4269
JAKMIP2	1.94245	ANKRD33B	10.8486	FOSL2	17.7046	MSRB2	19.8552	AC008114.1	0.0424754	PAX5	0.0532267	SAPCD1-AS1	13.5421	KIF3B	20.4254
PAQR4	1.93192	TNFRSF12A	10.8466	EMP1	17.6886	NUCKS1	19.8517	F11	0.0424754	PAGE2B	0.0532267	PDE8B	13.53	MARCH10	20.4243
COX7C	1.92143	PART1	10.8406	RAB34	17.687	YWHAG	19.8467	LINC00524	0.0424754	SLC22A9	0.0532267	CMIP	13.5166	ACP1	20.4116
ATP2B1	1.90388	MEGF11	10.8124	UFL1	17.6861	CRYBG3	19.8421	LINC02525	0.0424754	CHAD	0.0532267	CCDC33	13.5041	SPTAN1	20.4047
GPI	1.90024	EIF2A	10.8043	SMARCA1	17.676	PCP4	19.831	AL592301.1	0.0424754	BRSK1	0.0532206	MAP1B	13.4972	CDH1	20.3701
CRTAC1	1.90023	BTNL9	10.752	NFIC	17.6718	JMJD1C	19.8275	TRBJ1-4	0.0424754	LINC01638	0.0532145	ANAPC16	13.4863	TACC2	20.369
FUT8	1.89941	NAXE	10.7434	BCLAF1	17.6708	PDXK	19.8269	LINC02253	0.0424754	AL645608.8	0.0532145	EWSR1	13.4663	INTU	20.3345
FAM162A	1.89211	EIF4B	10.7409	SLC38A2	17.6679	HMGA1	19.819	MCHR2	0.0424754	AC073115.1	0.0532145	RBM38	13.4389	SMPD2	20.32
ACAT2	1.89116	PDCD4	10.7233	PPP1R14B	17.6653	NOL7	19.8151	CSE1L-AS1	0.0424754	TRAJ13	0.0532022	NDUFB4	13.4366	CKB	20.318
OLA1	1.88673	H1F0	10.7041	SSH1	17.6617	PPA1	19.8012	LINC02147	0.0424754	AC021491.2	0.0530371	WDR13	13.4171	RHOU	20.3008
LMO4	1.87342	NUFIP2	10.6964	HRH1	17.6531	RNF7	19.7995	SMIM38	0.0424754	ADPGK-AS1	0.0513979	MYB	13.4095	ENAH	20.276
FTH1	1.8695	RBM25	10.6903	DNAJA2	17.643	PON2	19.7973	FOXD3	0.0424754	CPT1C	0.0513918	TOMM6	13.3426	CCN2	20.2729
SAMD12	1.86883	TMEM159	10.683	RERG	17.6425	HOMER2	19.7941	AF228727.1	0.0424754	AC010205.1	0.0513674	CFAP54	13.3413	ATP6AP2	20.2723
MTCH1	1.86691	TMEM205	10.6795	BACH1	17.6404	CTNND1	19.7818	KRT1	0.0424754	CXorf65	0.0513612	SYNE1	13.3392	TMF1	20.271
TSPAN13	1.86422	APRT	10.6784	RAB14	17.6365	SUPT16H	19.779	AP005209.2	0.0424754	Z82214.2	0.051138	EDF1	13.308	DNAI2	20.2433
PTGES	1.85213	MARCKSL1	10.6722	ARPC5	17.6307	ACTR3	19.7758	KRT73	0.0424754	SDS	0.0496181	SNRPG	13.2964	ENPP5	20.241
C19orf48	1.83798	TACC1	10.6605	RC3H1	17.6291	TNKS2	19.7741	AC244517.11	0.0424754	FMO2	0.0495631	ST13	13.2855	P4HA2	20.2313
COL12A1	1.8366	ALDH6A1	10.6483	SELENOS	17.6212	SLPI	19.7689	LINC02470	0.0424754	NCR1	0.0495325	CCDC180	13.2341	NDNF	20.2103
LMCD1	1.82638	ADI1	10.6449	ZMYND8	17.615	ROCK1	19.7635	RNF151	0.0424754	AL135818.1	0.0493796	SDC4	13.2074	LAMC2	20.2058
NORAD	1.81512	NSG1	10.6154	TAPBP	17.6143	STT3B	19.7603	TRGJ2	0.0424754	WFDC1	0.0493001	S100A4	13.1827	C5orf15	20.2028
SERP1	1.81488	KDELR1	10.6087	TP53I3	17.611	METRNL	19.7433	HS3ST5	0.0424754	GDF5OS	0.0480493	CETN3	13.1503	AC092802.1	20.1721
LAMP5	1.81346	TSPAN14	10.5938	C1GALT1	17.61	SCAND1	19.7379	CPLX2	0.0424754	PMCH	0.0480493	GAS8	13.0942	CCT5	20.1658
AL096706.1	1.81028	USP9X	10.5772	CSNK1A1	17.5887	ACSL4	19.7345	AC021517.2	0.0424754	PLPPR4	0.0480493	PLAAT3	13.0921	FABP6	20.1338
TRIP6	1.80614	FKBP11	10.5477	UBE2K	17.5824	RHPN2	19.7317	AC108721.2	0.0424754	BCAN	0.0480493	MYL12B	13.0835	JKAMP	20.1332
RRBP1	1.80575	CCNB1IP1	10.525	SPAG9	17.5796	GFPT1	19.7259	ATRNL1	0.0424754	AP000708.1	0.0480493	GNLY	13.0551	PMM1	20.1226
CDK2AP2	1.78763	MAG	10.5209	CHMP3	17.572	GNB1	19.7256	MNX1-AS2	0.0424754	LINC01914	0.0480432	COX7C	13.0501	ATXN7L3B	20.1119
CRABP2	1.7827	SLC35F2	10.5168	CYC1	17.5683	RAD21	19.7175	AC108667.2	0.0424754	U52112.1	0.0480371	TRAF3IP1	13.0492	APH1B	20.111
ANO10	1.77914	MPHOSPH8	10.5115	RAB5A	17.5665	JAK1	19.7101	AC013275.1	0.0424754	VSIG1	0.047875	PPP1R42	13.0438	DZANK1	20.1059
EIF2S3	1.77317	CUTA	10.5112	CCDC6	17.5651	ZNF704	19.7062	GAD2	0.0424754	AC105114.2	0.0478016	ATP1B1	13.0126	PKIG	20.053
SCD	1.77243	CSF1	10.5104	DDX3X	17.5564	ANKRD17	19.7061	DRP2	0.0424754	AC004817.3	0.0476915	POLR2J	12.9965	ETNK1	20.0432
TLN1	1.77202	CILP	10.5098	SSR4	17.5396	BIK	19.6976	C1orf94	0.0424754	ZNF80	0.0476579	SPTBN1	12.9903	MAP9	20.0431
IMP3	1.76638	ARHGAP29	10.4982	RNF145	17.5363	NME2	19.6924	LINC02042	0.0424754	RUNDC3A	0.0462297	HMGB1	12.9753	WDR66	20.0388
STARD4	1.76279	ZFAND5	10.4898	RAB1B	17.5353	MBNL2	19.6859	AC022168.1	0.0424754	LRRC25	0.0462297	UPF3A	12.9458	RBKS	20.0365
FDPS	1.75932	NUCB1	10.4812	MOAP1	17.5353	HSPG2	19.6756	AC134312.5	0.0424754	ARRDC5	0.0461808	IFT88	12.9288	LRRC43	20.0288
TPM3	1.74773	VAMP2	10.4805	ENO1	17.5339	LAMP1	19.6723	LINC01704	0.0424754	TH	0.0461685	WDR54	12.9213	DCDC1	19.9913
PAICS	1.7447	FLOT1	10.4778	MAPK1IP1L	17.5165	PPIB	19.6707	FGL1	0.0424754	SIX3	0.0461257	COPRS	12.9057	WDR19	19.9833
GNG10	1.74315	RERG	10.4746	ELOVL5	17.5155	CEMIP2	19.6704	LINC02415	0.0424754	TRH	0.0458444	WFDC6	12.8974	CIB1	19.968
BMPR1B-DT	1.73069	CSRNP1	10.4201	SMS	17.4813	COX5A	19.6648	AC093277.1	0.0424754	C1QC	0.0458077	CLDN7	12.8826	VWA3A	19.943
TXNL4A	1.72544	DHRS3	10.4119	TMBIM1	17.4794	NPDC1	19.6643	TMEM212-AS1	0.0424754	CCR2	0.0443918	IFI27L2	12.8711	RER1	19.922
SLC7A11	1.7203	FGGY	10.4036	FYB2	17.4777	LUC7L2	19.6599	CPA6	0.0424754	ABCA7	0.0432756	LYPLA2	12.8683	XRCC5	19.9209
ARL6IP4	1.71778	AHR	10.3958	ERLEC1	17.4761	MAP2K2	19.6566	INSYN2B	0.0424754	AC099811.4	0.0428719	EID1	12.8605	PLXDC2	19.9049
NOL7	1.71655	CCND2	10.3871	CNPY2	17.4648	AKIRIN1	19.6418	VSTM2B	0.0424754	AL161665.2	0.0428719	IRX3	12.8312	PRDX3	19.8745
SPP1	1.70318	BEX1	10.3801	CORO1B	17.4645	KCNK1	19.6401	AL353697.1	0.0424754	AC012506.4	0.0428719	ENPP2	12.816	PPOX	19.8699
HEBP2	1.70082	PTMS	10.3754	CHM	17.4637	SGMS2	19.6259	AL445471.1	0.0424754	PIANP	0.0428719	VDAC3	12.8106	SERF2	19.835
PXMP2	1.70072	CD44	10.3738	CHD1	17.4622	UQCRFS1	19.6145	IGHV4-28	0.0424754	AC104958.1	0.0428719	CC2D2A	12.8025	CEP162	19.8238
DIPK1B	1.68676	EPCAM	10.3648	SURF4	17.4606	PPP1R9A	19.6021	GRIK1	0.0424754	AL392046.1	0.0428719	CCDC28A	12.7939	CAPS2	19.7868
LRPPRC	1.6842	TNFAIP3	10.3608	RDX	17.4275	RNF19A	19.6009	FAM71D	0.0424684	HOXD10	0.0428658	INTU	12.7847	MRPL41	19.7757
GMDS	1.68088	EIF3I	10.3582	LPAR3	17.4267	TTC3	19.5954	LINC02091	0.0424684	ALX3	0.0428658	NR2F1	12.7841	NDUFC2	19.763
KLK8	1.68033	PRCP	10.3496	CCNL1	17.4095	PHF20L1	19.5836	AC008011.2	0.0424684	CXCR1	0.0428597	SSNA1	12.7594	ANAPC5	19.7219
C19orf81	1.67507	PRKCSH	10.3319	CFLAR	17.4077	UBE2H	19.575	AL356859.1	0.0424684	OXER1	0.0428474	HLA-A	12.7466	EIF5	19.7211
TPBG	1.67251	TMBIM1	10.324	TSPAN8	17.396	ZMYM4	19.5727	AL118523.1	0.0424684	ITGA4	0.0421074	ATP5MD	12.7415	AHCYL1	19.7069
STX18	1.66844	PLA2G4A	10.2585	CHD2	17.3864	NDRG1	19.5612	AC025164.2	0.0424684	AC246817.1	0.0410554	C16orf46	12.7229	DNAAF4	19.7023
BCKDHB	1.66768	ZBTB38	10.224	BNC2	17.3805	FOSL1	19.5604	TRAV12-1	0.0424684	AC005753.3	0.0410554	ATP5MC2	12.7214	LZTFL1	19.6738
NUDT8	1.65913	GLUL	10.1985	KLF3	17.3799	CRYBG1	19.5524	LINC01357	0.0424684	PEG3	0.0410492	AL353622.1	12.7154	PSMB3	19.6709
ARF4	1.6575	WDR77	10.1947	TRAF3IP2	17.3763	EIF1AX	19.5511	MLNR	0.0424684	AC055822.1	0.041037	ERP29	12.6517	IRX3	19.6651
RPL41	1.65608	ACSM3	10.1933	TSPAN14	17.3626	CLIC4	19.5405	CLEC5A	0.0424684	AC103724.3	0.0410003	ANKRD37	12.5952	CTSL	19.6536
HP1BP3	1.65459	OST4	10.1868	CHI3L1	17.3614	ATP1B3	19.5358	AL110505.1	0.0424684	LINC01679	0.0409575	SDHC	12.5554	ATP6V0D1	19.6447
DCTPP1	1.64955	RPL30	10.1833	ACSL4	17.3439	TGIF2	19.5245	TMEM238L	0.0423108	PLEKHG4	0.0408566	SPG21	12.5541	WDR45B	19.6444
PRSS16	1.64379	ITGB8	10.1711	TOP2B	17.3377	WBP11	19.5243	AC104850.2	0.0422758	LAX1	0.0395875	JKAMP	12.5521	NDUFB9	19.6413
ACBD3	1.63471	MKNK2	10.1614	TP53BP2	17.3367	HSD17B12	19.5227	C6orf52	0.0420587	OR51D1	0.0395569	MB	12.4711	COPB1	19.6409
IL1R1	1.63392	RIMKLB	10.1581	GPI	17.3274	RAB2A	19.5053	FCGR3A	0.0419432	OR5B12	0.0395569	SELENOH	12.4047	DSTN	19.634
FBL	1.62818	STC1	10.1533	KTN1	17.3157	KAT6B	19.5012	HIST1H4B	0.0418346	TRAJ40	0.0395569	TMX4	12.3836	SNX2	19.6052
CLTA	1.61232	EIF4A3	10.1497	PFKL	17.3029	CAPG	19.501	AL157912.1	0.0412604	PTF1A	0.0395569	KIAA1211L	12.3711	CCT6A	19.584
ALPL	1.60688	FGFRL1	10.1383	ISOC1	17.2993	RDX	19.486	AC084024.3	0.0412534	NPPB	0.0395569	SYAP1	12.3635	CSRP2	19.5737
RGS7BP	1.60416	MRPL24	10.1342	CELSR2	17.2946	CSRNP1	19.4857	TRAV8-2	0.0412394	PABPN1L	0.0395569	SYNGAP1	12.3509	ANKUB1	19.563
MAPK13	1.59716	HADHA	10.1132	REL	17.2902	CLTA	19.4838	SPINK8	0.0412394	TNFSF11	0.0395569	EFCAB12	12.3294	PSMA5	19.563
EIF2AK4	1.59494	ALDOA	10.0996	TLN1	17.2827	PLA2G12A	19.4832	SNPH	0.0412324	AC008964.1	0.0395569	CTSH	12.3243	TMEM123	19.5589
TIMM8B	1.5897	SNHG12	10.0964	RBM3	17.2807	GALNT1	19.4773	DINOL	0.0412324	ISM1-AS1	0.0395569	SRGN	12.3179	MARCH6	19.5422
KANSL1-AS1	1.58335	CHMP3	10.0899	ZC3H15	17.2791	PRPF8	19.4751	PPP1R1A	0.0412324	TRGV5P	0.0395569	ATP5ME	12.3052	CEP290	19.5221
PPA2	1.58021	CD22	10.085	POLD4	17.2676	GLRX5	19.4663	AC090921.1	0.0412184	TRAJ35	0.0395569	CHMP2A	12.3007	LSM4	19.4991
CST1	1.55425	PAICS	10.0784	SOX17	17.2669	AMD1	19.4651	GPR55	0.0412184	TRAJ23	0.0395569	PLTP	12.2694	RPN2	19.4921
COPS2	1.54964	TNRC6B	10.0441	PTMS	17.2567	GNG12	19.4555	ALDH1L1-AS1	0.0412114	AC027228.2	0.0395569	DDAH1	12.262	CDC14A	19.4779
SEC11A	1.54798	ST14	10.0333	ATN1	17.2563	BRD7	19.4552	AC011405.1	0.0412044	AC008453.1	0.0395569	NEK11	12.2484	CD47	19.4722
AC245407.2	1.54278	TIAL1	10.0162	RIPK2	17.2539	PDIA6	19.4552	CA10	0.0411974	AC004988.1	0.0395569	FDXR	12.2483	ATXN10	19.4619
SH3BGRL	1.53121	RASSF9	10.01	COPA	17.2536	SND1	19.4412	AC007349.3	0.0411693	TRAJ4	0.0395569	AK7	12.2202	ITGB8	19.4285
RERG	1.51793	PPP1R14B	9.9854	ZNF770	17.2501	CPNE3	19.4282	AC003991.2	0.0410923	TRAV23DV6	0.0395569	DNPH1	12.2159	EPHX1	19.415
KCNG1	1.51681	ITPR2	9.97766	MAGED1	17.2496	DOCK7	19.4265	GAS2L3	0.0405251	AC106870.1	0.0395569	SPEF2	12.2147	LPAR3	19.4098
COX16	1.51477	CHP1	9.97468	TAF10	17.2478	MET	19.4244	KIT	0.040308	GDF10	0.0395569	ORMDL2	12.1864	SNX14	19.4064
RELB	1.51341	ASRGL1	9.96422	VGLL4	17.247	SRP72	19.4204	LINC01927	0.0399404	AC017037.5	0.0395569	WBP1	12.1822	CBR1	19.3854
MCUR1	1.50979	PTN	9.93282	ATP5MC3	17.2375	ALDH9A1	19.4062	AC100839.1	0.0398983	AL805961.1	0.0395569	RGCC	12.1688	CFAP97D2	19.3748
UQCRC2	1.50477	CCNG1	9.93065	KIAA1109	17.2222	TMEM35B	19.4015	TCERG1L-AS1	0.0393136	AL132633.1	0.0395569	IFI27	12.161	CIR1	19.3735
HMGN1	1.50272	SCD5	9.92288	TSPO	17.2208	KIAA0232	19.3969	IFT74-AS1	0.0392576	RASGRF2-AS1	0.0395569	TM9SF1	12.157	EGLN3	19.349
MPZL1	1.49642	CCDC6	9.92067	SLC25A5	17.215	KRT10	19.3963	C4orf51	0.0390125	TRBV24-1	0.0395569	TAGLN2	12.1492	CATIP	19.347
CXCL2	1.48839	SLC16A9	9.91102	XRN2	17.2044	HRH1	19.3934	ZSCAN23	0.0389285	LINC02071	0.0395569	CCDC157	12.142	CNOT9	19.3411
GAS6	1.47737	NSA2	9.90654	WEE1	17.1896	TMED7	19.3884	AC069294.1	0.0381021	AL035106.1	0.0395569	DYNC2LI1	12.1203	FLNB	19.3315
ADAMTSL1	1.47448	SLC39A1	9.89855	PAFAH1B1	17.1892	ZNF593	19.3882	LINC01780	0.0381021	TRBV12-4	0.0395569	ABHD2	12.1107	TMEM45B	19.328
TCEAL8	1.47136	RRP15	9.89275	EPRS	17.1875	EIF4B	19.358	AC068535.1	0.0381021	ZNF114-AS1	0.0395569	AL157395.1	12.086	EFCAB6	19.3219
TPGS1	1.46866	TMEM147	9.88633	MEGF11	17.1836	SENP6	19.3491	LINC00544	0.0381021	MAGEA10	0.0395569	TTC16	12.0712	CBX5	19.3139
LONRF1	1.46354	FRMD4B	9.88017	BIRC6	17.1585	EFCAB14	19.3466	RBP2	0.0381021	MS4A14	0.0395569	DUOX1	12.0594	SF3B2	19.302
SGCD	1.4621	ACSL5	9.87409	SPSB1	17.1523	KPNA4	19.3442	AC104024.3	0.0381021	PNMA5	0.0395569	MRPL40	12.0332	SMARCA5	19.2829
THRA	1.46111	DSEL	9.87043	PEA15	17.1456	GPCPD1	19.3412	OR11G2	0.0381021	AC105402.4	0.0395569	VPS35	12.0153	TMEM9	19.2777
AMD1	1.4577	PRRC2C	9.84841	TMEM87B	17.1434	KIF5B	19.3406	AC120498.8	0.0381021	AC073167.1	0.0395569	CMTM4	11.9578	JAG1	19.2752
PHF20L1	1.45027	GATA6	9.83683	LAMA2	17.1393	SLC15A2	19.3307	AC093879.1	0.0381021	AC115282.1	0.0395569	TMEM14A	11.9109	GNG12	19.2675
CD81	1.44916	NRARP	9.82298	SORT1	17.1292	YWHAZ	19.3294	GALNTL6	0.0381021	LINC02587	0.0395569	RIBC2	11.9079	TTC5	19.2337
SYTL4	1.42974	NHP2	9.82161	UGCG	17.1249	SCAF11	19.3286	CDX4	0.0381021	KRT77	0.0395569	NIN	11.8981	RIPOR2	19.215
CISD2	1.42719	RRAS	9.81754	TFRC	17.1175	PSMD12	19.3285	AL021328.1	0.0381021	AC244100.2	0.0395569	TP53INP1	11.8754	BMPR1B	19.2142
ZFPM1	1.42709	SCARA3	9.80989	WWTR1	17.1148	TBC1D5	19.3278	CCL19	0.0381021	AC091133.3	0.0395569	STX2	11.8616	CST3	19.21
FUCA2	1.42536	CCDC115	9.80885	ANXA5	17.1058	MAP7	19.3233	AC116348.3	0.0381021	AL589986.2	0.0395569	NDUFA2	11.8427	PTGR1	19.2042
GDI2	1.42122	PCMTD1	9.79111	EIF2S3	17.1049	BICD1	19.3219	LINC01485	0.0381021	AL133476.1	0.0395569	SYTL1	11.8416	KCNRG	19.1872
LENG9	1.39691	APOL2	9.78563	PANK3	17.0957	SLC38A2	19.321	AP003721.1	0.0381021	ARAP1-AS1	0.0395569	PPOX	11.8382	DMD	19.1525
IER5L	1.39545	TUBA1C	9.77839	BRD7	17.0939	SERPINB9	19.3204	KCNJ10	0.0381021	IL12B	0.0395569	UGDH	11.8276	COA3	19.1511
DNAJC4	1.39509	SEC31A	9.77375	CDV3	17.0888	HSP90B1	19.3168	ZBTB20-AS1	0.0381021	VPS13A-AS1	0.0395569	PYCR2	11.8265	STRBP	19.151
CKAP4	1.39068	KLK7	9.73713	PTBP3	17.0833	RIF1	19.3154	ZSCAN5C	0.0381021	AC021915.2	0.0395569	NFE2L1	11.7797	FAM104B	19.1432
PPP1CB	1.38692	DUSP23	9.73219	CEP70	17.0768	KDSR	19.3129	AC093673.2	0.0381021	AC131237.1	0.0395569	ARMC2	11.7708	GLG1	19.1262
HSD17B4	1.38388	AFMID	9.73136	TTC9	17.0756	PKHD1L1	19.3093	BIRC7	0.0381021	AL138930.1	0.0395569	CAT	11.7706	CADM1	19.1094
PLXNA4	1.38134	WTAP	9.73042	EIF3M	17.0662	MZT2B	19.3079	AC099563.2	0.0381021	LIM2	0.0395569	FAIM	11.7703	VPS25	19.1075
ISOC1	1.37913	POLD4	9.72496	TRIP12	17.0631	KLF10	19.3066	OR7A17	0.0381021	CACNA1C-AS1	0.0395569	KIF27	11.7673	SOD3	19.1055
IFIT2	1.35586	CPNE5	9.71818	ATP1B3	17.042	TASOR2	19.3005	HMX3	0.0381021	XCR1	0.0395569	TUFM	11.7626	HES6	19.0868
SRP72	1.35305	P4HB	9.71256	GLRX5	17.027	NFIC	19.2952	TRAV19	0.0381021	PPBP	0.0395569	RNASE4	11.7559	ANXA5	19.0834
GUCY1B1	1.35239	PLK2	9.70133	CHCHD10	17.0051	MAP2K3	19.2949	CD300LB	0.0381021	LINC01222	0.0395569	OAZ2	11.7476	PSMD4	19.0815
GALNT7	1.34252	RSRP1	9.69589	LYSMD3	16.9985	HNRNPD	19.2947	FAM71E2	0.0381021	LINC01104	0.0395569	C14orf132	11.7344	CCDC89	19.0542
SLC8A1	1.33641	SERPINA5	9.69406	DCBLD2	16.9952	APLP2	19.2891	WASF3-AS1	0.0381021	OR2A1	0.0395569	ZFAND6	11.7177	HNRNPA2B1	19.0368
SLC39A8	1.32952	RDH11	9.68688	CHD6	16.9852	HIPK2	19.2831	AL136988.1	0.0381021	AC114291.1	0.0395569	TTC21A	11.7021	MSH3	19.0196
TOMM22	1.31836	ARID1B	9.67963	YBX1	16.9843	PRPF4B	19.2822	KAZN-AS1	0.0381021	GRIN3A	0.0395569	SIVA1	11.6936	DNAH2	19.0139
GRAMD2B	1.31786	PIK3R1	9.67522	TXNDC17	16.9604	DCBLD2	19.2813	MCCD1	0.0380951	AC005906.2	0.0395569	C22orf23	11.6804	CACYBP	19.0135
CSF3	1.31663	CAVIN1	9.66797	AFG3L2	16.9473	FGGY	19.2754	LINC02577	0.0380951	SPRN	0.0395569	LGALS3	11.6752	PSMB5	19.0068
OAT	1.31077	ARIH1	9.6661	ARCN1	16.9377	UBE2V1	19.2668	AL591115.1	0.0380951	AC092636.1	0.0395569	TACC2	11.6338	C6orf62	18.9956
EMILIN2	1.30492	RALBP1	9.66309	DDX24	16.9198	ARFGEF1	19.2663	AC120498.10	0.0380951	LILRA1	0.0395569	RPS11	11.6232	TECR	18.9828
EPB41L4A-AS1	1.30319	TCEAL4	9.66303	SAV1	16.9128	ECI1	19.2652	AL355075.6	0.0380951	AC105393.1	0.0395569	MED31	11.6196	SPATS2L	18.9811
GUCY1A2	1.28019	GCLC	9.65667	PSMA6	16.9079	ODC1	19.259	COL10A1	0.0380951	IGKV2-26	0.0395569	SATB1	11.6163	SLC25A4	18.9683
DNAJB11	1.27514	CAPZA1	9.64758	TNFRSF12A	16.9078	ARMCX3	19.2585	TMIGD3	0.0380951	AL031289.2	0.0395569	RPS26	11.6097	FUZ	18.9626
MGST1	1.27413	BEX4	9.64343	CTTN	16.9028	HINT2	19.2567	LINC00563	0.0380951	PRND	0.0395569	IFT172	11.5961	KIAA0825	18.9499
COA4	1.27182	CKS2	9.64152	VTI1B	16.8756	PAFAH1B1	19.2552	DPEP3	0.0380951	TRAV2	0.0395569	ANKRD54	11.5877	TMBIM6	18.8986
AC239800.2	1.27048	G3BP1	9.63594	PPP1CA	16.8604	SAV1	19.2535	LINC02044	0.0380881	FRZB	0.0393122	PPDPF	11.5495	CFDP1	18.8926
NDUFAF8	1.26462	RAB34	9.63308	SP1	16.8599	USP9X	19.2525	KRT72	0.0380881	BX664727.3	0.0392878	TP53TG1	11.5391	CCP110	18.8911
IPCEF1	1.26353	KMT2C	9.63092	TENM1	16.8592	DUSP5	19.2517	KRT74	0.0380881	KLRC1	0.0392694	SNRPB2	11.5363	NARS	18.8907
CADPS2	1.24532	SRSF11	9.62361	ZMYM4	16.8552	HSP90AB1	19.2409	ARL11	0.0380881	NAALADL1	0.0392449	KATNB1	11.5251	EMC4	18.8757
REX1BD	1.23208	PHB	9.61785	ARFGEF1	16.8481	NCOR1	19.2242	CASC16	0.0380881	CHST8	0.0392205	ARPC3	11.5162	UBL3	18.8689
MORC4	1.22718	HCFC1R1	9.61338	BAZ2B	16.8317	CYFIP1	19.211	SLC37A2	0.0380881	RPS6KL1	0.0392205	ADGB	11.5081	BBS4	18.8584
ABHD17A	1.22388	PRPF38B	9.60715	SNX6	16.8142	LIN7C	19.2061	AC006372.3	0.0380881	AC005332.1	0.0391716	TRBC2	11.4934	DDX3X	18.8509
CAPN12	1.21672	MFHAS1	9.60284	CLIP1	16.8119	RAB14	19.2019	AC093849.3	0.0380881	CD79B	0.039141	CFAP74	11.4514	CCDC34	18.8268
DGKE	1.21272	LINC02672	9.59957	VEZF1	16.8072	ZFHX3	19.1942	AC137932.1	0.0380881	COL15A1	0.0389269	FGF14	11.4465	PIN1	18.8065
NOP14	1.20879	MARCKS	9.59131	SEMA6A	16.798	TRIP6	19.1846	SPIN4-AS1	0.0380881	CDX1	0.0376945	MGAT5	11.421	C5AR1	18.8063
H1FX	1.20713	SBSPON	9.58942	AKAP13	16.7942	NFAT5	19.1647	LINC02206	0.0380881	AC013565.3	0.0376945	OCIAD1	11.4208	SMIM14	18.7908
SDK2	1.20669	RIMS2	9.58689	ACTR3	16.7901	NAALADL2	19.1623	AC073429.2	0.0380881	AL008582.1	0.0376945	P4HA1	11.4166	KIFAP3	18.7789
FUT9	1.2048	CPNE1	9.56089	KIAA0319L	16.7804	TPM1	19.1083	ZNF530	0.0380671	CLSTN2-AS1	0.0376884	DPM3	11.3748	GAS8	18.7771
SPOCK3	1.20143	DUSP8	9.55117	SF3B1	16.7604	ZMYM2	19.108	CCL27	0.0368907	FABP4	0.0376884	HIST1H2AC	11.3566	PSMB1	18.7705
RAC1	1.19325	FHL2	9.54193	ARAP2	16.7589	PEG10	19.1037	LINC02127	0.0368907	RAB40AL	0.0376884	CHCHD5	11.3345	SOX4	18.7618
MAP2K2	1.19055	TMED2	9.53643	WBP2	16.7569	PELI1	19.1023	FGF1	0.0368836	ATP1A3	0.0376822	SPINT2	11.3293	RCAN3	18.759
GJB1	1.18338	PHB2	9.53136	DDX21	16.7542	DNAJC8	19.0981	AL135902.2	0.0368836	AC087286.2	0.0376822	RHPN1	11.3166	GLB1L	18.7538
CXCL11	1.18126	LRPPRC	9.52921	NCOR1	16.7511	NAXE	19.091	AC138474.1	0.0368766	AP003557.2	0.0376822	AL117382.1	11.3062	PLAAT3	18.7534
CCDC85A	1.18064	ICAM1	9.52872	ACAP2	16.737	CNPY2	19.0858	LINC02132	0.0368696	ST6GALNAC3	0.0376822	HSPBP1	11.304	RPGRIP1L	18.7306
SNHG6	1.17965	CD47	9.5228	SMARCC1	16.7242	RNF11	19.0796	OLAH	0.0368696	AC129507.1	0.0376761	MUC15	11.2911	RAB36	18.7277
SPINT1-AS1	1.16956	ATP1A1	9.51928	LNPEP	16.7204	HLA-DPA1	19.0759	MPEG1	0.0368416	AC009093.2	0.0376761	RSPH3	11.2744	MYCBP	18.7252
PRCP	1.16869	RRBP1	9.49101	NUCKS1	16.7193	LGALS3	19.0757	AC002306.1	0.0368276	AC004847.1	0.0376639	AK8	11.2547	C1QBP	18.6966
RTN2	1.1654	GPX3	9.4847	LPP	16.7132	NHLRC2	19.0743	ADGRB1	0.0367996	JPH4	0.0376639	UCKL1-AS1	11.2483	RAB4A	18.6961
SARNP	1.16419	CD151	9.47572	CDC42EP3	16.7093	ZMYND11	19.0701	AC012254.3	0.0367786	SLC1A7	0.0376455	CROCC2	11.2406	DNAJC10	18.6879
CLEC4E	1.16419	ABLIM1	9.4676	TMEM106B	16.7005	SKIL	19.0539	DEPDC7	0.0367716	CHRM3-AS2	0.0374957	SURF2	11.2257	SPATA33	18.682
PRDX4	1.15991	IER3	9.46446	VAMP2	16.6759	G3BP1	19.0482	SRPK3	0.0367436	SHC3	0.0374101	CST7	11.1795	NEK1	18.6726
ME1	1.15623	ROBO3	9.45541	IMPAD1	16.6706	KLF9	19.0389	RDM1	0.0357282	PTGER4	0.0373673	HDGF	11.165	ACYP1	18.6675
GADD45A	1.15468	HDAC7	9.45174	RPS2	16.6665	RB1	19.0336	AL133482.1	0.0354411	ACTG2	0.0358871	SMPD2	11.1321	C11orf49	18.6644
TAF10	1.15285	MAP3K1	9.44106	ST8SIA4	16.6609	ADSS	19.0236	AP001057.1	0.0346217	PTH1R	0.0358504	MEIS2	11.1321	SORT1	18.6575
BZW2	1.15207	NCOR1	9.43601	KIAA1217	16.6518	ACSL3	19.0224	CLTCL1	0.0344537	TAS2R5	0.0357098	CD99	11.103	IDH2	18.6512
DNAJC21	1.147	TMEM87A	9.40973	ADCYAP1R1	16.6486	HMGCS1	19.0192	IL17A	0.0344397	AL365361.1	0.0355844	TTC29	11.0983	BCAP31	18.6261
NTS	1.14418	UBA52	9.40629	TMEM167A	16.6325	TMF1	19.0181	LINGO1	0.0340825	BX255923.2	0.0349605	CD52	11.0961	TBC1D8	18.6253
CORO1B	1.138	AMFR	9.39525	TNFRSF10B	16.6286	DAPL1	18.9966	ADORA2A	0.03396	KRT34	0.0343764	PIAS3	11.0921	SUMO2	18.6248
SLC26A2	1.13222	F3	9.39287	GMDS	16.6214	ALDH1A1	18.9963	AC020611.2	0.0337289	TREML2	0.0343764	BBIP1	11.0826	SPART	18.623
RUSC1	1.13041	SFPQ	9.37944	TRIP11	16.6208	LARP1	18.9811	NOTO	0.0337289	AC100808.1	0.0343764	DDR1	11.0785	AC004832.1	18.6124
TM9SF3	1.13022	MAT2A	9.37593	CDK2AP2	16.6192	HNRNPA3	18.9794	CHODL-AS1	0.0337289	ACP7	0.0343764	CELF1	11.0769	MDH1	18.6108
SMOC2	1.12503	IRF1	9.37496	PRSS8	16.6149	SOS2	18.9787	AL133445.3	0.0337289	SH2D6	0.0343764	ERF	11.0588	C11orf58	18.6053
RAB25	1.12494	PISD	9.3567	PPA2	16.6066	TAB2	18.9724	ZNF541	0.0337289	CALML6	0.0343764	METTL27	11.0483	LMBRD1	18.6036
SHMT2	1.12492	EBP	9.35503	H1F0	16.5914	CALR	18.9682	HBQ1	0.0337289	DBH	0.0343764	AC105052.5	11.0339	VCP	18.5883
KHDRBS1	1.12181	RNPS1	9.3511	MSRB2	16.5889	ELF1	18.9593	LLPH-DT	0.0337289	AC011337.1	0.0343764	PPP6R1	11.0029	RSPH3	18.5866
TTC19	1.11709	BTG2	9.34942	CELF2	16.5847	EMP2	18.9583	SYNE1-AS1	0.0337289	LINC01251	0.0343764	PIPOX	10.9695	BICC1	18.5852
SCAND1	1.11694	CYCS	9.34689	ZNF704	16.5819	NCEH1	18.9537	AL023653.1	0.0337289	TRBV19	0.0343764	KCNH3	10.9681	G3BP2	18.5592
KLK11	1.11404	YTHDC1	9.32299	RPL13	16.5796	MTDH	18.9482	AL592494.2	0.0337289	GFI1B	0.0343764	C2orf81	10.9311	COPRS	18.5329
C7	1.11129	OS9	9.30945	USF2	16.5703	MCL1	18.9475	AC091588.1	0.0337289	DKK2	0.0343764	COX8A	10.8738	OCEL1	18.5252
PRSS33	1.11061	ISOC1	9.30781	ZRANB2	16.5667	CPEB4	18.9455	AC008667.1	0.0337289	DMRTA2	0.0343764	PDK4	10.8521	PRXL2C	18.5137
BCL10	1.1103	GRB7	9.30643	NFIA	16.563	NSG1	18.9418	BX546450.2	0.0337289	SYNDIG1L	0.0343764	GALNS	10.8428	MRPL40	18.5082
ST6GALNAC4	1.10501	NDUFB9	9.30478	F11R	16.5628	HADHA	18.9412	AC004083.1	0.0337289	SMIM18	0.0343764	PPP1R14C	10.8223	HSBP1	18.5026
COMMD6	1.10482	IGBP1	9.30219	PLAGL2	16.5612	XPO1	18.9386	CD200R1L	0.0337289	AL078587.1	0.0343764	EFHB	10.79	GHITM	18.4888
ATP5F1A	1.10477	BHLHE40	9.30152	SLC35B1	16.5597	SLC7A11	18.9348	SCNN1B	0.0337289	TRAJ20	0.0343764	GLB1L	10.7868	FBXL13	18.4751
NFIX	1.10349	MYL6B	9.29518	IFNGR1	16.5568	TFCP2L1	18.9303	AL136456.1	0.0337289	AC008938.1	0.0343764	AMPD3	10.7709	WBP2	18.475
ZNF708	1.10328	VSIG2	9.28221	ADAMTSL1	16.5539	SRRM1	18.9227	GFAP	0.0337289	LINC00243	0.0343764	CCDC89	10.7508	TEKT2	18.4684
HMGCR	1.10322	PAN3	9.26116	RALA	16.5466	DNAJC21	18.9197	AC016074.2	0.0337289	AC115618.2	0.0343764	C11orf52	10.7192	DDX5	18.4603
DLG3	1.10219	WFDC2	9.26104	MAP2K2	16.5438	PARD3	18.9174	AL645608.1	0.0337289	AC022973.4	0.0343764	LRRC74B	10.6977	PGR	18.4567
RILP	1.10068	VEGFA	9.25985	FDPS	16.5432	PPIL4	18.9133	LINC02100	0.0337289	AC113615.1	0.0343764	SLC22A23	10.6656	TMBIM4	18.4551
CD2AP	1.09713	ARPC2	9.2451	SLK	16.5417	HECTD1	18.9056	AC130456.4	0.0337289	ZSWIM2	0.0343764	CNTN3	10.6611	CD81	18.4506
ZDHHC9	1.09309	CP	9.23737	IMP3	16.5382	SARS	18.8926	AC016902.1	0.0337289	AC025164.2	0.0343764	HLA-C	10.639	PSMB4	18.4462
TENM1	1.09006	ID3	9.22295	CYFIP1	16.5157	SAFB2	18.8854	LINC00895	0.0337289	CASQ1	0.0343764	AC090371.1	10.623	SYT10	18.4449
SLC52A2	1.0798	SCGB1D2	9.20441	RNF7	16.4986	ETS2	18.8851	LINC01151	0.0337289	CD70	0.0343764	MTX2	10.6192	RFX2	18.4352
BX322562.1	1.07846	MIR222HG	9.20401	DUSP11	16.4922	SLC39A7	18.8764	AC106045.1	0.0337289	AC026427.1	0.0343764	VMA21	10.5996	DENND6B	18.4348
ITGA6	1.07629	UQCRC2	9.19889	TIPARP	16.489	ERGIC1	18.8761	AL391832.3	0.0337289	TRBJ1-2	0.0343764	CLK1	10.5554	RPA3	18.4308
UXT	1.07505	RBBP6	9.19377	TMBIM4	16.4598	CXCL17	18.8691	AC064834.1	0.0337289	AC022150.1	0.0343764	LINC02265	10.5527	TGOLN2	18.4275
PSME2	1.06254	NMT1	9.19223	SYNJ2	16.4578	PABPC1	18.8647	AC003084.1	0.0337289	AL020997.4	0.0343764	DNAH11	10.5288	TPM3	18.4197
SH3RF2	1.05907	RAB25	9.17801	CAP1	16.4415	KTN1	18.8581	KRT37	0.0337289	LINC01886	0.0343764	PALMD	10.5266	NELFE	18.4073
PAEP	1.05861	ALKBH7	9.16124	ECI1	16.4405	KIAA1522	18.8435	AC244502.1	0.0337219	LNCAROD	0.0343764	DUSP14	10.5121	RPS6KA5	18.4057
SDSL	1.05692	PRPF39	9.1386	FGL2	16.4232	CD63	18.8208	ERN2	0.0337219	AL162412.1	0.0343764	TMEM74B	10.4824	ATP1B1	18.4002
PYCR1	1.05489	GSTK1	9.13163	VCP	16.421	KLF5	18.8203	AC131159.1	0.0337219	GAPDHS	0.0343764	IQCA1	10.4774	TFF3	18.3953
EBP	1.04874	FKBP1A	9.12243	EIF2A	16.42	USO1	18.8165	APOBEC2	0.0337219	AF111169.3	0.0343764	C6orf52	10.4582	CEP97	18.39
ASPH	1.03571	DAZAP2	9.11986	SNRNP70	16.4054	AHCYL1	18.8144	LINC02227	0.0337219	SLC39A5	0.0343764	TTLL9	10.4524	CHMP2A	18.3812
SUSD3	1.03411	CHD9	9.1196	EHD4	16.4043	P4HB	18.8136	TMEM78	0.0337219	AC137590.1	0.0343764	BCAP31	10.4359	MAT2B	18.3637
TMEM147	1.03278	AP1G2	9.1144	ERBIN	16.3989	GLS	18.8121	C4orf45	0.0337219	TRDV1	0.0343764	NDUFB8	10.4264	MNAT1	18.3625
AC008060.1	1.03063	HSBP1L1	9.09083	SLC31A1	16.3961	NDUFAF8	18.8076	MYL7	0.0337219	AC011603.1	0.0343764	PLXNB2	10.3991	SPPL2A	18.3577
B3GALT6	1.02856	DPYSL3	9.08872	SUCO	16.3961	ARCN1	18.8028	FGF16	0.0337219	AC092617.1	0.0343764	SPATA17	10.3711	PSMD2	18.3423
RPS11	1.02098	RTKN	9.08666	PNPLA8	16.3927	CAPRIN1	18.7923	LINC01727	0.0337219	AC112907.1	0.0343764	NDUFB7	10.3381	MORF4L2	18.3151
HYOU1	1.01592	NENF	9.0775	OAT	16.3926	HSPA4	18.7867	OR10H5	0.0337219	TRAJ43	0.0343764	DPM1	10.3102	F11R	18.3042
CKAP2	1.01121	FCGRT	9.04238	YIPF3	16.3912	MAT2A	18.7725	AC007938.1	0.0337149	AC016877.3	0.0343764	DZANK1	10.2925	ZC3H6	18.2989
AL354863.1	1.00292	RPS27A	9.04135	PTPRM	16.381	PPP1R14B	18.7675	OR51M1	0.0337149	LRRC38	0.0343764	CCDC34	10.2912	H3F3A	18.271
DEAF1	0.999706	SARS	9.02006	HSPA9	16.3757	YAP1	18.7618	AL021707.2	0.0337149	SPANXN4	0.0343764	IFT80	10.2865	EXOC5	18.2678
C21orf91	0.997073	HBP1	9.014	ATP2B2	16.365	HLA-DRA	18.7539	AL596087.2	0.0337079	TRAJ61	0.0343764	PFDN2	10.2316	ATP6V0B	18.2556
SLC40A1	0.995529	GRAMD1A	9.00768	GSR	16.3585	MAPK6	18.7519	AC005696.2	0.0337079	AC034110.1	0.0343764	BSG	10.1971	PCDH7	18.2515
NSG1	0.994521	CHD2	9.00751	VEGFB	16.3444	TXNDC5	18.7454	AJ003147.2	0.0337079	FIRRE	0.0343764	ABCD3	10.1431	MBTPS1	18.201
UBXN10-AS1	0.99391	NXF1	9.00217	CMPK1	16.3286	GANAB	18.7422	LINC01166	0.0337079	AC135050.6	0.0343764	SPATA4	10.1363	B9D2	18.1906
QPRT	0.993574	LETMD1	8.97423	PAIP1	16.3236	BIN1	18.741	AC011370.1	0.0337079	AC131971.1	0.0343764	CLHC1	10.1304	MPDZ	18.1858
ARHGAP10	0.990451	H3F3A	8.96303	CEBPZ	16.3141	PGR	18.7326	AC026462.3	0.0337079	AC009301.1	0.0343764	TMEM70	10.1249	UFC1	18.1738
MUCL1	0.985249	ERO1A	8.963	COL12A1	16.3106	HNRNPA0	18.732	IGHV1-3	0.0337079	TRAV41	0.0343764	YPEL5	10.1068	STIP1	18.1661
CREG2	0.984469	RBBP7	8.96195	NIPBL	16.3102	TLE5	18.7297	CLDN25	0.0337079	AL162586.2	0.0343764	CFAP58	10.0954	APLP2	18.1531
SNRPE	0.98301	PHYHD1	8.94936	GSPT1	16.3086	ASPH	18.7297	ASPG	0.0335503	PRSS38	0.0343703	SPATS2L	10.0924	COPB2	18.1503
PSMA2	0.982938	MAGI1	8.94645	SPEN	16.3047	CHD6	18.7246	WFDC1	0.0333893	AC007342.5	0.0343703	PLA2G10	10.0913	LRWD1	18.1477
IGBP1	0.981946	HLA-DMB	8.94252	KLF10	16.2944	PTPN1	18.7122	TMEM246-AS1	0.0325209	AC137590.2	0.0343703	RBM47	10.0576	ATP5F1A	18.1351
GINM1	0.979381	ARHGAP8	8.94093	EIF3F	16.2876	NR4A1	18.7041	AC008629.1	0.0325139	LINC01585	0.0343703	AGBL2	10.0489	EIF4G3	18.1271
TMEM160	0.976578	CCNL2	8.93553	GTF3C6	16.2792	TCF7L2	18.6914	SAA4	0.0325139	AL445471.1	0.0343703	RABL2A	10.0345	TOB1	18.1243
HNMT	0.975661	TRAM1	8.93412	IRF1	16.2733	PTGR1	18.6774	FAM209B	0.0325069	AC114939.1	0.0343703	EIF4G2	9.9945	GTF3A	18.1173
IGKC	0.974371	BRD4	8.92763	CUX1	16.2694	PPP1R10	18.6763	AL136987.1	0.0325069	MAEL	0.0343703	LRWD1	9.94425	PARK7	18.1078
MGST2	0.973148	CALD1	8.9242	PCMTD1	16.2693	CCNA1	18.6761	KCNK3	0.0324649	AC010247.2	0.0343703	CD7	9.94047	WDR35	18.0991
WNK2	0.972805	EPB41L2	8.91813	CLDN7	16.2571	KIAA1109	18.6624	INKA1	0.0324649	AP001476.2	0.0343703	FSD1L	9.93491	USP2	18.0967
SND1	0.971251	AKAP12	8.9017	ZSWIM6	16.2564	ACAP2	18.6619	AC010969.1	0.0324649	DDX39B-AS1	0.0340125	COLCA1	9.93249	FAM102A	18.091
SLITRK5	0.970968	RBBP8	8.89849	TASOR2	16.2487	SNX6	18.6547	MME	0.0324509	AC025175.2	0.0340003	ROMO1	9.9058	MEIS1	18.0887
LRFN5	0.968925	DEGS1	8.89685	TMED9	16.2451	ZNF428	18.6534	TEX12	0.0324299	SLC43A1	0.0338932	CYB561	9.90105	LGALS3BP	18.0783
AL365259.1	0.968197	PRKX	8.89569	YTHDC1	16.245	IPO5	18.6515	AGAP2	0.0317366	CD96	0.0330951	CYB5D1	9.8885	AMY1B	18.0601
GSTO1	0.957776	LINC00937	8.86731	PPP2CA	16.2448	PRNP	18.6454	CENPI	0.0312569	ZSWIM8-AS1	0.0327373	UBAC1	9.8771	DYNLL1	18.0596
MCRIP2	0.953697	IST1	8.8656	CANX	16.2444	ANKLE2	18.6432	AL162731.1	0.0312499	ASIC3	0.0326088	WIPF3	9.85771	AZIN1	18.0486
AP1S3	0.952153	GNAI3	8.86258	GORASP2	16.2352	HMGCR	18.6427	AC099050.1	0.0304551	GAB3	0.0325843	IRF9	9.83665	KRTCAP3	18.0399
RIPK2	0.948315	QSOX1	8.85953	NHLRC2	16.2204	ATP1A1	18.642	KYNU	0.030105	KLHL6-AS1	0.0325171	GALNT3	9.83033	PSMD8	18.038
SMAP1	0.945946	LPP	8.85706	HNRNPD	16.2159	HNRNPA1	18.6338	GAPLINC	0.0293557	LINC00954	0.0325171	ANKMY1	9.81618	MT-ND6	18.0365
RNF180	0.943896	RPN2	8.85414	PRPF8	16.2149	NDUFB2	18.633	AL023881.1	0.0293557	AC074366.1	0.0325171	GPBP1	9.80824	DAZAP2	18.0068
CHD3	0.943616	NFKB2	8.84962	DYNC1I2	16.212	SEC63	18.6278	AC007342.4	0.0293557	AC010240.3	0.0325171	CXXC4	9.80196	C14orf132	18.0046
BAALC	0.939814	SEC11A	8.84318	KRT18	16.2052	CSDE1	18.6201	AC116914.2	0.0293557	AC104463.2	0.032511	ABR	9.76201	ADH6	17.9964
CDH12	0.939168	HMGCS1	8.84247	MGAT1	16.2035	RTL8C	18.6108	GPR1-AS	0.0293557	AC244100.4	0.032511	PSMA2	9.75668	MT-ND5	17.9893
SNRPB	0.938933	HNRNPC	8.83827	RAC1	16.1968	RNASEH2C	18.6083	AL772363.1	0.0293557	AC006033.2	0.0324987	CCDC60	9.74453	AHI1	17.987
DBF4	0.936847	RASSF7	8.83512	SMARCA5	16.1861	TMEM160	18.6033	AC119677.1	0.0293557	RAPSN	0.0324987	NDUFV2	9.73304	GLUL	17.9849
EIF4EBP1	0.93471	OSTC	8.83442	TRIM2	16.1797	EFNB2	18.6018	AL360178.1	0.0293557	AL136366.1	0.0324926	MRPL18	9.67223	CIAO2B	17.9744
SARS	0.928793	BST2	8.82039	KLK11	16.1784	DDX21	18.6016	PRR7-AS1	0.0293557	LRRC15	0.0324926	PHIP	9.64778	DCAF6	17.9661
HIST2H2AC	0.920089	NAP1L1	8.79529	SERPINB1	16.1727	CHD2	18.594	AL954642.1	0.0293557	NEFM	0.0324926	YBX3	9.64262	STAT3	17.9513
TUBA1C	0.918725	MYLIP	8.793	CENPX	16.1428	PRKX	18.5788	LINC02156	0.0293557	AC021422.1	0.0324804	RPL31	9.62763	NME9	17.9452
TSPAN8	0.913095	GIGYF1	8.77842	REEP3	16.1182	TERF2IP	18.5782	AC016813.1	0.0293557	KIAA1614	0.0324681	LRG1	9.60761	SSB	17.9416
CPE	0.912726	LRRC8A	8.77642	PARP4	16.1135	COBL	18.5772	ZNF32-AS3	0.0293557	LINC00852	0.0323458	IER3IP1	9.59136	IFT20	17.9413
HPSE2	0.910853	GUCY1B1	8.75866	ARHGEF12	16.1022	NDUFA11	18.5759	AC092919.1	0.0293557	MMP9	0.0323091	LRRC49	9.58079	DYNC1H1	17.9403
PDCD5	0.90801	RAB8A	8.75146	MACF1	16.0958	TEAD1	18.5701	FRMD1	0.0293557	RCOR2	0.0306944	TMEM50A	9.579	TSG101	17.9227
MSMO1	0.897218	PABPC3	8.75083	HYAL2	16.0958	SEC11C	18.5701	UGT3A2	0.0293557	CCR9	0.03067	UCP2	9.57236	CCT3	17.9169
RYK	0.895361	ILK	8.74512	SDF4	16.0929	DDX17	18.5616	LINC02617	0.0293557	AC243960.1	0.0306516	CCN2	9.56841	TWF1	17.913
VPS4A	0.893442	POGLUT1	8.74139	PITPNB	16.0912	MAPKAPK2	18.5573	AC011731.1	0.0293557	LRRN3	0.0306516	LRRC34	9.54663	TMTC2	17.8957
DEFB1	0.891301	PLS3	8.74065	UBE3A	16.0789	PREX2	18.555	OR8D4	0.0293557	ASIC1	0.030569	PCSK1N	9.50982	PLAAT4	17.8755
ABRACL	0.889412	FAM136A	8.73835	PKP4	16.0771	PRXL2A	18.5541	AC009950.1	0.0293487	B3GALT2	0.0302388	GDI1	9.49739	AC113349.1	17.8713
TRIM25	0.887979	CARD16	8.71965	CCNC	16.0759	GATAD1	18.5517	TEKT5	0.0293487	KLRF2	0.0291959	SNU13	9.48588	MSI2	17.8705
RHEB	0.887718	PTPN2	8.71843	RCN1	16.0758	TNIP1	18.5466	AC124804.1	0.0293487	LINC02297	0.0291959	SRSF3	9.47122	GPAA1	17.8357
HNRNPDL	0.885691	ANP32B	8.71628	CAPN2	16.0573	SLC25A5	18.5442	ADCYAP1	0.0293487	AC104383.2	0.0291959	ATP2C2	9.46307	ZMYND12	17.8339
PNO1	0.881638	LAMP2	8.71578	PAX8	16.0549	ANKRD33B	18.5412	CRCT1	0.0293487	KRT222	0.0291959	CDKN1A	9.45439	HECTD1	17.8157
CHPF	0.877777	DHRS7	8.71515	PKP2	16.0484	MAP3K2	18.5401	AC092337.1	0.0293487	AP002982.2	0.0291959	HMGN5	9.4444	EVI5	17.8013
PPFIA3	0.863695	PSME2	8.71026	SIL1	16.0368	VDAC1	18.539	SMIM34A	0.0293487	GABBR2	0.0291959	CWH43	9.44078	SPG21	17.7925
PLPP6	0.863124	CAMLG	8.70963	ZFHX3	16.0283	MTPN	18.5228	LINC02660	0.0293487	AC093583.1	0.0291959	HSPE1	9.43992	DRAM2	17.7908
EYA2	0.863071	NTN4	8.70567	LSR	16.0278	TUBB	18.5165	HAR1B	0.0293487	LCT	0.0291959	MPDZ	9.42743	ALDH3B1	17.7753
NOB1	0.861916	RPL27	8.70243	YY1	16.0218	PRDX6	18.5142	TRBV10-3	0.0293487	LINC02577	0.0291959	SPCS2	9.40602	CD99	17.7706
RAB11B-AS1	0.859181	HP1BP3	8.69566	CCNI	16.0175	COX4I1	18.51	GNGT2	0.0293487	LINC01675	0.0291959	AC108134.4	9.40069	CBY1	17.7657
MRPS12	0.85644	CDC42EP4	8.69548	VPS37B	16.0107	TAPBP	18.5084	TRAV36DV7	0.0293487	AC034236.3	0.0291959	ZMYND12	9.39712	EPB41L3	17.7586
COL6A3	0.844782	ADAM10	8.69193	EIF2S2	15.9961	SGCB	18.5066	AP000640.1	0.0293487	AC093577.1	0.0291959	NME7	9.38626	GSTA1	17.7561
HPGD	0.843327	TBL1XR1	8.67591	APOL2	15.9925	AC083862.3	18.4824	AC021739.4	0.0293417	GOLGA6L6	0.0291959	CELSR1	9.38349	CENPM	17.7482
GALNT12	0.837671	ERBB3	8.67045	ARID4B	15.9894	FLNA	18.4807	AC079328.2	0.0293417	AC087672.1	0.0291959	COMMD6	9.38013	MT-ND2	17.7455
EEA1	0.834375	HM13	8.66651	MGST2	15.989	MYEF2	18.4776	LINC00572	0.0293417	AC017033.1	0.0291959	AL355601.1	9.37672	GLT8D1	17.7277
MGAT4B	0.830292	MRPS2	8.66526	SRRM1	15.9785	EEF2	18.477	TRIM50	0.0293346	SH2D1A	0.0291959	C16orf71	9.36512	LXN	17.7274
BACH1	0.826477	PREX2	8.64075	GSTZ1	15.9708	RAB13	18.4708	AC103591.4	0.0293346	AC015819.1	0.0291959	SCIN	9.36378	CUTA	17.7092
AC091607.2	0.825906	GYPC	8.63477	PALLD	15.97	HSDL2	18.4659	AL590096.1	0.0293346	AC105052.4	0.0291959	FUZ	9.36241	EAPP	17.7061
COMTD1	0.825404	ELMSAN1	8.62898	C3	15.9684	IER3	18.4619	LRRC19	0.0293276	AC009133.3	0.0291959	HIST2H2BE	9.34916	CTSH	17.7025
NIFK	0.825061	PRMT1	8.62486	NUFIP2	15.9664	KCNK6	18.4588	RNASE2	0.0293276	AC234644.2	0.0291959	SCPEP1	9.31371	SRP9	17.6877
NLN	0.821425	RHOV	8.62383	ADGRL2	15.9647	LGALS3BP	18.4549	AC096920.1	0.0293276	DDR1-DT	0.0291959	NDUFB3	9.30901	UPF3A	17.6848
POLR3D	0.820407	ANXA1	8.62381	CDH1	15.9615	EIF5	18.4498	HMCN2	0.0293276	PROP1	0.0291959	SCCPDH	9.30314	FLACC1	17.6825
RMST	0.819849	MGST2	8.61769	QPRT	15.96	CYC1	18.4412	AC007663.2	0.0282422	IRX6	0.0291959	ANXA7	9.30271	ANXA4	17.6674
HSD17B10	0.81264	STAT3	8.6107	CLTA	15.9551	TMED10	18.4313	AL627095.2	0.0281372	AC093849.3	0.0291959	SF3B5	9.28877	ALDH1A1	17.6568
KCNJ2	0.81077	NDP	8.59803	TCF7L2	15.9548	MAP1LC3B	18.4301	PLAC4	0.0281372	PLCE1-AS1	0.0291959	COL21A1	9.28497	H3F3C	17.6397
HEY1	0.80688	THOC6	8.58943	HOMER2	15.9538	AP2S1	18.4235	AC009630.4	0.0281162	AC067930.2	0.0291959	RPS17	9.27233	GLO1	17.6346
SH3PXD2B	0.804004	CLCF1	8.588	ADH5	15.9492	PPA2	18.4094	TH	0.0281092	FAM170B	0.0291959	ADH6	9.24933	HAGH	17.6278
INAFM1	0.803515	NACA2	8.58671	HNRNPA3	15.9454	ECHS1	18.3995	ACOXL	0.0281022	AL591115.1	0.0291959	DUSP10	9.24549	PTEN	17.6067
LINC01829	0.799834	ATP5MC1	8.57808	PRELID1	15.9415	DHX36	18.3941	SPINK13	0.0280882	LINC00862	0.0291959	LMO7	9.23092	SCGB2A1	17.6025
GSS	0.798988	FAM133B	8.57515	PPP1CB	15.9404	FZD6	18.3902	C2CD6	0.0280671	AC012065.1	0.0291959	SF3B2	9.22597	CTTN	17.6007
DHRS11	0.798799	OGT	8.57355	PRPF40A	15.9346	EIF3M	18.3823	SIX3	0.0280671	PAH	0.0291959	EPB41L3	9.20064	ST3GAL6	17.5931
PRSS35	0.792233	GOLGA8A	8.5563	PRKCSH	15.9258	GSTP1	18.3763	MAFIP	0.0279691	AC022146.2	0.0291959	WHRN	9.18156	JHY	17.569
DAPK2	0.790578	PPP1R12A	8.55587	BCAP29	15.9246	GPI	18.365	LINC01424	0.0269327	ZNF280A	0.0291959	MAP6	9.17891	RASGEF1B	17.5681
TRAM1	0.786293	AP2M1	8.55185	RSL1D1	15.9218	ITPRIPL2	18.3591	AP001094.3	0.0269117	IGHV3-30	0.0291959	IFT140	9.16921	PUF60	17.5653
P4HB	0.785507	PRSS8	8.5508	TMEM41B	15.9187	GJA1	18.3535	BEGAIN	0.0268417	IGHV5-51	0.0291959	EIF4EBP3	9.16203	PTPRN2	17.5581
TMEM101	0.78007	SLC25A39	8.54558	PLEKHA5	15.9172	TCF4	18.3523	IGFBPL1	0.0267646	AL357033.3	0.0291959	IFT52	9.15843	MT-CYB	17.5578
RNF7	0.778996	GPI	8.54297	EIF1AX	15.9126	ATP5MC1	18.2989	MCEMP1	0.0266876	AC011632.1	0.0291959	EIF5B	9.14992	HNRNPR	17.5559
GPR12	0.777766	PPP1CA	8.5393	MCFD2	15.9082	PDCD6	18.2976	AL357518.1	0.0249824	DLEU7	0.0291959	FOXA2	9.11321	ANKRD37	17.5556
WEE1	0.776379	RCN2	8.52733	SMAP1	15.9058	PRRC2B	18.2902	AC093772.1	0.0249824	AC011365.1	0.0291959	LINC01513	9.10114	FOCAD	17.5437
SLCO3A1	0.776379	CTTN	8.52716	RAB13	15.9023	URI1	18.2888	AC025211.1	0.0249824	AC010181.1	0.0291959	SMYD2	9.10083	CCDC125	17.5389
THUMPD1	0.775961	DUSP5	8.52101	CPNE3	15.8943	BAX	18.286	AC010883.2	0.0249824	GSG1	0.0291959	GNAS	9.08494	PIBF1	17.5363
FBN1	0.774525	MTHFD2	8.51589	BHLHE40	15.8882	IL13RA1	18.2819	C10orf53	0.0249824	CUZD1	0.0291959	DNAJB1	9.07365	ANP32E	17.5338
WWP1	0.769065	PTRHD1	8.51441	CTSZ	15.8764	FBP1	18.2786	TRAV6	0.0249824	MYF6	0.0291959	NUP62CL	9.05797	MT-ND3	17.5266
SEMG1	0.767231	CNDP2	8.51034	NONO	15.874	AFG3L2	18.2768	TRBV3-1	0.0249824	LINC02692	0.0291959	IQUB	9.05023	CASC2	17.512
NRG3	0.764323	AL354863.1	8.50933	DDRGK1	15.8695	RELB	18.2698	KCNK12	0.0249824	C1QTNF1-AS1	0.0291959	CFAP47	9.04935	SERP1	17.507
LACTB	0.764062	MAP3K20	8.48759	PRKCI	15.8685	AFF1	18.2659	GALP	0.0249824	AC007298.2	0.0291959	MRPL51	9.02528	PPID	17.4971
AL136454.1	0.763602	MAFB	8.48281	DDR1	15.8683	IRF6	18.2598	OR52I1	0.0249824	MIR3150BHG	0.0291959	BORCS7	8.99371	TOMM34	17.4919
LSM2	0.762208	ADCYAP1R1	8.48261	ELF1	15.8657	PHPT1	18.2534	LINC01533	0.0249824	AC007192.2	0.0291959	P4HA2	8.96807	MEAF6	17.4826
HIGD1A	0.760864	UBE2D2	8.4811	REEP5	15.8552	TMEM131	18.2481	KCNK2	0.0249824	CGREF1	0.0291959	CD69	8.96513	SLC2A1	17.4818
SNF8	0.759167	LSR	8.47678	WASL	15.8493	OLA1	18.2448	LINC01402	0.0249824	AC021188.1	0.0291959	GPC5-AS1	8.96485	ASRGL1	17.4609
DDRGK1	0.756957	MTDH	8.46605	MIA2	15.8447	ADD3	18.2379	GOLGA8O	0.0249824	AC096675.1	0.0291959	SRP9	8.96044	DPP7	17.4607
MRPS15	0.755152	SNHG1	8.46049	HNRNPL	15.8447	RAB11B	18.2376	AC112204.2	0.0249824	GNRH2	0.0291959	SELENOF	8.92114	MT-ND4L	17.4573
IGLC3	0.753818	ST6GALNAC5	8.45516	CTNNA1	15.8362	CDK6	18.2337	AC114781.2	0.0249824	ADAMTS9-AS1	0.0291959	RAN	8.91024	NDUFB10	17.4572
TUSC1	0.750016	MYDGF	8.43285	PARP1	15.8309	NFIL3	18.2309	AL360227.1	0.0249824	TRAJ39	0.0291959	CFAP161	8.89743	SBNO1	17.4569
QSOX1	0.742431	GUCY1A2	8.43149	TNKS2	15.8304	OBP2A	18.2286	AC239584.1	0.0249824	AC025287.4	0.0291959	TM2D1	8.88942	MT-ND4	17.445
CTNNBIP1	0.738982	PMF1	8.42929	COPZ1	15.819	AP3B1	18.2252	AL139286.2	0.0249824	IL22	0.0291959	FUCA1	8.88432	SORBS2	17.428
FADS2	0.736681	SLITRK5	8.42721	RANBP2	15.8159	PDLIM5	18.2193	AC066612.1	0.0249824	AC015813.3	0.0291959	ZNHIT1	8.88309	MT-CO2	17.4231
CPED1	0.733084	ARPC5	8.4265	GALNT10	15.8149	EPB41L4A-AS1	18.2191	AL135818.3	0.0249824	TRAJ54	0.0291898	ZCRB1	8.8406	SSU72	17.4194
NDP	0.732487	STEAP1	8.41644	UBE2V1	15.8124	DUSP8	18.2174	AC074050.2	0.0249824	AP003721.1	0.0291898	PPP1R36	8.83387	TMEM219	17.4159
RNF145	0.728675	CNOT7	8.4142	TRIR	15.8104	SETX	18.208	TENM2	0.0249824	AC097381.1	0.0291898	PIN4	8.83239	ANKMY1	17.4151
REEP3	0.725167	IPO7	8.40243	CAST	15.803	MBNL1	18.1949	KCNK17	0.0249824	KAZN-AS1	0.0291898	CLDN4	8.82869	TPR	17.4145
COL4A1	0.722709	NDUFS4	8.40137	ARPC2	15.803	CHMP3	18.1942	AC007993.3	0.0249824	KRT72	0.0291898	SYNE2	8.82763	PYURF	17.4049
DCHS2	0.706868	SNHG17	8.40022	KDSR	15.7904	SMCHD1	18.1932	LINC02669	0.0249754	AC137932.1	0.0291898	COX7B	8.82346	STMND1	17.4007
KIAA1324	0.705798	CAMTA1	8.38919	FBXW11	15.7897	PLXDC2	18.1815	PTPRZ1	0.0249754	AC069294.1	0.0291898	MCOLN2	8.81351	MT-ATP6	17.3871
FAM204A	0.704189	SF3B1	8.38622	DUSP6	15.784	MFHAS1	18.1726	AC131025.1	0.0249754	AC016583.2	0.0291898	ADPRHL2	8.80833	GADD45GIP1	17.3831
NUCB1	0.702394	LAMTOR3	8.36898	CERNA2	15.7802	WDR43	18.1672	LINC00881	0.0249754	TRARG1	0.0291898	FAM227A	8.80635	NPTN	17.3763
COX7A1	0.699721	ARL5B	8.3671	LDHA	15.7712	PNPLA8	18.1568	AP002433.2	0.0249754	GPR101	0.0291898	CEP41	8.80519	NAA20	17.3756
EBPL	0.698755	MECOM	8.36206	TSHZ1	15.7706	SYNE2	18.1549	HIST1H3J	0.0249754	TRBJ2-4	0.0291898	USP43	8.7742	ENPP4	17.3661
AC006116.8	0.697032	ATP1B3	8.35826	ZFP91	15.7674	MPST	18.1529	AL844892.2	0.0249754	FBXO40	0.0291898	LINC01550	8.76745	RBM47	17.3654
NPM3	0.694963	KCNJ2	8.3535	DDX42	15.7661	USP12	18.1408	KIR3DL1	0.0249754	TRGJ1	0.0291898	APOBEC4	8.749	NUDT5	17.3627
GJA1	0.691579	VASN	8.34899	LRRC1	15.7608	DUSP2	18.1371	SEC62-AS1	0.0249684	AC005481.1	0.0291898	WDR60	8.74338	NDUFAF3	17.3617
TMEM102	0.691246	PRDX4	8.3468	PDCD6	15.7605	PARP1	18.1345	LINC01894	0.0249684	AC008798.2	0.0291898	CLIC6	8.72694	MT-ATP8	17.3591
PAK1IP1	0.691066	SRSF2	8.33762	CAPN1	15.7468	NDUFB9	18.1235	AC012184.1	0.0249684	AL365356.1	0.0291837	BCAS3	8.72543	TMOD3	17.3469
SLC13A3	0.689836	ARMCX2	8.33595	FAM91A1	15.7467	DYNC1H1	18.1198	AP000802.1	0.0249614	TRBJ2-2P	0.0291837	SUMF2	8.72314	TRADD	17.3464
RPS20	0.687617	STAT6	8.33494	TRIM44	15.7439	R3HDM2	18.1184	LINC02202	0.0249614	MIR503HG	0.0288106	WRAP53	8.71563	ECH1	17.3361
NF1	0.685322	ZMYND8	8.3293	ATP10A	15.7434	HSPD1	18.1075	AC007638.1	0.0249614	IL2RA	0.0287433	REV3L	8.70644	SF3B1	17.3348
NRARP	0.685182	SUMO2	8.32767	USP6NL	15.7403	SLTM	18.0876	AC025280.2	0.0249614	CAND2	0.0273397	SLC6A6	8.70284	MAK	17.3316
MEGF9	0.684829	NIPAL3	8.32762	GPCPD1	15.739	SCNN1A	18.0772	ESAM	0.0249544	AC089984.1	0.0273397	BBS4	8.69249	FDFT1	17.3294
FREM2	0.684356	PUM3	8.30907	AGFG1	15.7321	SLIT3	18.0725	AC022217.3	0.0249544	AL022238.3	0.0273397	ARHGAP39	8.68505	DLEC1	17.3177
AL390195.1	0.684311	TLN1	8.30812	STX11	15.727	NAA50	18.0724	AL358790.1	0.0249474	AC009108.3	0.0273397	TCTEX1D4	8.64832	ATXN2	17.3154
HINT2	0.681644	PHACTR4	8.29869	LNX1	15.7261	TIMM8B	18.066	GAL3ST2	0.0249474	AC112715.1	0.0273397	CHCHD2	8.64301	NCALD	17.2945
IGF1	0.681279	DDIT4	8.29656	KIAA0040	15.7195	DYNC1LI2	18.0658	AC139720.1	0.0249474	SASH3	0.0273213	PEBP1	8.63432	PLCH1	17.2916
KCNJ2-AS1	0.679494	SLC25A37	8.29533	RIF1	15.711	METAP2	18.063	AD000671.3	0.0246043	CLEC4M	0.0273152	HOTAIRM1	8.62375	ANKRD26	17.2848
PRRX1	0.676984	AAMDC	8.28642	AURKAIP1	15.6954	PAK2	18.0609	INSYN2A	0.0237674	ULBP2	0.0270981	AC027644.3	8.61408	UBA1	17.283
S100A10	0.676524	NXNL2	8.26451	PITPNA	15.6837	QSOX1	18.0584	PPP1R27	0.0237534	TBKBP1	0.0264803	POLR2L	8.61146	RABGAP1L	17.2817
FAM98A	0.675698	FOSL2	8.26316	EEF1B2	15.6821	OSBP	18.0548	AL732314.4	0.0237534	GTSF1	0.0255323	PTPRN2	8.60591	DDB1	17.2691
CINP	0.671651	SEC22B	8.2586	ARL5B	15.6777	TMED5	18.0538	DLX5	0.0237464	AC018690.1	0.0254895	TWF1	8.5961	GTF2I	17.2679
STC1	0.668293	LAMB2	8.25739	TRIP10	15.6704	FMR1	18.0481	AL355312.3	0.0237394	LINC01943	0.0254283	CITED2	8.59087	QPRT	17.2658
DIMT1	0.665937	CHD1	8.25131	RBM25	15.668	KCNQ1OT1	18.0338	NR2F2-AS1	0.0237324	AL645939.4	0.0240155	GLT8D1	8.58923	TEKT4	17.2538
TNS4	0.665065	ARHGAP1	8.23528	SH3RF2	15.6646	PANK3	18.0313	CTAG2	0.0237254	CCDC196	0.0240155	CHST9	8.58871	ANKFN1	17.2431
SELENOS	0.661123	SLC7A1	8.23504	MAN1A2	15.6603	TNFAIP8	18.0197	AC098484.2	0.0226435	HIST1H2BM	0.0240155	MSI2	8.5847	PSMD1	17.2368
MRTO4	0.660526	SRSF8	8.23023	DYNC1LI2	15.6597	EIF3J	18.0143	FAM180B	0.0226085	TMEM151A	0.0240155	RHOB	8.58209	NDUFB5	17.234
AC007743.1	0.658369	MALAT1	8.22941	ARL1	15.6575	SRSF1	17.9953	LINC01843	0.0221918	AL391832.4	0.0240155	POLR2F	8.57837	SDCCAG8	17.2201
ECHDC3	0.657814	ATP5F1B	8.22935	VEGFA	15.656	TBC1D1	17.9939	AC005790.1	0.0218977	AL021978.1	0.0240155	LZTFL1	8.57794	SELENOS	17.203
NFKBIA	0.654942	TTC17	8.22721	ATP2A2	15.6548	CAND1	17.986	IL10	0.0215406	FGF16	0.0240155	WDR19	8.57143	ICA1L	17.196
HSPA9	0.654407	HSD17B10	8.2235	MRPS15	15.6528	DUSP23	17.9797	PDZRN4	0.0213305	LINC02274	0.0240155	JADE1	8.56907	STPG1	17.1721
MPHOSPH6	0.654361	FNBP4	8.21849	SEZ6L2	15.6462	SDF4	17.9795	LINC01063	0.0212534	AC008937.2	0.0240155	ELF3	8.56586	MT-ND1	17.169
COPZ1	0.654319	POGZ	8.21799	DSC2	15.6461	SNHG8	17.9791	AC099518.4	0.0208473	AL160171.1	0.0240155	REEP1	8.5603	NEDD9	17.1661
ATP5MPL	0.654061	SIGMAR1	8.21476	NME1	15.6313	LONP2	17.9723	AP005717.1	0.0206092	TRBV6-2	0.0240155	C5AR1	8.55359	CFAP97	17.1506
DDX3X	0.653183	LTBP4	8.21286	RAB2A	15.6199	XPR1	17.9717	AC008277.1	0.0206092	IGLV1-44	0.0240155	KLHL32	8.54967	IFT122	17.1473
BRK1	0.651913	ADGRG2	8.20364	SLC38A10	15.6198	SOX9	17.9694	AL360169.1	0.0206092	TRGV7	0.0240155	CFAP36	8.53155	GLOD4	17.1334
GRAP	0.650928	PPFIBP1	8.20126	VPS13C	15.6193	ACTN4	17.9669	ERICH6B	0.0206092	OPN5	0.0240155	MSH3	8.52667	BROX	17.1178
USP46-AS1	0.648996	CASP4	8.18534	HEXA	15.6153	PARP14	17.9657	AC012378.2	0.0206092	AL356124.2	0.0240155	NPIPA1	8.50199	SLC20A2	17.1116
CREB3L1	0.648353	SLC39A6	8.18134	DERL1	15.613	FAM133B	17.9561	LINC01352	0.0206092	MS4A4A	0.0240155	LRPAP1	8.49258	PLPPR3	17.1082
GPC6	0.647651	SIPA1L1	8.181	RTL8C	15.6074	CREBBP	17.953	AL033519.4	0.0206092	TUBA8	0.0240155	FHOD3	8.49071	POLR2E	17.1075
MAG	0.646362	RBM22	8.17873	TMEM160	15.6064	EIF2AK4	17.9467	RANBP3L	0.0206092	SPACA4	0.0240155	ADGRE5	8.48843	LAMP2	17.1075
HUNK	0.645331	RPS27	8.17549	NME3	15.606	SPAG9	17.9286	AC091564.6	0.0206092	SPATA21	0.0240155	AHNAK2	8.48168	PHTF1	17.1045
SNHG16	0.645226	NUCKS1	8.16995	MYL6B	15.6026	PRPF40A	17.9268	AC015674.1	0.0206092	TRAJ47	0.0240155	GCC2	8.47963	SPATA4	17.0917
IGHA1	0.643843	APLP2	8.16934	CACHD1	15.5991	CUX1	17.9263	AC005220.1	0.0206092	AL136419.2	0.0240155	TEKT4	8.47861	SMIM5	17.0794
FUT2	0.641264	HNRNPU	8.14359	ZC3H12A	15.5981	TPD52	17.9245	RHAG	0.0206092	AC022325.2	0.0240155	CRYZ	8.47152	LRRC10B	17.0751
NCBP2AS2	0.641212	TPD52	8.14125	NOP53	15.5911	LTC4S	17.9242	AF127577.3	0.0206092	B3GAT1	0.0240155	LLGL2	8.47086	KIAA0556	17.069
FKBP3	0.641189	MIER1	8.13761	USP14	15.586	SMNDC1	17.9223	AC092580.2	0.0206092	PCAT5	0.0240155	SLC25A36	8.46686	BCCIP	17.0668
GOLGB1	0.639385	PCF11	8.1375	ECPAS	15.5748	CRLS1	17.9217	AC010761.3	0.0206092	TRAV13-2	0.0240155	HNRNPC	8.452	CLMN	17.0619
MRPL20	0.636542	CELSR2	8.13035	CRTAP	15.5664	TPMT	17.9149	AL049794.1	0.0206092	TMEM92-AS1	0.0240155	FBXO6	8.41148	SSBP2	17.0613
TMEM178A	0.635286	SOX9	8.13004	DYNC1H1	15.5626	CTSV	17.9121	MEP1A	0.0206092	SLC5A10	0.0240155	SLC22A4	8.3967	USP11	17.0419
BRD7	0.633517	TAX1BP3	8.1268	ADAM17	15.5584	LRBA	17.9118	AC138470.2	0.0206092	LINC01010	0.0240155	CXCR4	8.39594	SNW1	17.0333
ITPRID2	0.633435	GSAP	8.11789	ATP5F1C	15.5582	CDC42EP2	17.9087	AC096537.1	0.0206092	AP000553.3	0.0240155	APP	8.38706	ANKRD36B	17.0293
CFTR	0.633226	CSDE1	8.11713	ACSL5	15.5547	INO80D	17.9076	AL356311.1	0.0206092	AL133410.2	0.0240155	CD38	8.37484	LMNTD1	17.0235
RDX	0.632769	RAB11FIP2	8.10439	HIST1H4C	15.5513	DDX52	17.9002	AC127526.1	0.0206092	SLAMF8	0.0240155	ERICH6-AS1	8.37115	NUMB	17.0171
MPG	0.632149	FGL2	8.10284	TMTC1	15.5498	OS9	17.8991	LINC01389	0.0206092	ANKRD62	0.0240155	RPL26L1	8.35777	PRPF8	17.007
SPATS2	0.631382	DEPTOR	8.09352	RNF19A	15.5371	DYNLL2	17.8984	AL391069.3	0.0206092	C1QTNF9B	0.0240155	EFHC1	8.3572	CCBE1	17.0052
ZNF189	0.631151	TMEM14C	8.08359	RPL7A	15.5351	BNC2	17.8967	ZEB2-AS1	0.0206022	COX6A2	0.0240155	IQCE	8.35683	UGDH	16.9951
MRPL15	0.629206	HSD17B11	8.069	DNAJC8	15.5255	CHD9	17.8935	HASPIN	0.0206022	LINC01337	0.0240155	RBM24	8.35441	ERLIN2	16.9801
RCN1	0.62259	FLNA	8.06793	ATP5F1A	15.5243	CLCN3	17.8816	ART4	0.0206022	AL158207.2	0.0240155	AL354953.1	8.34398	LINC01571	16.9782
INSIG1	0.622222	HSPA5	8.0667	SUCLG1	15.5192	ARAP2	17.8706	AC018557.2	0.0206022	ZYG11A	0.0240155	CTSL	8.33465	IGFBP5	16.9753
TMEM141	0.621311	NASP	8.05545	CHD4	15.5127	IRS2	17.8575	AC093001.1	0.0206022	OTOF	0.0240155	MRPL54	8.28996	IRF6	16.9622
FUOM	0.61651	BAZ2B	8.05256	EIF3G	15.5123	ERBIN	17.8559	HDAC11-AS1	0.0206022	AC004687.3	0.0240094	ECT2L	8.28136	DNAJA1	16.9618
MGAT1	0.613981	RWDD1	8.05087	EMP2	15.5113	PLAGL2	17.8502	KCNJ3	0.0206022	AC004466.3	0.0240094	TMPRSS3	8.27406	PLCB4	16.9514
FYN	0.613482	EYA2	8.04489	EIF2AK4	15.5028	LRIG1	17.8502	FAM124B	0.0206022	AC020912.1	0.0240094	MAOB	8.26509	NUTF2	16.9458
MTRNR2L10	0.609556	ABCC4	8.03567	ASCC3	15.4994	EXPH5	17.8418	ASCL1	0.0206022	CU638689.5	0.0240094	CRIP2	8.26101	PLCE1	16.9387
DCXR	0.604732	ARMCX3	8.03506	ANXA11	15.4955	PRKCSH	17.8402	LINC01257	0.0206022	AC092896.2	0.0240094	C11orf58	8.25902	SETD3	16.9253
PDCD2	0.603698	GRAMD2B	8.03466	SMCHD1	15.4915	AGFG1	17.8315	CEACAM3	0.0206022	AC010931.3	0.0240094	CREM	8.23709	RBIS	16.9251
SLC35B1	0.603619	MZT2A	8.02939	SEC61B	15.4865	PDZD8	17.8287	SZT2-AS1	0.0205952	LINC00895	0.0240094	AL359397.2	8.22646	EIF4H	16.9226
MFSD3	0.603286	LAMP5	8.02404	PKN2	15.4858	VPS41	17.8263	ESPNL	0.0205952	AC137494.1	0.0240094	MAK	8.21494	PBRM1	16.9202
CTTNBP2NL	0.601726	PITPNB	8.02333	VDAC1	15.4837	PER2	17.8244	TRBD1	0.0205952	OR2AE1	0.0240094	UBL3	8.20371	ARL4A	16.9026
ECI1	0.601619	NUDT4	8.01579	GOLGA4	15.4812	WDR82	17.8175	IL1RAPL1	0.0205952	MIR1-1HG-AS1	0.0240094	CASC4	8.18857	CXXC4	16.89
GMPS	0.600623	AFAP1L2	8.01169	PHF20L1	15.4742	ATP6V1E1	17.8169	PRSS45P	0.0205952	POU4F3	0.0240094	ID2	8.17463	HIBCH	16.8881
AGA	0.599435	PTBP2	8.01095	BRD4	15.4733	CPVL	17.816	ZDHHC19	0.0205882	AC011997.1	0.0240094	LRRC36	8.16825	ZDHHC1	16.8824
APPL1	0.594772	THRAP3	8.00622	TFG	15.473	FMOD	17.8152	AP005901.5	0.0205882	LINC02104	0.0240094	SMC2	8.14494	ADD3	16.8813
C1orf115	0.590431	TJP1	8.00021	DAP	15.4663	NFKBIE	17.8092	AC010285.3	0.0205882	AC093536.2	0.0240094	CALM3	8.14129	CD164	16.866
CTSC	0.586819	TNFSF14	7.99496	CST3	15.4626	SERPINB1	17.7928	AC131009.1	0.0205882	KRT37	0.0240094	MAD2L1	8.10793	PRPF40A	16.8654
CDC42EP2	0.584002	SNHG9	7.98917	FOXO1	15.4622	TRIR	17.7808	CXCL13	0.0205847	AC092071.1	0.0240094	TMF1	8.10722	CCDC189	16.8637
PTGES2	0.580556	FBXW7	7.98401	WDR77	15.4599	BRD2	17.7807	AL359317.1	0.0205812	AC005670.1	0.0240094	ARPC1A	8.06365	AC108134.4	16.8391
MESD	0.580148	SLC15A2	7.98112	BCL2	15.4596	ATP5F1C	17.7801	EZR-AS1	0.0205812	SCN3A	0.0240032	TRAC	8.06065	VTA1	16.8362
MTHFD1L	0.572567	HPN	7.98095	MCCC2	15.4505	SIK2	17.7787	AL691447.2	0.0205812	IGHV1-3	0.0240032	CCDC30	8.05985	MRPL18	16.8168
WDR77	0.569587	MRPS18A	7.97717	EIF5	15.4503	UFL1	17.7781	AC008738.3	0.0205672	CLEC9A	0.0240032	CD3D	8.04195	MT-CO3	16.8027
POLE4	0.569306	PRELID1	7.97514	H1FX	15.4373	CD82	17.7769	C4orf17	0.0205672	AC092844.1	0.0239971	TMPRSS2	8.03338	B2M	16.795
VEPH1	0.569212	QARS	7.96748	C6orf89	15.4335	PIK3C2A	17.7769	KIF21B	0.0204166	LBX2-AS1	0.0238687	TGIF1	8.03089	MYO6	16.7903
EAF2	0.566389	RIPK2	7.96726	NAPG	15.4327	AKAP11	17.767	GATA2	0.0197128	AL928654.2	0.0237433	GBP3	8.02942	PRUNE2	16.7749
NTN1	0.564636	ADNP	7.96236	IFIT2	15.4215	MLEC	17.7657	ITGA8	0.0194117	RERGL	0.0236546	GIPR	8.02641	SPAG7	16.7705
FSTL5	0.563719	TES	7.95962	EEA1	15.4212	UBR5	17.7603	AL096678.1	0.0194117	STRIT1	0.0236424	PIH1D2	8.01198	NRDC	16.7518
GJB2	0.562779	TMEM35B	7.95632	KIF5B	15.4185	PRELID1	17.7557	STX1B	0.0194117	AC104836.1	0.0221622	TTC26	7.99619	DUSP14	16.7202
SRRD	0.558354	PDCD5	7.95503	PITPNC1	15.414	EIF3F	17.755	PTH1R	0.0194047	AL513190.1	0.0221622	LRTOMT	7.99613	IFT140	16.7128
SMIM1	0.557652	ATN1	7.95183	IVNS1ABP	15.4132	ALCAM	17.7491	DDX25	0.0194047	AC093627.6	0.0221622	LINC01871	7.98843	WDR13	16.7069
PEG10	0.557411	MRPL10	7.93577	RBM17	15.4071	PDHB	17.7474	CNRIP1	0.0193697	ABHD1	0.0221622	NEURL1B	7.97486	MT-CO1	16.7068
CYB5R2	0.555844	CXADR	7.93194	DUSP4	15.4049	RPS23	17.7454	ESM1	0.0193137	IL21R-AS1	0.0221561	ATP5MG	7.94046	NCOR1	16.7021
CDH2	0.554402	NFIB	7.91981	EEF2	15.3976	FKBP3	17.7428	ACVR1C	0.0192997	HCRT	0.02215	FAM161A	7.93661	CFAP61	16.6945
ZC3H15	0.552447	ANKRD17	7.90201	ADD3	15.3905	METTL9	17.738	LINC02446	0.0192857	HHIPL1	0.0221439	PSMG3	7.93611	PYCR2	16.6935
SLC7A2	0.552369	OLA1	7.90045	SGMS2	15.3888	MAPRE1	17.7359	KCNIP3	0.0182492	ELFN1	0.0221378	FAM104B	7.9245	MRPL13	16.6916
PLAC9	0.552326	ARL4C	7.89887	TMEM30A	15.3879	FUCA2	17.7291	RORB	0.0182002	NLRP2B	0.0220889	FIS1	7.92177	ZNHIT2	16.6849
AKT3	0.55201	EIF5AL1	7.89675	DDOST	15.3765	TM7SF3	17.7284	CASS4	0.0180742	IL12RB2	0.0219054	PSAP	7.91356	ARHGEF28	16.6736
TRPM7	0.551262	NECTIN2	7.89295	MIR200CHG	15.3713	AURKAIP1	17.7262	TTLL11	0.0180392	FAM167B	0.0218381	ATRAID	7.89997	ELOVL5	16.6705
STAT1	0.550645	DOK5	7.8872	ARF6	15.3668	LNPEP	17.7177	KIF20A	0.0167997	AKR7A3	0.020517	MRPS24	7.89134	ZCRB1	16.6675
AQP5	0.548482	YWHAB	7.87896	RLIM	15.3588	NDUFB11	17.717	ELFN1-AS1	0.0162359	AC104809.2	0.020358	ARAP1	7.84968	PRRG4	16.6611
OMD	0.545678	CARMIL1	7.86913	RPS12	15.3473	REEP5	17.7107	ESRRB	0.0162359	NRIP2	0.0202907	LRRC27	7.84642	YWHAB	16.6573
PRAF2	0.54124	FKBP1C	7.85057	CCDC186	15.3465	NET1	17.708	AC091133.1	0.0162359	ITPKB-AS1	0.0202173	PPIG	7.836	FAM161A	16.644
DGAT1	0.53751	TIMM13	7.84805	IL13RA1	15.3337	TNFRSF1A	17.7041	IL5	0.0162359	AC117480.1	0.018835	NAA20	7.83575	SNX3	16.643
ATP5PB	0.535999	IFNGR1	7.83985	G3BP2	15.3286	SPTLC2	17.7028	PGM5P4-AS1	0.0162359	LINC01825	0.018835	SCP2	7.79939	SUDS3	16.6287
SHKBP1	0.533779	PDHA1	7.82638	MOB1A	15.3094	KDM1A	17.7027	AL592429.2	0.0162359	AC073657.1	0.018835	TMED10	7.78847	NSUN7	16.6123
MYLPF	0.531821	PPP4R2	7.82309	AP2S1	15.3089	TNFAIP3	17.7019	PLPP7	0.0162359	AL157823.2	0.018835	TM9SF2	7.77528	MGAT5	16.587
FNBP1L	0.531743	SPEN	7.82175	MRPS2	15.3009	CTNNAL1	17.7004	AC080128.2	0.0162359	LINC02078	0.018835	FAM107B	7.77447	ITGB1	16.579
AC079296.1	0.531658	ZFYVE21	7.82049	DHX36	15.2874	MRPL14	17.6999	AP003472.1	0.0162359	AMBP	0.018835	TTLL7	7.74508	GFPT1	16.5658
CST4	0.530542	OFD1	7.8182	ZNF516	15.2858	SET	17.6974	AL158211.1	0.0162359	NPHP3-AS1	0.018835	TPPP	7.74035	ANKRD42	16.5615
CDK4	0.530346	BSG	7.80617	RBIS	15.2843	FAM120A	17.6928	MMP2-AS1	0.0162359	HIGD1C	0.018835	TMCO1	7.74028	RBM8A	16.5548
SMCHD1	0.52921	CLEC11A	7.80267	DAAM1	15.2799	MIB1	17.6919	CERS3	0.0162359	AC090948.4	0.018835	NKG7	7.72205	TNFSF10	16.5544
FBP1	0.528329	TXN2	7.80061	UFM1	15.2799	SORT1	17.6919	RASGRP4	0.0162359	AL031590.1	0.018835	AC234582.1	7.71362	NDUFS2	16.5159
AL161421.1	0.527732	SIAE	7.79215	MECOM	15.2734	EIF2AK1	17.6872	CD300LG	0.0162359	SPON1-AS1	0.018835	ATP6V1F	7.71331	NUDT14	16.5131
MEDAG	0.527631	AAK1	7.78813	NAXE	15.2726	HSD17B4	17.6769	AC092803.3	0.0162359	AC010336.4	0.018835	AL121956.6	7.70605	GRB2	16.5097
SUSD5	0.527145	BZW2	7.78742	USP12	15.2578	LARP4	17.6686	CIDEA	0.0162359	CELA3B	0.018835	GNG5	7.6832	CRYBG3	16.5029
NAXE	0.525405	PTPN12	7.77538	GNAI3	15.2537	ATP2B4	17.6648	AC018730.1	0.0162289	AC116337.3	0.018835	PDZD4	7.68078	CCDC66	16.4972
AL354811.1	0.521352	NFIC	7.77357	FLOT1	15.2503	CREB3L2	17.6538	AL513365.2	0.0162289	AC234917.1	0.018835	ODF2	7.67205	LRGUK	16.4945
LAMP2	0.517263	SRRM1	7.76691	SARNP	15.239	AC005261.1	17.653	AC093801.1	0.0162289	AC013270.1	0.018835	SLC16A11	7.66554	RRAGD	16.4741
EVA1B	0.513317	HYAL2	7.75408	TMEM47	15.2377	ERLIN2	17.6515	FAM242C	0.0162289	AL391807.1	0.018835	LSM5	7.66055	BAD	16.473
CD36	0.512263	HLA-DQB1	7.75089	ATP1A1	15.2349	UBE2Z	17.65	MAP3K20-AS1	0.0162289	AC015911.6	0.018835	CHORDC1	7.65542	ZNF440	16.4652
WNT2	0.509727	RPP21	7.74364	WDR43	15.2316	HBP1	17.6436	AKR1E2	0.0162289	TRBV10-3	0.018835	CRIM1	7.64791	MED30	16.4648
PPAN	0.508027	NDRG1	7.74022	BCL6	15.2255	RASGRP1	17.6411	STUM	0.0162289	SMIM34A	0.018835	SVBP	7.64517	RBP1	16.4599
MSN	0.506555	AIP	7.72732	UBE2H	15.2194	USP34	17.6389	GAP43	0.0162289	BX546033.1	0.018835	SLC46A1	7.63771	HDGF	16.4575
SAMD12-AS1	0.504766	GSTO1	7.71865	ZMYM2	15.2183	SMARCA2	17.6332	ASCL5	0.0162289	HTR6	0.018835	ATP5PF	7.63653	CLTC	16.457
BST1	0.503722	CTNND1	7.71768	CCSER1	15.2145	FXR1	17.6324	LINC01305	0.0162289	AC115989.1	0.018835	OGFOD2	7.63564	WBP11	16.447
COL3A1	0.50353	BCL3	7.69605	COPS2	15.2112	HBEGF	17.6319	AC019055.1	0.0162289	AC009407.1	0.018835	SPATA6	7.6315	AL357093.2	16.4436
PLS3	0.502015	FKBP3	7.69379	PRPF4B	15.2088	PHGDH	17.6228	LINC01914	0.0162289	AL109767.1	0.018835	LDLRAD4	7.62322	KDM1B	16.4313
SNX6	0.498566	CAPN1	7.69343	PSMG1	15.2025	VCP	17.6227	U52112.1	0.0162219	AC104982.2	0.018835	MRPS6	7.61779	DCAKD	16.4311
FH	0.496425	YWHAZ	7.6793	HADH	15.1745	TAOK1	17.6199	AL356020.1	0.0162219	TCF4-AS2	0.018835	ARL13B	7.61529	DPYSL2	16.4263
SMARCA1	0.496213	TGIF2	7.65746	RWDD1	15.1695	SPTBN1	17.6189	VENTX	0.0162219	ITGAD	0.018835	SFXN3	7.60715	NDUFA12	16.4195
ALDH16A1	0.494845	MLF2	7.65636	LARP1	15.1648	CCNI	17.6188	KHDC1L	0.0162149	AC010636.1	0.018835	ARL4A	7.59521	IQCB1	16.4191
BRINP2	0.493847	ILF2	7.65463	B4GALT1	15.1569	FCGRT	17.6019	AL389885.1	0.0162149	MANSC4	0.018835	DNAJA1	7.58386	RAB14	16.417
HOXB-AS3	0.49305	TIMM44	7.63711	SNF8	15.1499	SEL1L2	17.5979	AC003991.1	0.0162079	AC021739.4	0.018835	ZC2HC1C	7.58245	CRYZ	16.4169
DPYSL3	0.488726	EPB41L5	7.63526	TJP1	15.1471	AFTPH	17.5862	AP000867.5	0.0162079	AC139769.2	0.018835	KLHL6	7.5668	MEA1	16.4116
NLGN1	0.488645	SRP72	7.63284	CRIM1	15.1443	AMOTL2	17.5842	AC124852.1	0.0162079	AL161756.3	0.018835	RPS25	7.53089	LINC02166	16.4113
AL033397.2	0.48495	ICA1	7.63248	FAM110C	15.1393	CDC73	17.5743	ZNF729	0.0162009	AC024651.1	0.018835	SPAG16	7.5294	PPP1R32	16.4051
AL161668.3	0.484719	SRSF3	7.62403	ATF6	15.1202	SERTAD2	17.5719	AC087190.2	0.0162009	AL354809.1	0.018835	AC113349.1	7.5002	GSTK1	16.4029
RTKN2	0.4826	DUSP6	7.61916	ACAT2	15.1192	MAN2A1	17.5691	AC061975.8	0.0162009	AIM2	0.018835	HMGN2	7.48251	PSMC3	16.3981
SNHG18	0.482545	PMVK	7.6187	JTB	15.1083	SLC25A4	17.5668	LINC01366	0.0162009	SLC5A8	0.018835	PPP4R3A	7.4714	AP1G1	16.3869
C3orf33	0.481164	BBC3	7.61381	PDCD4	15.0907	OSBPL10	17.5663	AC073934.1	0.0161939	AC093843.2	0.018835	SIGIRR	7.46965	HOXC4	16.3849
PITPNC1	0.480502	RBM6	7.61271	RAB11B	15.0901	STRN	17.565	AC025287.3	0.0161939	AL161663.1	0.018835	UNC5B	7.44784	TSNAXIP1	16.3725
LINC00958	0.476175	PAEP	7.61076	CRK	15.0875	ANXA1	17.5644	AC009908.1	0.0161939	AC090197.1	0.018835	AQP7	7.43323	ZFR	16.3686
VEGFC	0.475143	CCL20	7.61048	RPN1	15.0805	KRR1	17.5524	TMEM72	0.0161939	AL359881.1	0.0188289	SLC27A2	7.43109	PTPRT	16.3669
ECSIT	0.47484	DCXR	7.60107	RRAS	15.0712	DNAJA2	17.5476	SIGLEC7	0.0161869	TRAV20	0.0188289	MORN1	7.4106	YWHAH	16.3591
PDGFRA	0.473639	MAP2K3	7.59897	TUBA1B	15.071	ZCCHC12	17.544	AL662890.1	0.0161869	GDF7	0.0188289	ORAI2	7.405	CLINT1	16.359
TOP1	0.473113	TSPAN13	7.59515	DSG2	15.067	PABPC4	17.5409	AC010904.2	0.0161869	FEV	0.0188289	TDRD9	7.39707	CNIH1	16.3561
GTF2I	0.472754	LPIN3	7.59234	TMPO	15.0644	NT5C2	17.5316	MSMB	0.0157913	PROX2	0.0188289	CLCN3	7.39679	WDR93	16.3503
UGT2B28	0.470457	PLSCR1	7.59219	PGRMC2	15.0636	CEBPZ	17.5303	IL2RA	0.0157493	AC100791.3	0.0188289	RBM43	7.38698	SLC9A3R1	16.3481
CHRDL1	0.470382	MLLT3	7.58308	PDLIM4	15.0605	CTNNA1	17.5271	S1PR4	0.0151155	HOMER3-AS1	0.0188289	VSTM2L	7.3849	POLR2I	16.3257
SERINC5	0.469941	TNS2	7.57925	HSD17B4	15.0585	MLF2	17.5189	AHSP	0.015035	AC008403.3	0.0188289	GNAQ	7.38123	RPL7L1	16.3123
DNPEP	0.468691	SLC7A11	7.56416	SEMA3B	15.0558	MIDN	17.5101	LGALSL-DT	0.015035	AC005410.2	0.0188289	MUSTN1	7.37566	TMC5	16.3055
WIPI1	0.467533	CD55	7.54903	CRELD1	15.0479	PDZK1IP1	17.5027	TDO2	0.015021	LINGO3	0.0188289	STX16	7.36556	TTLL5	16.2827
TMEM165	0.467226	TRIM38	7.54813	ANKRD12	15.0307	SURF1	17.5019	CCR9	0.015007	AC024267.3	0.0188289	SGMS2	7.36281	MBNL2	16.279
PUS7	0.465783	PFN1	7.5446	HID1	15.0297	PHB2	17.4896	AC006064.3	0.015	AC090621.1	0.0188228	ENAH	7.34878	RAB6A	16.2684
COL4A6	0.465506	ITPA	7.54366	ZFR	15.0217	EIF3H	17.4855	HCG25	0.015	AL591767.1	0.0188228	GRIN3B	7.3387	PSMB7	16.2606
RNF181	0.46312	IRS2	7.54308	DDX52	15.0206	MUC15	17.4852	MYO1H	0.0149789	DISP3	0.0188228	FAM102A	7.32593	BEST1	16.2579
LIPG	0.462885	SERBP1	7.53978	TTLL12	15.016	IDI1	17.4851	AL592166.1	0.0149649	HAR1B	0.0188228	ISCA2	7.31132	BCLAF1	16.252
AFF3	0.459906	ACADVL	7.53787	MRPS34	15.0145	RHEB	17.4813	RCOR2	0.0149579	AC034111.2	0.0188228	STK36	7.30672	SRPK2	16.2351
PRSS12	0.459782	HRH1	7.53526	AFF1	15.0142	BMPR2	17.4776	CPEB1-AS1	0.0149299	AC026369.3	0.0188228	SORBS2	7.28708	CLSTN1	16.235
CD34	0.459498	RBFOX2	7.52909	PUM3	15.0097	PPIF	17.4744	AC243960.1	0.0149299	SLC22A11	0.0188228	RORC	7.2682	SNAPC1	16.2311
DAP	0.459351	FUCA2	7.50668	CD47	15.0078	GNG10	17.4675	LILRB2	0.0149089	AC092337.1	0.0188228	NUDT5	7.26112	EXOSC6	16.2297
PIP4P2	0.458251	CRYBG1	7.50233	ARID5B	14.9991	MESD	17.4661	AL137779.1	0.0149019	AC010247.1	0.0188228	TRBC1	7.2444	DPP6	16.207
NAGLU	0.456267	CTSF	7.49771	ZNF267	14.9974	MDM2	17.4619	GAD1	0.0148529	AC106865.2	0.0188228	TMEM138	7.2413	ZNF609	16.2064
HS3ST1	0.456218	KRT17	7.49267	GLIPR2	14.9927	TMEM141	17.4594	SIRPB1	0.0148459	AC090510.2	0.0188228	RCAN3AS	7.2412	LMAN2	16.2034
AC092745.4	0.454678	RALA	7.48824	LAMP1	14.9826	STUB1	17.4455	GTSE1	0.0142927	BMPER	0.0188167	CLDN3	7.24097	YIPF6	16.1989
CDC6	0.446323	LRRC75A	7.48557	SENP6	14.9714	CRTAP	17.4428	ZC3H12D	0.0141806	ADAT3	0.0188105	STPG1	7.23673	ABHD11	16.1976
EEF1AKMT4	0.445788	MOB3B	7.47789	OLA1	14.9697	ATN1	17.4406	TM4SF19-AS1	0.0140476	AC026367.2	0.0185842	MTSS2	7.23216	MAP1LC3B	16.1892
MESP1	0.445598	TWF2	7.47176	APP	14.9623	LAMC2	17.4397	AC002116.2	0.01389	TCEAL5	0.0185659	EFCAB1	7.2199	MCAT	16.1862
C9orf85	0.44458	TP53I3	7.46728	GSTP1	14.9569	FOSB	17.4388	S100A12	0.0136099	LCNL1	0.0184803	HSPA4L	7.20097	SCAF11	16.1737
ERFE	0.440478	EPPK1	7.45148	NDUFS8	14.9561	ID4	17.4265	NUF2	0.0130462	LAIR1	0.0183151	NDUFB2	7.19674	COG7	16.1732
AP1S2	0.440266	EIF3G	7.44894	KCNF1	14.956	UBALD2	17.4236	NRN1	0.0127241	CCN4	0.016994	AC122719.3	7.18351	ACO2	16.1685
CTU1	0.440031	FUS	7.43616	TES	14.955	KLF4	17.4229	LINC02195	0.012605	TREX2	0.0169787	CYP4X1	7.1709	SESN1	16.1616
R3HDM1	0.439783	ZNF611	7.43279	GJB1	14.9532	RAB9A	17.4211	AC093510.1	0.0124089	EXTL1	0.0169787	CCBE1	7.16113	C17orf97	16.1581
AC024084.1	0.433132	SGMS1	7.43249	PPP1R9A	14.9425	NBDY	17.4158	AL118556.1	0.0118662	TRAV8-2	0.0169665	TTC34	7.15939	MRPS18B	16.157
FDX1	0.43243	MCM7	7.42619	OGFRL1	14.9314	HOOK1	17.4068	DGKI	0.0118627	GNG2	0.0169604	PCYT2	7.15022	TOB2	16.1552
REPS2	0.431141	CCS	7.41562	LRRFIP1	14.9313	TRIP10	17.3926	AL391262.1	0.0118627	KIF26A	0.0169604	MRPL20	7.1493	HSPA5	16.1523
ADNP2	0.430886	HBEGF	7.41316	CPEB4	14.9243	SUCLG1	17.3883	AC019294.2	0.0118627	AC114489.1	0.0169543	WDR34	7.1401	FAM166B	16.1483
SCN7A	0.430289	RPS11	7.41149	ZFP36L2	14.9188	LPIN2	17.3879	AL136097.2	0.0118627	P2RY14	0.0169359	MARCH6	7.1392	TNFAIP8L1	16.137
CCT8	0.428416	CASP2	7.40358	GDI2	14.9182	DMKN	17.3849	AC104451.2	0.0118627	PPP1R1A	0.0169237	RPL13A	7.1326	LAP3	16.1338
IDUA	0.427717	STT3A	7.40332	HSPA4	14.8961	ATXN10	17.383	AC107074.1	0.0118627	KYNU	0.0167432	AIG1	7.12104	ATP2A2	16.1303
AIMP2	0.425452	PNISR	7.40082	SNX2	14.8933	SLC3A2	17.3827	HAL	0.0118627	FERMT3	0.0163579	GLYR1	7.11533	ODF2	16.1208
GMPPB	0.42214	AC015912.3	7.39812	NACA	14.8912	SLC9A3R1	17.3809	SERPINA11	0.0118627	KANK3	0.0148564	RAMP1	7.10177	GLYR1	16.1172
CYP7B1	0.421892	OXA1L	7.38178	CHPF	14.8799	XRN2	17.3801	VWC2	0.0118627	AC112512.1	0.0136545	ACSS1	7.10107	CROT	16.1158
VPS9D1-AS1	0.420717	ZDHHC12	7.37432	RHEB	14.8764	ZFC3H1	17.3782	TNNI1	0.0118627	LCMT1-AS2	0.0136545	ANKZF1	7.0814	C1orf43	16.1071
ZNF524	0.419715	CEBPB	7.37238	ITPRIPL2	14.8555	MARCH7	17.3705	P2RX1	0.0118627	LINC02292	0.0136545	LRP2BP	7.08135	TTLL10	16.0996
PRICKLE1	0.418945	ALPL	7.37132	TRIP6	14.8505	PFKL	17.364	AC115284.4	0.0118627	ITIH3	0.0136545	IFT20	7.07836	COPS9	16.0864
TUBB2B	0.418818	VDAC2	7.36735	UPK1B	14.843	WDR83OS	17.358	LINC00336	0.0118627	AL513218.1	0.0136545	GAS6-AS1	7.07003	ATP2C2	16.0857
BCKDHA	0.417812	RALY	7.35441	AP3B1	14.838	MLPH	17.3477	AL158071.4	0.0118627	SLC25A31	0.0136545	TECR	7.05275	SCN1A	16.0831
STARD13	0.416941	EXOSC8	7.34721	PCGF5	14.8349	COA4	17.3461	IL4	0.0118627	WDFY4	0.0136545	KIAA2012	7.05209	CNBP	16.0644
ZNF467	0.416494	RBBP4	7.34336	TGOLN2	14.832	CACHD1	17.3349	AC009686.1	0.0118627	OR3A3	0.0136545	EIF4A2	7.05149	HSPA4	16.0594
TCN2	0.413188	NDUFB11	7.33567	MTMR12	14.8114	KRT23	17.3274	AC010343.3	0.0118557	HTR1F	0.0136545	AZIN1	7.02822	ADH5	16.0512
SERINC3	0.412398	CXCL8	7.33375	KHDRBS1	14.8111	SBDS	17.321	SIGLEC10	0.0118557	AC009159.2	0.0136545	MIEN1	7.02211	PSMC2	16.05
RARA-AS1	0.411592	CPSF6	7.3279	ARHGAP32	14.8069	ITPKC	17.3203	KCNJ6	0.0118557	SIDT1-AS1	0.0136545	HNRNPA3	7.00376	CNOT7	16.036
SLC12A9-AS1	0.411344	SNRPE	7.31186	RBM47	14.8053	COX20	17.3159	AC090680.1	0.0118557	AP000350.7	0.0136545	EXOC5	6.99733	HSPB11	16.0358
SDC2	0.410868	HOMER1	7.30787	SINHCAF	14.8033	ANKRD12	17.313	AC073270.1	0.0118557	KCNH6	0.0136545	FKBP8	6.99382	KCNN3	16.0288
PREX2	0.409876	SPINT1-AS1	7.29918	HIST1H1E	14.8	CXCL10	17.3117	AL031778.1	0.0118487	AC016877.1	0.0136545	H2AFZ	6.98601	BTBD1	16.0094
DIPK1C	0.409197	RBMS1	7.2944	LTC4S	14.797	SEC11A	17.3111	AC104078.1	0.0118487	AL133390.1	0.0136545	GNB2	6.95869	EMC6	16.008
ATXN1L	0.406664	TCEAL8	7.28528	CSDE1	14.7956	SETD2	17.2898	AC002398.2	0.0118487	AC104561.4	0.0136545	SEC61G	6.95592	MOB1A	16.0056
NINJ2	0.405104	ARID2	7.28463	NDUFS2	14.7929	DDB1	17.2856	DNASE1L3	0.0118417	AC137579.1	0.0136545	SPATS1	6.95085	AC023300.2	15.9983
CTDSP1	0.404403	TOMM20	7.28365	ATOX1	14.7876	TBL1XR1	17.2822	AL603832.2	0.0118277	AL033527.4	0.0136545	INPP5E	6.94368	CEP57	15.9939
ANGPTL1	0.402761	USP10	7.28002	SPATS2	14.7781	TXNDC17	17.2784	AL359546.1	0.0118277	HEMGN	0.0136545	PRKAA2	6.93899	KIF19	15.9913
HSPD1	0.402624	ATP5F1A	7.26231	OCIAD2	14.775	TRAM1	17.2771	AC011481.1	0.0118207	GP2	0.0136545	FHAD1	6.92663	ATP5PB	15.979
DIRAS3	0.402353	MRTO4	7.25668	PIK3CB	14.7663	GUK1	17.2674	IL1R1-AS1	0.0118207	AL513548.3	0.0136545	KLHDC9	6.92011	AL121899.1	15.9696
MYSM1	0.401802	AL353135.2	7.25344	FGD4	14.756	ATP5PD	17.2666	LINC00654	0.0118207	AC245014.1	0.0136545	PSMD4	6.91534	NDUFA8	15.9616
YARS2	0.400359	PRELP	7.2474	FEM1C	14.7532	SMU1	17.2641	AL355053.1	0.0118207	AL158198.1	0.0136545	SNRPD2	6.90552	ABHD14A	15.9607
TMEM134	0.400353	DYNC1I2	7.24499	PTGS1	14.7419	TCEAL8	17.2464	VWC2L	0.0118137	AICDA	0.0136545	GDF15	6.90477	CCDC50	15.9599
SCGB1D1	0.399204	IFRD2	7.24388	RPS4X	14.7368	RAB10	17.2441	ACOD1	0.0118137	IGHVIII-38-1	0.0136545	CEP97	6.89792	DAD1	15.9585
AC140481.2	0.398512	CYP51A1	7.24286	HBP1	14.7347	NDFIP1	17.2428	MSGN1	0.0118137	TFAP2A-AS1	0.0136545	APCDD1	6.89213	MYB	15.9563
TARDBP	0.39737	HLA-E	7.24064	SLC25A6	14.734	DLG3	17.242	ARHGDIG	0.0118137	RNF186	0.0136545	CBX8	6.88901	CNST	15.9541
AC008060.4	0.397272	HADH	7.23668	ATP5PB	14.7332	NOTCH2	17.2389	DES	0.0114706	AL049869.3	0.0136545	SAMSN1	6.83568	SUN1	15.9538
SLC16A2	0.3969	PSMB10	7.23576	FBXW5	14.7281	FGF2	17.2383	GIMAP1	0.011404	AC010319.4	0.0136545	TDRP	6.7955	MTRNR2L12	15.9507
DPT	0.395738	WDR45	7.22754	MMP7	14.717	C6orf89	17.2383	AC084866.2	0.0106722	LINC01340	0.0136545	PLAAT2	6.79023	COPS6	15.9483
AL009031.1	0.395144	COX20	7.22656	UBTF	14.7147	VEZF1	17.2312	LINC01943	0.0106512	KCNT1	0.0136545	MKS1	6.78769	ORC4	15.9423
DMAC2L	0.393163	REL	7.22654	LAMP2	14.7141	ERLEC1	17.2298	S100A5	0.0106442	KIR3DL1	0.0136545	AC009495.1	6.77471	PSMB6	15.9356
LARP1B	0.393016	ADGRL2	7.22188	THUMPD1	14.7128	EGFR	17.218	AC090987.1	0.0105952	AC131025.1	0.0136545	TCTE1	6.7593	TTC3	15.9324
SLC31A1	0.392282	TMEM139	7.22059	PDAP1	14.7094	DNAJB14	17.2086	AC103760.1	0.0105602	OR51E1	0.0136545	FAM120A	6.74917	DDR1	15.9319
NXT1	0.39128	TRMT1	7.2201	SLC4A7	14.7086	LMCD1	17.2069	GPR68	0.0104832	SLC17A7	0.0136545	ZBTB18	6.74534	CFAP157	15.9226
CDT1	0.389035	CHM	7.21958	HECA	14.7004	ECE1	17.2007	C16orf89	0.010063	AC011503.4	0.0136545	NDNF	6.73093	GOLGB1	15.9206
CD82	0.388796	MRPS18B	7.21729	LAMA5	14.6987	SLC38A10	17.1949	DYNLRB1	0.00979689	AP004609.1	0.0136545	SLC47A2	6.72877	UBAC1	15.9183
LTA4H	0.388747	ANKRD12	7.2145	GRK3	14.6974	SEZ6L2	17.187	AP005271.1	0.00952378	AQP6	0.0136545	TRAPPC1	6.7135	KIAA0232	15.9154
AGAP2-AS1	0.387892	KIAA1324	7.20493	GALNT1	14.6898	SSR2	17.1795	LINC00957	0.00947476	HEPN1	0.0136484	PPP4R3B	6.71188	CNDP2	15.912
COL6A2	0.386923	CYBA	7.19042	PARVA	14.6881	SBSPON	17.1784	AC025171.3	0.00946776	AL583824.1	0.0136484	PAGR1	6.70481	EFHD2	15.9057
SEMA3C	0.385066	ACY1	7.18959	HIPK2	14.6856	MGST2	17.1712	FRG1-DT	0.00940473	NEFH	0.0136484	CCL4L2	6.69591	KIAA1211L	15.8969
TRAPPC6A	0.384949	WAC	7.18522	CHD9	14.6794	XBP1	17.1694	TCHH	0.00928569	TRAJ22	0.0136484	HNRNPH3	6.68935	DHRS3	15.8778
ADAMTS19	0.383392	MAF1	7.18479	SEMA3D	14.6778	TUBA1B	17.1651	TRHDE	0.00928569	CTXN2	0.0136484	TUBGCP2	6.68643	CBX3	15.8748
ECE1	0.383333	SLC25A44	7.1844	JMJD1C	14.6684	SULF2	17.1591	SGO1	0.00927868	AC011816.2	0.0136484	CENPS	6.67845	AFDN	15.8714
TNFRSF6B	0.383317	TNFRSF1A	7.18171	TMEM33	14.6681	MARCKS	17.1563	ITGAX	0.00926818	AC025280.2	0.0136484	FOXP2	6.674	ARF1	15.8685
CBLN2	0.382556	SUMO3	7.17953	MBD2	14.6655	LRRFIP2	17.1509	PTGDR	0.00801118	DIRC3	0.0136484	ATP13A4	6.67134	FDXR	15.8582
KHDRBS3	0.380167	SRSF10	7.1794	SPIN1	14.6638	CLCF1	17.148	AC104785.1	0.00748947	FGF22	0.0136484	SLC25A14	6.66612	MRPS31	15.8578
ZBTB24	0.378839	CAMK2D	7.17648	IRF2BP2	14.6617	MKLN1	17.131	TBXA2R	0.00748947	AC247036.1	0.0136484	MPC2	6.66308	APOO	15.8547
ALYREF	0.377462	CHRAC1	7.1686	SNRNP200	14.6606	ADAM17	17.1199	CTSG	0.00748947	AC025271.4	0.0136484	SKA2	6.6601	CTBS	15.8531
ABCA8	0.376675	CLK1	7.16071	UBR5	14.6589	VTI1B	17.1047	AP001085.1	0.00748947	LINC00881	0.0136423	TSPAN3	6.64837	TP73	15.8508
TMEM176B	0.376525	POLR2G	7.15568	WNK2	14.6534	GREB1	17.1015	AC003044.1	0.00748947	SLC30A3	0.0136423	CEP164	6.64758	ASAH1	15.8443
IGF2R	0.373653	FKBP2	7.15234	UQCRC2	14.6519	CDK13	17.099	RFPL2	0.00748947	KCNK17	0.0136423	HCST	6.61602	CAPN2	15.8421
UST	0.371695	YBX1	7.15097	ICA1	14.649	PAWR	17.0984	AL160313.1	0.00748947	AC007638.1	0.0136423	ICA1L	6.61312	AC244090.1	15.8365
RHBDL3	0.369512	ARF1	7.14429	DSEL	14.644	MYL6B	17.0964	KCNH1	0.00748947	AL451074.5	0.0136423	ZSCAN18	6.59293	SMC6	15.8362
BCL3	0.368288	ERICH1	7.14251	GNB2	14.6412	NRCAM	17.0935	AC092809.2	0.00748947	TRBJ2-3	0.0136301	COL6A1	6.59233	METTL27	15.8315
PYURF	0.368027	HADHB	7.13891	FOLH1	14.6384	RBM17	17.0926	CLDN19	0.00748947	AC010519.1	0.0136301	ESYT1	6.58604	OXR1	15.8308
GALK1	0.367897	ASAH1	7.13587	PLRG1	14.6384	RPL23	17.0897	AC067930.3	0.00748947	PRAP1	0.0136301	CD3E	6.58261	BECN1	15.8212
UGT2B11	0.367619	MRPL15	7.12484	RSF1	14.6361	CCN2	17.084	PLA2G2C	0.00748947	WNT10B	0.0133824	ENO2	6.57987	MTX2	15.8144
KCTD14	0.366594	LCN1	7.11932	AUP1	14.6321	PCGF5	17.0707	SLX1A	0.00748947	AC109446.3	0.0131805	POLR2K	6.57842	SYTL1	15.8009
CAPN6	0.364401	SMU1	7.1174	NFIB	14.6317	SH3BGRL	17.0667	AC006059.5	0.00748947	HSPA12B	0.0131194	DNAH1	6.57822	ANXA13	15.7916
SLC2A4RG	0.363213	MLLT6	7.11462	MAP3K8	14.6216	JTB	17.0629	AC012074.1	0.00748947	AC103691.1	0.0127952	CDC14A	6.57815	PCMTD1	15.7882
AS3MT	0.362244	CMSS1	7.11003	RYBP	14.6199	SORL1	17.0591	PAGE4	0.00748947	HRH2	0.0118074	PAIP2B	6.5726	ITFG1	15.7682
PLCL1	0.3612	APH1A	7.10842	RNPC3	14.616	TMEM30B	17.0555	ATP1A3	0.00748247	AC127521.1	0.0118074	TRAPPC2L	6.56879	KCTD1	15.7681
COLEC12	0.360119	H6PD	7.10039	RHPN2	14.616	CLTB	17.0511	GRIA2	0.00748247	LINC02159	0.0118013	TMEM254	6.56472	DNTTIP2	15.7678
UROS	0.359307	CYTOR	7.0884	VPS41	14.6151	TRIM2	17.0493	AC131212.1	0.00748247	SEMA6B	0.0117952	CACNG6	6.56057	ATP6V1A	15.7664
AC007681.1	0.35759	GNPTG	7.08053	CITED4	14.606	PA2G4	17.047	TMIE	0.00748247	ONECUT3	0.0117952	CORO2B	6.55959	TNRC6B	15.7387
PLA1A	0.357388	ADGRG1	7.07885	IL20RA	14.6024	FERMT2	17.0447	AL512598.1	0.00748247	AC243829.1	0.0117952	PSMC3IP	6.54897	NIPBL	15.7357
OLFML3	0.356543	PNPLA2	7.07723	SLC7A1	14.5989	ZBTB7A	17.0395	PRSS57	0.00748247	AC103691.2	0.0117891	TTC30B	6.5439	ATP6V0E1	15.7293
METTL1	0.356079	ST3GAL1	7.07394	FUBP1	14.597	PNISR	17.0349	PLCXD2	0.00748247	AC093675.1	0.0117891	RBKS	6.53655	BUD31	15.7267
AC092691.1	0.355661	EIF3A	7.07005	PAICS	14.5901	NDUFA5	17.034	AL158211.3	0.00748247	FFAR2	0.011786	CIRBP	6.53199	NUP50	15.7174
NUDT22	0.355035	KAT2A	7.06826	RRAGD	14.5729	UBR3	17.0315	AL357054.4	0.00747547	ADAM23	0.011783	AL022345.4	6.52925	PSMA4	15.7162
MCRIP1	0.354529	CDH2	7.06644	ZC3HAV1	14.5711	LAMA5	17.0303	AC004847.1	0.00747547	NKILA	0.011783	CDK20	6.52697	PPP2R5C	15.7012
ARPC2	0.354291	RSF1	7.06409	RREB1	14.5704	ZNF292	17.0277	ST7-OT4	0.00747547	AP001107.5	0.0117768	PDPK1	6.52641	TYMP	15.6909
TOMM40	0.353025	TOR1AIP2	7.0609	GANAB	14.5677	COPS2	17.0272	ARL13A	0.00746847	LILRB1	0.0117768	LMAN1	6.5249	TMEM131	15.6901
RAD18	0.352985	GNG11	7.05415	ETFB	14.5627	SARNP	17.0213	FABP4	0.00746847	AC136475.9	0.0117707	SRGAP3-AS2	6.52246	SIGIRR	15.6723
AC145212.1	0.352117	IDH3B	7.05404	RBBP8	14.5608	SUZ12	17.0114	AC013565.3	0.00746146	FOXD2-AS1	0.0117157	NDFIP2	6.52225	BNIP3	15.6685
PAK5	0.350773	FAM162A	7.05199	NDUFAF8	14.5601	BCL2	17.0105	LOXHD1	0.00744746	MDFI	0.0116851	CSRP2	6.51847	XPNPEP3	15.6534
CRISPLD2	0.35057	RAI2	7.05131	MDH2	14.5576	TMEM87A	17.0076	AC012073.1	0.00744746	AC006111.1	0.0114772	LINC01091	6.51057	PAIP2	15.6534
PGM3	0.350557	STAP2	7.0483	GUK1	14.5574	MICU2	17.0015	AL161804.1	0.00743345	AL355297.3	0.0100093	RPL27A	6.49181	ST6GALNAC2	15.6487
CHML	0.350042	KDSR	7.04684	SNRPB	14.5563	ARF3	17.0012	LHX9	0.00743345	CXCR5	0.0100093	NFU1	6.48129	WASHC3	15.6466
AC013724.1	0.349764	SLC39A10	7.04176	TBC1D15	14.5525	YES1	16.9929	PXT1	0.00743345	AC109361.1	0.0100031	PSMB1	6.47949	COL28A1	15.6452
EDRF1	0.348834	PLSCR4	7.04019	TMC4	14.5471	SIL1	16.9838	AC024588.1	0.00742645	SH3BP1	0.00991751	PDLIM3	6.47734	ALDH5A1	15.642
SMARCC2	0.348345	FAH	7.03666	MYCBP2	14.5441	ILF2	16.9803	CLECL1	0.00742645	SOX18	0.00989916	AC103691.1	6.46272	NT5DC1	15.6323
BCL7C	0.3467	RANGRF	7.03609	UBE2R2	14.5347	TMEM14C	16.9675	ABHD12B	0.00695376	ATP1A2	0.00987469	FTH1	6.44459	SPR	15.6284
ZNF300	0.346497	CRK	7.02082	IMMT	14.532	MCUR1	16.9612	CLEC10A	0.0062955	COX4I2	0.00971261	LRRC56	6.43935	MDM1	15.6224
CRYBG1	0.345907	NOTCH3	7.02051	UBALD2	14.5286	ATP5MC3	16.9514	NPIPB8	0.0062885	LTB4R	0.00926613	KLHDC10	6.42896	ESYT1	15.6221
LINC01607	0.345567	UBE2G2	7.01906	CDC42EP2	14.5257	IRF1	16.9499	AC079949.1	0.0062885	XPNPEP2	0.00847407	NDUFA5	6.42436	PHIP	15.6203
ANO6	0.345296	SGPL1	7.01618	SMARCA2	14.5255	TMEM134	16.944	ITPKB-AS1	0.00623948	SZT2-AS1	0.00847407	H2AFY	6.40574	SMAP2	15.6195
ETV2	0.344272	IFIT3	7.0128	G3BP1	14.5183	TCEAL9	16.9357	PLAAT5	0.00616945	LINC02584	0.00847407	SQLE	6.39786	NDUFV3	15.6092
VSIG2	0.344007	CWF19L2	7.00269	LYPD6B	14.5171	ZNF207	16.9345	ELAVL2	0.00616245	ZEB2-AS1	0.00847407	FBXO8	6.39066	KIF6	15.607
NDUFB4	0.343185	LAMB3	7.00229	NTN1	14.517	SMS	16.9344	RAET1G	0.00616245	AL590666.4	0.00847407	SLPI	6.38846	IDNK	15.6027
WDR43	0.342767	ELOVL1	6.999	PDHA1	14.5094	SMIM15	16.9335	ISM1	0.00501749	HK3	0.00847407	LRRC73	6.36541	RAB1A	15.6008
VDAC2	0.342558	RAB21	6.99837	LIN7C	14.4953	APH1A	16.9281	RASL10A	0.00498948	TMEM145	0.00847407	F11R	6.35694	CTBP2	15.5973
FN1	0.339794	DNAJC4	6.99126	ALG5	14.4931	PPP1R2	16.9191	AC008738.2	0.00498248	AL021154.1	0.00847407	ALDH5A1	6.34164	VPS13C	15.5917
S100A8	0.33842	CXCL10	6.98783	LMCD1	14.4898	SPART	16.9188	CNKSR2	0.00494046	IGHGP	0.00847407	UMODL1-AS1	6.33841	BLCAP	15.5813
DOCK5	0.338149	ZBTB43	6.97756	BZW1	14.4862	MRPL52	16.9177	THEMIS	0.00396357	AC087392.2	0.00847407	CASC2	6.33682	C22orf23	15.5791
MEGF11	0.336051	FOXO3	6.97641	GSS	14.4811	KIF2A	16.916	HCG9	0.00385853	AL137186.1	0.00847407	TRIM55	6.3338	RPL15	15.578
DUS1L	0.335969	EIF4E	6.97465	NIPSNAP2	14.4807	HNRNPK	16.9154	AP006287.2	0.00384453	P2RY13	0.00847407	H3F3B	6.33023	RBBP7	15.5567
CMAS	0.335682	IFRD1	6.97068	ABLIM1	14.4677	ITGAV	16.9145	SLC16A8	0.00311624	DENND6A-DT	0.00847407	FLNB	6.29521	SMAD2	15.5563
PGK1	0.334266	TFG	6.97045	ECHDC1	14.4609	TMEM47	16.9137	AP001042.1	0.00311624	AL365330.1	0.00847407	CCL14	6.26905	SHANK2	15.5536
PHYHD1	0.333019	IMMP2L	6.96446	RPL22	14.4604	IMMT	16.9137	SYNPR	0.00311624	AL033527.3	0.00847407	PRRG4	6.23523	MLLT1	15.5521
KIAA1143	0.332761	CPVL	6.96314	DHX9	14.4583	PFN1	16.9085	CEMP1	0.00311624	KCNJ3	0.00847407	NEK10	6.21968	PIAS3	15.5492
SSBP1	0.332337	SNX5	6.96283	ISCU	14.4518	TGOLN2	16.9079	AC004232.1	0.00311624	TRABD2B	0.00847407	DNAAF2	6.21818	SYPL1	15.5344
LINC01781	0.331701	TSPAN31	6.95026	ARHGDIA	14.443	RBIS	16.9013	PIK3R6	0.00311624	IL24	0.00847407	DMKN	6.21604	PRKDC	15.5323
ESR1	0.331521	PPP1R9A	6.94428	MRPL14	14.441	TRAF4	16.9009	AC004771.1	0.00311624	CCL23	0.00847407	COG7	6.2079	SCAMP1	15.5252
NDUFB7	0.329158	NOLC1	6.93866	TMEM87A	14.4404	ATP5F1A	16.8998	AC073593.2	0.00311624	AC093001.1	0.00847407	ZDHHC11B	6.20779	TRAPPC5	15.5163
RASIP1	0.327298	LITAF	6.92036	FOSL1	14.4388	CAPN1	16.8966	AC004771.2	0.00311624	AL121832.1	0.00847407	ATP6V0D1	6.18443	CASC4	15.5157
RASSF9	0.327115	ARL2	6.91468	CFAP97	14.4354	S100A1	16.8949	ALG1L9P	0.00311624	CCL13	0.00847407	LINC00539	6.18107	TMEM179B	15.5043
TSEN15	0.327076	METAP2	6.91429	SPINT1-AS1	14.4298	PTPRM	16.893	AC006116.11	0.00311624	AC009088.3	0.00847407	TNK2	6.17772	XRCC6	15.5016
TWF2	0.326877	ACSS2	6.90809	LYPLA1	14.4275	RAB8A	16.8918	LINC01594	0.00311624	AC010997.3	0.00847407	TEKT3	6.17007	SDHB	15.4939
RPL22L1	0.323013	MAPK1IP1L	6.90687	TCEAL4	14.4246	CYB5R3	16.8855	AL136366.1	0.00310923	SLC12A3	0.00847407	SLIRP	6.16526	SELENOT	15.4896
MATN1	0.321701	TRPM4	6.90585	TRIM27	14.423	ERO1A	16.885	CCDC26	0.00310923	CD1E	0.00847407	CRNDE	6.15335	NDFIP2	15.4895
AC004771.3	0.321407	DCTD	6.90069	SSR2	14.4216	EML4	16.8816	LFNG	0.00310923	ZBED6CL	0.00847407	SRSF7	6.14892	PPP3CA	15.4855
SEC13	0.321038	TIMP1	6.8998	THRA	14.4143	FDPS	16.8778	FAM155A	0.00310923	AC017104.6	0.00847407	GADD45B	6.12832	CFL1	15.4777
PFDN4	0.320033	MTA2	6.89849	FCHO2	14.4128	KDM5A	16.8711	AC138649.1	0.00310923	CNTNAP4	0.00847407	KCNN3	6.12425	TRIM2	15.4748
ADSS	0.319407	CHL1	6.89548	SCD	14.4128	FAM107B	16.8711	LINC01140	0.00310923	IGHV3-23	0.00847407	CEP19	6.1233	CRISPLD1	15.4577
VKORC1	0.319394	ZBTB20	6.89542	EIF5A	14.4102	VEGFB	16.8704	PCARE	0.00310923	AC010727.1	0.00847407	ITM2A	6.12005	DSP	15.4525
H19	0.318914	NPIPB5	6.88085	COX16	14.4085	CNOT1	16.867	PLCXD3	0.00310923	AC006547.2	0.00847407	SHANK2	6.11451	LINC01320	15.4522
SPEGNB	0.315905	ETFA	6.86109	RAB11FIP1	14.4073	PLA2G4A	16.8665	ZSCAN5B	0.00310223	AL391294.1	0.00847407	F5	6.11287	SNRPC	15.4477
CKMT1B	0.314613	CFL2	6.86031	UBXN4	14.4063	CMAS	16.8645	AC007036.1	0.00310223	MIR3945HG	0.00847407	PDZD3	6.10953	DEK	15.4269
RANBP17	0.313826	ZCCHC7	6.85854	MARCH7	14.4012	WBP2	16.8542	RGS20	0.00310223	PTCHD1	0.00847407	BAG6	6.10325	IFI27	15.4243
FAHD2B	0.313007	IQGAP1	6.85087	MRPS18A	14.3969	HSPA13	16.8534	LINC02328	0.00310223	AC008667.4	0.00847407	TMTC2	6.10111	NPC2	15.4217
CD109	0.312312	DUSP2	6.84903	TLNRD1	14.3931	CYB5A	16.8392	LINC01232	0.00310223	AL589745.1	0.00846795	PRR15L	6.09986	NANS	15.4091
DAB2IP	0.310974	ALDH18A1	6.84555	USP34	14.3912	REX1BD	16.8377	CLNK	0.00310223	AL359317.1	0.00846795	AC010280.1	6.0926	SUPT20H	15.3971
ORAI1	0.310641	TSPAN12	6.84368	RERE	14.3843	DDOST	16.8372	RHBG	0.00310223	AL137230.1	0.00846795	HBB	6.08976	PPM1G	15.3946
UBE2K	0.309528	TAF4B	6.82188	TAOK1	14.3838	ATF6	16.8362	CPA5	0.00309523	TRBV14	0.00846795	LIMS1	6.08242	PPP4R3A	15.3869
MINCR	0.308836	CDV3	6.82	IBTK	14.3798	WDR1	16.8303	SPATA22	0.00309523	OR4D1	0.00846795	AC007695.1	6.07142	CTNNB1	15.3826
KPTN	0.308503	IMP4	6.8176	RTCB	14.3776	HNRNPL	16.8274	TIMM23B	0.00308823	AL359962.3	0.00846795	DALRD3	6.0657	PRPF6	15.373
SFXN4	0.308307	BAZ1A	6.80075	PPP1R2	14.3754	PTTG1IP	16.8247	ERMN	0.00307422	IGHV1-2	0.00846795	CHURC1	6.0514	GRAMD1C	15.367
URB2	0.307691	PDGFC	6.79894	CUEDC1	14.3661	SPTY2D1	16.8209	LINC02080	0.00306722	AL356311.1	0.00846795	SMIM27	6.05128	VMA21	15.3646
FNDC3A	0.307358	CERNA2	6.79481	KIAA0232	14.3654	ARSD	16.8202	AC103746.1	0.00306722	AP005901.5	0.00846795	RRAGD	6.04893	BPTF	15.3609
SLC7A3	0.306852	KLF10	6.79031	HIVEP1	14.363	ADAM9	16.8142	AC002091.2	0.00306722	AC010285.3	0.00846795	SSU72	6.04719	ALMS1	15.3463
ALKAL2	0.306584	STARD7	6.78984	TCF25	14.3619	ASAP2	16.8135	GRPR	0.00306722	JPH2	0.00846795	FAM47E	6.04557	CCDC186	15.3402
HSP90AB1	0.306088	MOAP1	6.7878	ANP32A	14.3583	KIF13B	16.8012	SCEL	0.00305321	AC069222.1	0.00846795	CDH1	6.04147	CEBPG	15.3388
DGKA	0.306085	SMS	6.78131	MSI2	14.357	ILF3	16.8	MSANTD1	0.00305321	LVRN	0.00846795	WDR73	6.04115	HADHB	15.328
GBGT1	0.30569	TRAPPC2	6.77884	MRPL12	14.3512	ANK3	16.7974	ALOX15	0.00281512	AL589765.1	0.00846184	WSB1	6.03601	KLHL6	15.3262
PLEKHA8	0.305305	BIRC2	6.77734	PRDX4	14.3493	CD9	16.797	HIST2H2AB	0.00274859	CXCL13	0.00846184	CRISPLD1	6.02949	HMGN5	15.325
PPDPF	0.3052	SLC38A1	6.77436	SARS	14.348	MOAP1	16.7852	FLI1	0.00228291	DLK2	0.00846184	RNPEP	6.01608	NUP62CL	15.3243
EDNRB	0.304887	TSPAN8	6.75784	KAT6B	14.3349	ZNF770	16.7763	TVP23A	0.00193277	AC005757.1	0.00846184	RPAIN	6.01186	TCF25	15.3157
MTFR1	0.304652	BCKDHB	6.74651	TSPAN3	14.3311	NME1	16.7691	AC243830.1	0.00193277	EZR-AS1	0.00845572	NT5C3A	5.98601	ZNF706	15.3141
ZNF649	0.303836	IFNAR1	6.74109	HSD17B12	14.3281	ADD1	16.7501	LYVE1	0.00189775	FAM124B	0.00845572	AP001830.1	5.97842	NFE2L2	15.3126
B4GALT1	0.302805	LYN	6.73881	ADAM28	14.3261	TLE1	16.7493	GDNF	0.00189775	ZNF366	0.00845572	NEK4	5.96549	FRMPD2	15.2927
EFS	0.302087	ABCA1	6.73666	AP1G1	14.3132	CHMP2B	16.7486	ALX1	0.00186274	KIF25-AS1	0.00844961	RP1	5.93851	SLC25A36	15.2886
MPRIP	0.301826	TRAP1	6.73451	NAA50	14.3132	TMBIM4	16.7394	LINC02363	0.00184873	AL031709.1	0.00844961	ATXN7L3B	5.91957	EBNA1BP2	15.2868
LSAMP	0.301673	PSMA3-AS1	6.72102	NDFIP1	14.3029	MRPS15	16.7383	RASGRF2	0.00183473	Z99916.3	0.00844961	WDR90	5.90485	RPAP3	15.2831
FAM43B	0.301193	FERMT2	6.71832	GATA6	14.3017	KAT6A	16.735	MEG9	0.000714284	TRHDE	0.00816826	TLE5	5.89542	PDCD4	15.2798
OPLAH	0.299577	KRTCAP3	6.71764	DERL2	14.2934	ZNF24	16.7325	PI15	0.000707281	PLVAP	0.00812544	COMMD8	5.89512	SRSF10	15.2765
SCARB2	0.298181	ALDH1A2	6.70914	EPB41L4A-AS1	14.2917	RAB11FIP2	16.7312	TRIB3	0.00067927	APBA2	0.00795419	DHPS	5.88632	IFT80	15.2756
AP003032.1	0.298148	PTCD3	6.70657	LAMTOR3	14.2865	RAB34	16.7304	MSC	0.000577729	PTGIS	0.00709791	TMED1	5.885	TRMT1L	15.2599
AC004816.2	0.298027	HNRNPA2B1	6.70547	ZNF292	14.2862	EDN1	16.7262	HBA1	0.000542716	PLN	0.00663919	ARHGEF26-AS1	5.87971	TXNDC12	15.2528
STAC	0.297812	PKM	6.70427	ZFYVE16	14.2748	DOCK1	16.7248	AC092445.1	0	AC012213.2	0.00663002	HEATR5A	5.87962	SAR1B	15.2456
AC136475.5	0.297296	SERPINH1	6.7025	ACTN4	14.2711	SMC1A	16.7198	TRAJ56	0	AC020917.3	0.00663002	GK	5.87831	RNF130	15.2406
DOK6	0.296829	PMPCB	6.69873	PIM3	14.2614	USP7	16.7185	LINC02554	0	AC073842.2	0.00663002	PGRMC1	5.87758	NAA38	15.233
MICAL2	0.295322	GOLGA8B	6.69787	ACO2	14.2578	RERE	16.7177	AC124014.1	0	TRIM7	0.00663002	EGLN3	5.87172	PCAT19	15.2245
TMEM64	0.294428	STX18	6.69374	FNBP4	14.2573	CXCL2	16.7153	AC134312.3	0	AC100812.1	0.00661167	AL353770.4	5.8679	TSPYL4	15.2239
PAWR	0.294421	ALDH7A1	6.68848	ANKHD1	14.2546	MECOM	16.713	AL021153.1	0	INKA1	0.00660555	RARRES1	5.85627	NAP1L4	15.2225
BEX5	0.293517	RGS7BP	6.68741	CNOT1	14.2514	CLU	16.7087	AL008638.1	0	AC022182.2	0.00659944	AC018521.5	5.85389	TMC4	15.2142
ATIC	0.289157	SSR2	6.6868	PTGES	14.2403	ATL2	16.7075	AC104656.1	0	ATP13A4-AS1	0.00658109	LSP1	5.84985	RSBN1L	15.1998
ECM2	0.288697	SCAMP3	6.68472	PSMD12	14.2378	EMC6	16.7012	AC022537.1	0	FOXL2NB	0.00652604	MID1IP1	5.84964	HNRNPLL	15.1938
UPK1B	0.288481	DDB2	6.67847	SET	14.2267	FEZ2	16.7007	MS4A6E	0	GLI1	0.00632115	ABCA5	5.84891	NQO1	15.1895
MFAP3L	0.288315	SMPDL3B	6.6749	CISD2	14.2201	C12orf57	16.7001	AC100793.3	0	C1QTNF8	0.0047401	TMC5	5.84523	PSIP1	15.1786
CNFN	0.286621	RBBP5	6.66533	TMEM134	14.214	KRT18	16.6816	AC092810.4	0	AC010336.2	0.00473398	NPIPB15	5.83553	TMED1	15.1755
CARS2	0.286135	EIF4EBP2	6.65594	JAK1	14.2051	HSPA5	16.6806	AC006547.3	0	ADRA2A	0.00444958	COX5B	5.82403	REV3L	15.1709
TIMP3	0.285962	AC024230.1	6.65553	SHTN1	14.1957	HYAL2	16.6755	TIFAB	0	TLR10	0.0032936	DNAJC10	5.82206	DNAJC8	15.155
DARS	0.285936	EML4	6.65497	CA5B	14.1834	PPP1R15A	16.6739	AC009511.1	0	OIT3	0.0032936	INTS10	5.81566	SRGAP3	15.1542
DCAF12L2	0.28588	LIF	6.6546	ARPC4	14.1794	OPA1	16.6696	AC007731.2	0	LINC01736	0.0032936	YIPF6	5.81243	FBXW9	15.1393
RHOF	0.285172	IRF2BP2	6.65439	PTPN11	14.1725	GSTO1	16.6641	AL008638.6	0	AKNAD1	0.0032936	ARMH1	5.80649	FXR1	15.1354
EIF5A	0.283632	CDH12	6.6476	GOT2	14.1637	TASOR	16.6621	KCNK9	0	AL021396.1	0.0032936	CSNK2B	5.8038	SAFB	15.1322
RNASEH1-AS1	0.283113	CCSER1	6.64305	PCYOX1	14.1635	SURF4	16.6599	AL008638.3	0	AC007277.1	0.0032936	STIP1	5.79017	TEAD1	15.1212
ALDH3B2	0.283057	LTBP3	6.64213	MIA3	14.1572	RAI14	16.6419	LINC02634	0	BLK	0.0032936	LRRC4	5.7851	LRRC49	15.1178
KCNJ8	0.282617	EEA1	6.62837	USP33	14.1427	IL1A	16.6419	TRPV3	0	MAP3K20-AS1	0.0032936	LAMP1	5.78343	SCAMP4	15.1159
AC008264.2	0.282209	FDPS	6.61706	HNRNPDL	14.1425	UGT2B7	16.6383	AC138512.1	0	TRHDE-AS1	0.0032936	UBXN4	5.77463	ZDHHC2	15.1127
TERC	0.282023	ZC3HAV1	6.6095	ATP5F1B	14.1347	PABPN1	16.638	MS4A3	0	AC019055.1	0.0032936	DOC2A	5.75704	ACBD5	15.1101
TNFRSF17	0.281736	NMNAT3	6.60669	ALDH1A1	14.1312	TCEA1	16.6297	AL049870.3	0	ADGRD1-AS1	0.0032936	TMED9	5.74781	DGCR6L	15.1087
SOCS2	0.276693	ARF6	6.60637	NDUFS6	14.1308	DYNC1I2	16.6249	ELDR	0	NUTM2E	0.0032936	UBE3D	5.73028	STOML2	15.1056
SERINC2	0.276361	GNG10	6.60633	U2SURP	14.1237	NSD3	16.6036	AC087392.4	0	TPSB2	0.0032936	TMEM234	5.72332	TRIP12	15.1041
WNT5A	0.275773	TLK1	6.60608	MIR22HG	14.1146	POLD4	16.6027	DRD5	0	AL021707.4	0.0032936	PRR34-AS1	5.7227	C1orf189	15.0968
MERTK	0.275052	TMEM98	6.60302	GSTO1	14.108	GSTM3	16.6021	SLIT2-IT1	0	C8G	0.0032936	ARFGEF3	5.72247	XRN2	15.0965
PDPN	0.274876	GCSH	6.60136	DGKE	14.1078	TMBIM1	16.5819	TRAJ58	0	AC005165.1	0.0032936	RAB7A	5.71983	SECISBP2L	15.0861
LRRC17	0.274566	IFIT2	6.59195	SUPT16H	14.1063	NEDD9	16.5781	TRAV5	0	CD300C	0.0032936	C2CD2L	5.70135	RCN2	15.0772
AC007218.1	0.274327	MRPS27	6.58906	IARS2	14.102	EIF3G	16.5716	AL590302.2	0	AC025287.3	0.0032936	CRY1	5.69324	KATNB1	15.0768
ALDH1B1	0.274216	PHF14	6.58767	SYF2	14.1016	LITAF	16.5624	TRAJ57	0	AL591848.2	0.0032936	SERPINF1	5.68424	RHOA	15.0765
EMILIN1	0.273903	ASPH	6.5847	TMEM248	14.097	CSF1	16.5614	AC109454.3	0	AC005920.3	0.0032936	VMP1	5.67005	CLIP1	15.0725
TERF2IP	0.273743	MSMO1	6.57964	VASP	14.0902	MRPS34	16.5593	SLURP1	0	EDDM13	0.0032936	HNRNPK	5.6675	RAB11B	15.0717
METTL7B	0.273296	ACTN1	6.5755	ANKRD33B	14.0855	MUC6	16.5456	AC096576.2	0	AC127035.1	0.0032936	XCL1	5.66565	PBXIP1	15.0622
SYT17	0.273205	MTF2	6.56845	DHRS11	14.0836	MFGE8	16.5358	CARS-AS1	0	SPAG5-AS1	0.0032936	AC108752.1	5.66023	PSMA7	15.0622
ZNF630	0.273159	ZNF207	6.56845	GNG12	14.0828	PURA	16.5336	AL008719.1	0	AC025253.2	0.0032936	LKAAEAR1	5.65251	CROCC	15.0523
LINC02683	0.273035	MGST1	6.56174	GMPPB	14.0804	SPINT1-AS1	16.5328	AC003098.1	0	CARMIL3	0.0032936	AC092171.3	5.6377	ALKBH5	15.0505
SNORC	0.272963	EIF4A1	6.55946	MLLT3	14.0765	RNF145	16.5305	LINC02310	0	LINC00659	0.0032936	CCDC13	5.63706	UQCRFS1	15.0504
NGFR	0.272709	WDR74	6.55644	POC1B	14.0749	TIFA	16.5289	AC138028.3	0	AC067956.1	0.0032936	AQP10	5.62557	FAM221A	15.049
CBL	0.271762	ZNF827	6.55579	CRYBG3	14.072	TFG	16.5288	PPY	0	COL9A1	0.0032936	RSBN1L	5.6215	PAK2	15.0455
PLIN2	0.26982	CRELD1	6.55551	ETV6	14.0716	NHP2	16.5276	AC022081.1	0	AL133334.1	0.0032936	ROGDI	5.61552	UGP2	15.0375
PA2G4	0.269647	C1R	6.55425	SLC25A39	14.0619	ARIH1	16.5237	AC012150.1	0	ZIC2	0.0032936	NAT14	5.61465	PLEKHS1	15.0307
HEATR3	0.269112	RASEF	6.55343	PLOD2	14.0589	OXSR1	16.5211	SMIM32	0	LINC01305	0.0032936	PRPS1	5.6114	MRPL57	15.0306
CRACR2B	0.269024	HNMT	6.5493	BZW2	14.0566	RSL1D1	16.5157	AC136475.4	0	MSR1	0.0032936	KANSL1L	5.61063	ZC3H14	15.0295
EIF3J	0.268561	MUC20	6.54785	RTF1	14.052	COPZ1	16.507	AL358333.2	0	LAMC3	0.0032936	MPZL3	5.60084	IL20RA	15.0291
ANAPC11	0.267872	ZNF217	6.5451	DDX46	14.0491	ENAH	16.5049	LINC02575	0	AC027607.1	0.00328749	ST6GALNAC6	5.59873	RALB	15.0287
NNMT	0.267608	ARL6IP5	6.53754	URI1	14.0487	GRAMD2B	16.5012	TSPEAR-AS2	0	GRIN2C	0.00328749	ETFB	5.59694	PHAX	15.028
KLK1	0.267513	ARHGEF3	6.53512	BMPR2	14.0477	HSD17B10	16.4935	SFTPA2	0	AL031728.1	0.00328749	KLRB1	5.59239	HK1	15.0246
VPS37D	0.266935	PIP4K2A	6.53177	IER5L	14.038	SLC25A25	16.4926	AL592146.1	0	SIGLEC7	0.00328749	ANAPC5	5.57654	TMEM50A	15.0172
NDUFV1	0.265591	KARS	6.52087	BMP2K	14.0349	PBRM1	16.4848	GRM7-AS1	0	AC010904.2	0.00328749	CCDC8	5.55853	EMC7	15.0155
FURIN	0.26438	GINM1	6.51907	MYO6	14.0243	FDX1	16.4834	AP003550.1	0	IL5	0.00328749	USP22	5.55849	TMEM125	15.0124
SMNDC1	0.262987	AL353751.1	6.51701	PDE4D	14.0233	EFR3A	16.4807	ERLNC1	0	NKAIN4	0.00328749	ELOB	5.55485	DRC7	15.0097
ENHO	0.262872	DENND4C	6.51675	DOCK7	14.022	BACH1	16.479	CHL1-AS1	0	GABRQ	0.00328749	TTC39A-AS1	5.55217	CRIP2	15.0083
TRIM5	0.261619	HOOK2	6.51353	AC005261.1	14.0199	HIPK3	16.4732	AC000050.1	0	KHDC1L	0.00328749	TTC39A	5.54655	MRPS26	15.0062
TMED10	0.261528	BROX	6.5097	PAM	14.0154	SNF8	16.4568	LINC02507	0	AC005786.2	0.00328749	SYT10	5.53545	IFT52	14.9974
HSPE1	0.261247	PLEKHG1	6.50092	RPS14	14.0099	SLC25A6	16.4541	AP003486.2	0	CALY	0.00328749	RAB4A	5.53335	C1GALT1C1	14.997
TLR4	0.259543	CKAP4	6.49831	ARPC1B	14.0019	SNRNP70	16.4537	LINC01181	0	ALAS2	0.00328749	TSHZ2	5.52816	CPLANE1	14.9961
ADAM28	0.258561	ARID4B	6.49732	MAPK6	13.9957	CCT5	16.4499	LINC00520	0	AC012313.2	0.00328749	INTS11	5.52328	PCYT2	14.9933
AC005256.1	0.258352	MATN2	6.49299	TBL1XR1	13.9945	CLDN7	16.4488	OR2H2	0	AC103740.2	0.00328749	GTF2A2	5.52021	CCT4	14.9927
PCYOX1	0.257549	HMGN4	6.48895	KLHL9	13.9929	FNBP4	16.4438	AC009097.3	0	ELFN1-AS1	0.00328137	XCL2	5.51508	CRIPT	14.992
TRPC5OS	0.256202	RNF217	6.48575	ANKLE2	13.9899	MYO6	16.4383	LINC01310	0	AC127540.2	0.00328137	TNRC6B	5.50818	SATB1	14.9828
AF127577.1	0.255581	DCTPP1	6.48574	HNRNPA1	13.9863	GSE1	16.4372	TAFA5	0	AP002992.1	0.00328137	SPPL2B	5.50565	OTUD6B-AS1	14.9624
JTB	0.25551	SURF4	6.47757	RARS2	13.9859	VIM	16.4222	AL606489.1	0	OR2L3	0.00328137	NDUFB5	5.50224	HNRNPU	14.9569
KREMEN2	0.255177	SRPRA	6.47121	VDAC2	13.9841	CPD	16.4208	AL160191.1	0	PLPP7	0.00328137	RPS15	5.48338	CLIC6	14.9401
AL356364.1	0.255092	HAUS4	6.46647	ARHGEF3	13.9801	ZFYVE16	16.4153	HCCAT5	0	CCDC168	0.00328137	KLHL13	5.47577	DAPK1	14.9124
TBX3	0.255053	F2RL1	6.46571	DIAPH2	13.9788	PEMT	16.4129	AC116667.2	0	CD300LG	0.00327525	UBA1	5.47256	SIAH3	14.9078
ABCC9	0.253956	PTDSS1	6.45905	SERP1	13.9735	ARL6IP4	16.4117	AC140912.1	0	TG	0.00327525	BIN3	5.47234	RUNDC1	14.9066
FAT3	0.25395	IDH1	6.45569	FAM120A	13.9733	PATJ	16.4109	AC119150.1	0	SENCR	0.00326914	CCNDBP1	5.46655	UPF2	14.9044
SVEP1	0.253591	ARID4A	6.45217	DLG3	13.9731	NR2F6	16.4096	AL844892.1	0	AC011462.5	0.00326302	ADRM1	5.45733	AP1M2	14.902
VTCN1	0.252772	RASA2	6.45072	RNF144B	13.9671	DDX46	16.4096	PRKG1-AS1	0	AL078622.1	0.00326302	ZHX1	5.45521	GPBP1	14.8998
CYP1B1	0.252553	EIF3B	6.4467	MAL2	13.9603	F2RL1	16.4033	AC004817.1	0	AL356417.3	0.00326302	CABIN1	5.45078	UBE2H	14.8927
ASPHD1	0.252109	STARD4	6.4447	ATP5PD	13.953	DIS3	16.3965	AL358613.1	0	AC093458.1	0.00307036	ARHGEF4	5.44381	CFAP74	14.8801
RBMS3	0.251923	CPM	6.44207	SRSF8	13.949	KDM5B	16.3929	LINC02208	0	AP001020.3	0.00305813	USP2	5.44084	ECHDC2	14.8725
KLK13	0.249688	SFXN4	6.44143	MRPL52	13.9303	GOLGA3	16.3928	AC068189.1	0	USP30-AS1	0.00298473	VWA2	5.42827	UBE2V2	14.8701
AL356356.1	0.248673	SOX6	6.43607	NUDT4	13.9284	CLIP1	16.379	AC114311.1	0	CD6	0.0026728	ABCA2	5.41531	PPP1CB	14.8698
NINJ1	0.248323	TNIP1	6.43322	BEX3	13.9202	WTAP	16.3771	AL365434.2	0	AP000345.2	0.00145261	PHKG1	5.40221	EWSR1	14.8672
AL353751.1	0.247517	MDH2	6.43053	GLUD1	13.916	NF1	16.3763	AF250324.1	0	FOLR3	0.00145261	CCDC50	5.3881	SOD1	14.8648
FAXC	0.24724	NIFK	6.42437	SMIM14	13.9156	NPM1	16.3716	AC126468.1	0	B3GNT4	0.00145261	MOSPD1	5.3869	USP8	14.8567
TIMM9	0.246881	CTDSP1	6.41889	SMIM15	13.9138	NUMA1	16.3689	AP001043.1	0	MAST1	0.00145261	PTPRC	5.37672	MTRNR2L8	14.8522
AC068631.1	0.246502	RC3H1	6.41305	METAP2	13.9113	FYN	16.3677	HTR7	0	AC009093.1	0.00143426	AKT2	5.37536	CNTN3	14.8507
SLC25A35	0.245974	TP53BP2	6.41148	MPHOSPH8	13.9102	SMARCE1	16.3667	AC090994.1	0	NPC1L1	0.00141591	SPAG1	5.37502	THYN1	14.8414
LINC00571	0.244838	MRPL33	6.40802	ERC1	13.9094	STRN3	16.3647	AC012325.1	0	AC104118.1	0.0013731	PHGDH	5.36576	PNMA1	14.8382
IL17C	0.244747	RNH1	6.4047	GALNT12	13.9089	RAC1	16.3633	CCL24	0	TNFRSF4	0.00132417	SGSM1	5.35202	CCDC82	14.8343
LMNTD2	0.244107	MCRIP1	6.40021	CDC42BPA	13.906	ZC3H13	16.3613	AL138767.1	0	AP001189.4	0	SNED1	5.34975	COX4I1	14.8334
AEBP1	0.241228	SEC61A1	6.39864	FKBP3	13.9055	NUCB1	16.358	AL354811.2	0	MS4A3	0	ACAP1	5.34622	WIPF3	14.8299
PRR5	0.240651	DCP1A	6.39763	SRSF4	13.893	HNRNPUL2	16.3571	TRAV34	0	CLDN20	0	VRK3	5.33797	AURKAIP1	14.8274
AC009779.2	0.239675	SCARB2	6.38904	KMT2E	13.8888	PTBP1	16.357	AP001122.1	0	AC009690.2	0	KDM1B	5.33761	CHORDC1	14.8197
PSME1	0.239309	ATP11A	6.38726	FURIN	13.8766	HIST1H1E	16.3541	AP000439.2	0	AC026336.3	0	DEFB124	5.32747	SMIM22	14.8131
AC079906.1	0.239032	TGM2	6.38608	SEC11A	13.8761	PICALM	16.3504	AC004817.4	0	NR1H4	0	HSPA2	5.3236	LMAN1	14.8089
AC087564.1	0.23884	HSPA9	6.38254	ARL6IP4	13.87	THY1	16.3503	TRAV35	0	AC090826.3	0	TMEM94	5.31694	CCDC138	14.8076
ASTN1	0.237469	NPC2	6.3819	SREBF2	13.8669	TRAF3IP2	16.3487	PFN3	0	AC079313.2	0	AC092802.1	5.31623	ZNHIT1	14.8062
LDB1	0.237058	WDR6	6.37524	DEPTOR	13.8603	SUCLG2	16.3418	GYS2	0	RHO	0	SLTM	5.29987	IFI27L2	14.7994
ZHX3	0.236774	TRIM28	6.37486	RFK	13.8578	OPTN	16.3357	AC009120.3	0	AC092042.1	0	NR4A3	5.29685	TPPP3	14.7986
NUDT16L1	0.23633	ITGB6	6.37235	SCARA3	13.846	NIPSNAP2	16.3293	KRTAP12-3	0	AP001092.1	0	SPSB2	5.2941	TVP23B	14.7823
EPHA6	0.235994	TATDN1	6.37133	NUS1	13.8409	SEC61A1	16.3252	AC068658.1	0	AC245033.2	0	RGS14	5.29376	CD24	14.7816
TTC37	0.235181	SBDS	6.36561	MLEC	13.8396	KLF3	16.3247	POU4F2	0	AL032821.1	0	USP16	5.29266	PLEKHA5	14.7799
COL5A1	0.235139	ODC1	6.3646	MGLL	13.8333	MAP4K5	16.3242	TRAJ53	0	SFTPA2	0	STYXL1	5.28863	HIBADH	14.7765
CKMT1A	0.234616	DLC1	6.36453	ETFA	13.8301	CFAP97	16.3204	AL355834.1	0	RUVBL1-AS1	0	CCL15	5.28733	LARP1	14.7709
AZGP1	0.23443	IL4I1	6.36318	AAK1	13.8292	FXYD1	16.3188	LINC02528	0	FABP9	0	GPR183	5.2848	PLPP5	14.7687
HGF	0.234107	POLDIP2	6.36315	PPP1R12A	13.8194	EBAG9	16.3148	AP003355.2	0	AL590302.2	0	CTBP1	5.28087	SMCO4	14.7647
TIFA	0.234	MFGE8	6.35663	PDCD10	13.8187	EIF1	16.3142	TRDD3	0	CCR3	0	ARHGAP4	5.27795	SNX17	14.7597
RAB5IF	0.232812	CD36	6.3537	SLC3A2	13.818	EFNB1	16.3137	TRAV1-1	0	GOLGA6B	0	AMZ2	5.27512	ANKRD45	14.7595
PINX1	0.230779	MYCBP2	6.35294	KPNA4	13.8171	PHC2	16.3132	AL121932.2	0	PMP2	0	CCND1	5.26628	RPL26L1	14.7588
PTGS1	0.230397	LINC01315	6.34977	RFC1	13.816	MALSU1	16.3077	GAB4	0	MAS1L	0	GGA1	5.25076	FBXW7	14.7582
EEFSEC	0.230113	KCNMA1	6.34711	SEC23B	13.8124	SQSTM1	16.3072	AC025280.1	0	SPIC	0	PTGER2	5.2476	GALNS	14.7551
GDF3	0.230093	IFNGR2	6.34618	NFKBIA	13.8122	CCT2	16.3061	CASC19	0	AL590006.1	0	NDUFA7	5.23885	TMTC3	14.7448
PBX1	0.229747	SRSF7	6.3448	MB21D2	13.812	GTPBP4	16.2905	LINC01005	0	AC091173.1	0	PBXIP1	5.23594	FBXL5	14.7402
EREG	0.228282	NABP1	6.34404	TGFBR2	13.7905	MIA3	16.2893	AC018695.8	0	NEUROD4	0	SELENOW	5.23383	TP53INP1	14.7397
RASGEF1A	0.227287	GLUD1	6.34217	COX20	13.7774	ITPRID2	16.2827	LINC00824	0	ZFHX4-AS1	0	ST3GAL6	5.22866	PDIA4	14.7291
PTPN18	0.227133	STAT2	6.33923	DEFB1	13.7752	ABCC4	16.27	AL133444.1	0	HOXC10	0	EAPP	5.22607	PLEKHB1	14.7223
SRP9	0.227123	PDE4D	6.32202	WDR82	13.7734	ARPP19	16.2691	AC092327.2	0	AC023830.2	0	FLACC1	5.22457	PUM1	14.7218
COPZ2	0.227032	RAD52	6.31114	ROCK2	13.7714	RAB1B	16.2639	AL451049.1	0	LINC01988	0	MRPS33	5.21967	PDGFA	14.7177
CYS1	0.226735	DGLUCY	6.30809	SYNE2	13.7704	DICER1	16.2582	MUC5AC	0	RPH3A	0	CHCHD1	5.21889	MORN1	14.711
SYNJ2BP	0.225514	CREG1	6.30689	LSM7	13.7696	ZBTB21	16.2549	AC009154.1	0	MS4A6E	0	TTLL6	5.21842	ALDOA	14.7095
PRTFDC1	0.225413	CALU	6.30329	EFNA1	13.7607	SNRPN	16.2548	AC016396.2	0	HOXC9	0	TIMP1	5.21394	PIGT	14.7086
LDLR	0.225044	HSP90B1	6.29221	NT5DC1	13.7591	SLC35F2	16.2513	AC136285.3	0	AC090049.1	0	POR	5.21159	ORMDL1	14.7059
FOXL2	0.224885	CYSLTR2	6.29209	PSMD7	13.7579	CALCOCO2	16.2492	AC005180.1	0	AC009121.3	0	ATP6V0B	5.20988	FKBP1A	14.7015
AC087857.1	0.224728	SRSF1	6.2893	SPOP	13.754	GSR	16.2489	CSDC2	0	AC103871.1	0	SYTL3	5.17959	PSMB2	14.6994
DSCC1	0.223954	RAB1A	6.28769	FKBP11	13.752	VDAC2	16.2477	KLHL38	0	P2RX3	0	ADAM12	5.17449	DNAJA2	14.6985
LINC01231	0.223945	MPV17	6.27795	CCDC167	13.7374	NME3	16.2456	AP003467.1	0	LINC01169	0	CD4	5.17395	CFLAR	14.6846
SPARC	0.22369	PKP4	6.27753	DICER1	13.7373	COX6C	16.2442	TRAV39	0	KBTBD13	0	DBNDD2	5.17261	POR	14.6735
SHC2	0.222887	PPP1R10	6.27367	CMAS	13.7324	ITFG1	16.2433	TRAV37	0	AP000721.2	0	CLMN	5.16868	CTSB	14.6706
ZNF367	0.22216	AC093484.3	6.27365	TBC1D5	13.7285	PLEKHA3	16.2353	AC106729.1	0	AC011373.1	0	SPACA9	5.16181	TJP3	14.6678
SPATA12	0.221262	APOL1	6.27	BMPR1B	13.7219	FKBP8	16.2334	TRAV27	0	KLHL38	0	PNMA8A	5.15646	C1orf194	14.6583
AC136475.3	0.220903	OCIAD2	6.26666	SCAMP1	13.7217	DNM1L	16.2312	PLA2G12B	0	AC087612.1	0	SFTA2	5.15088	H2AFY	14.6483
DEPDC4	0.220818	PRKDC	6.25437	GALNT2	13.7174	CAP1	16.2233	Z85994.1	0	AP002768.1	0	AGPAT4	5.14836	HIST1H2BC	14.627
PTGIS	0.22057	PA2G4	6.25342	BPTF	13.7079	TCF25	16.2223	AL136038.2	0	AL512622.1	0	LAMTOR2	5.14186	NDUFS6	14.6266
CDKN3	0.220322	TIMM9	6.24965	PURB	13.7072	ANKRD6	16.2206	BX322557.1	0	AC145098.1	0	USP51	5.13776	ARL6IP4	14.624
CHGB	0.219777	MTPAP	6.24804	CTNND1	13.7007	ENPP4	16.2201	AC092134.3	0	VGLL2	0	PDCD6IP	5.13329	NSD3	14.62
PRSS21	0.219738	APOBEC3G	6.24782	SPCS2	13.6958	IRF2	16.2169	TRAV26-1	0	ASCL4	0	GNA11	5.1326	ACSL3	14.6087
ALOX15B	0.218961	RSPO1	6.24416	GFM2	13.6957	CCNC	16.2146	Z99756.1	0	AC010601.1	0	VAPA	5.12527	VPS4B	14.6019
FAH	0.218276	AGO3	6.24355	KRAS	13.6887	HPCAL1	16.2102	AL162719.1	0	AQP2	0	GOLM1	5.12173	CAPRIN1	14.5964
ZNF350	0.217917	SAFB2	6.23605	CREB3L2	13.6861	MFAP1	16.21	AL133493.2	0	LINC02085	0	CDKN1B	5.11924	LCA5L	14.5776
MFAP4	0.217874	FGF18	6.23535	AK4	13.6852	MAG	16.2087	AL137246.2	0	NEUROG3	0	LSM1	5.11691	SURF2	14.5752
PINK1	0.217597	ZHX2	6.23334	SLC25A24	13.6793	HADH	16.1973	AL139021.1	0	SPINK6	0	GZMB	5.11338	GRSF1	14.569
LYPLA1	0.217196	CCDC58	6.22786	HNRNPM	13.6735	CXCL3	16.1957	TRAV25	0	SLC22A14	0	GFOD2	5.10834	RALGAPA2	14.5582
SFRP2	0.217143	CTSO	6.22572	ILF2	13.6651	EIF2S3	16.18	TRAV40	0	AC099541.2	0	TRIM32	5.10321	RTRAF	14.5578
NCAM1	0.216641	CAP1	6.21638	MFSD12	13.6628	IFNAR2	16.1789	AC097372.1	0	AC010401.1	0	CANX	5.09796	CENPS	14.5511
LACTB2	0.216435	ILVBL	6.21625	CCND1	13.6616	ELOB	16.1767	AC009159.1	0	KRT73-AS1	0	ISCA1	5.09691	SMC3	14.5454
IRAK3	0.215969	NPAS3	6.21278	NOP58	13.6433	YBX3	16.1761	XKR3	0	AC009902.3	0	REC8	5.07888	ISCA1	14.5421
ZNF195	0.215616	SCUBE2	6.20952	NDUFV1	13.6431	MYO5C	16.1757	NEUROG3	0	AC011374.1	0	NACC2	5.07622	FGFR1OP	14.5354
FIBIN	0.215492	SSBP1	6.20771	MRPL4	13.634	MOB1A	16.1744	IATPR	0	AC007601.2	0	ZNF385A	5.06946	KLF6	14.5324
AC099518.5	0.214839	TMEM230	6.20609	MAML3	13.6299	RHOC	16.1654	AL162511.1	0	AC022100.1	0	GOLGA2	5.06528	PAIP2B	14.5233
SOSTDC1	0.213648	SNRPA	6.20392	UACA	13.6297	SF1	16.1593	SEZ6L	0	U95743.1	0	MRPL22	5.0636	HINT2	14.5158
RALBP1	0.213459	MPI	6.1938	KDM5A	13.6286	CDC42EP4	16.1586	TRAJ7	0	AC068987.2	0	AC015802.6	5.03979	TALDO1	14.5106
SNAP23	0.212777	RPS6KA3	6.18594	CDH12	13.6277	FAM3B	16.1572	AC243773.1	0	AC097105.1	0	THYN1	5.038	SUCLG2	14.5089
PBX2	0.212584	EPRS	6.18096	PRRC2B	13.6275	VPS37B	16.1553	AL160400.1	0	AC117500.1	0	CD2	5.03218	MRPS34	14.5056
TSC22D4	0.211161	MRPL45	6.17157	TIMM8B	13.622	PCCA	16.1537	CCL16	0	AC013565.1	0	ZNHIT2	5.02969	FOXO3	14.5026
FAM89A	0.211024	GORASP2	6.16852	BTNL9	13.6208	EIF4A3	16.1494	P2RX3	0	AC017000.1	0	BBS1	5.02794	ARPC2	14.4982
TMUB1	0.210946	SREK1	6.15837	TMEM14B	13.6055	ATP13A3	16.1465	UMLILO	0	ACAN	0	EFCAB2	5.02665	COMMD8	14.4969
AP000487.1	0.21078	TOMM5	6.15722	STRAP	13.6033	MAGI1	16.1448	AC084117.1	0	LINC01405	0	CCNA1	5.01315	ITM2C	14.4943
COL5A3	0.210528	ZNF618	6.1566	IDE	13.5908	NONO	16.1437	AC068442.1	0	PLA2G12B	0	DCTN3	5.00797	SUSD6	14.4939
CCNC	0.210473	SPDEF	6.15456	SEC16A	13.585	MYL6	16.1411	TRAJ42	0	LINC02185	0	CHTOP	5.0077	C12orf74	14.4908
GPR160	0.20873	ABO	6.1524	RPL23	13.5811	SLC4A7	16.1401	AC005358.2	0	AL390763.1	0	LENG1	5.00179	COL21A1	14.4787
NXPH3	0.206798	CREBRF	6.15021	CYB5R2	13.5793	GLB1	16.1329	AC108449.3	0	AL390236.1	0	SCOC	4.99721	TCTN3	14.4787
PPP1R8	0.206785	DDIT3	6.1496	PRPF6	13.5792	ATXN7L3B	16.1286	AL021937.3	0	ALDH1L1-AS2	0	LAMTOR4	4.98637	PCCA	14.4693
AL117335.1	0.206413	RBPMS	6.14574	FAM199X	13.568	CD74	16.1285	AC108449.1	0	TBX5-AS1	0	RHBDD2	4.9846	BBS5	14.4687
SALL1	0.205891	MTRNR2L1	6.14353	GNAQ	13.5635	GPATCH2	16.1191	LINC02645	0	AC026765.3	0	ERICH5	4.98014	ENOSF1	14.4656
PLCG1	0.205845	NEIL2	6.1318	RAB25	13.5634	LUC7L3	16.1179	AC004543.1	0	AC126182.3	0	AC027237.3	4.97792	PSMD14	14.4589
B4GALNT4	0.20544	LAMC1	6.12984	PIK3C2G	13.5615	ATF5	16.1104	IL17REL	0	LINC02530	0	AL589765.7	4.96937	ERI3	14.4573
SLC26A4	0.205401	GPC6	6.11888	SMU1	13.5606	RBBP4	16.1072	OR5AS1	0	LINC01624	0	SOCS3	4.96612	VEZF1	14.4507
SLCO5A1	0.205016	LAMA5	6.1187	NBN	13.5605	LTBP4	16.0901	TRAV14DV4	0	AC138331.1	0	CSGALNACT1	4.96371	SUMO1	14.4487
UBXN8	0.20359	PFKL	6.11295	RASEF	13.5467	RAB3IP	16.0878	MIR124-2HG	0	AC068189.1	0	IL12A	4.96331	UBE2B	14.448
OAF	0.203244	TOMM22	6.10947	ARHGAP35	13.5435	TOR1AIP1	16.0875	AC010082.1	0	AC069214.1	0	CHCHD6	4.95578	MAP3K13	14.4442
TNIP3	0.202611	KAT6B	6.10533	UVRAG	13.5395	CHID1	16.0836	LINC02087	0	C5orf58	0	DNAAF5	4.95224	DDOST	14.4393
TMEM220	0.201831	ECSIT	6.09646	ARFIP1	13.5356	ACO2	16.0833	AC015849.2	0	AL136305.1	0	TMEM128	4.9511	TRDMT1	14.4371
TTLL12	0.200832	LETM1	6.09431	TMEM30B	13.5345	BAG5	16.0812	AC005592.2	0	AC124784.1	0	AP002008.4	4.947	LSM14A	14.429
LINC00316	0.200708	GSTM3	6.09164	EIF2AK1	13.5269	DCDC2	16.0802	Z84468.2	0	AC136424.2	0	TTBK2	4.94576	ACAT1	14.4287
PPP4R4	0.200672	SLC22A18	6.09098	KRT19	13.526	PTX3	16.0694	TRAJ8	0	GNG13	0	PIGQ	4.94542	SPTLC2	14.4178
COA7	0.1994	CREB3L2	6.0884	PAK2	13.5237	RPS6KA3	16.0636	CLDN20	0	AC087477.4	0	CYP27A1	4.9419	SCP2	14.4165
SENP3	0.198385	CDK2AP2	6.08349	LMAN2	13.5216	HYOU1	16.0632	MYOD1	0	AL358613.1	0	ZMAT2	4.94131	TMEM212	14.4113
C1RL-AS1	0.197745	IRF8	6.08269	PATJ	13.5067	SH3RF1	16.0624	TBC1D22A-AS1	0	DEFB108B	0	WDR93	4.93212	NDUFB3	14.409
RAC3	0.196958	PARVA	6.08057	RELA	13.4976	ADAR	16.0621	TRAJ2	0	PDZRN3-AS1	0	RGS16	4.93176	PSMG3	14.395
MAGEL2	0.196218	AC022144.1	6.07273	TRAPPC6A	13.4908	SLC39A6	16.0544	HOXA10	0	AC009041.1	0	TTC5	4.92743	PRDX4	14.3928
ANKS1B	0.195281	DLGAP1	6.07164	PA2G4	13.487	QKI	16.0361	AL031056.2	0	FRG2C	0	DDAH2	4.92523	CIAO2A	14.3919
PKIA	0.194426	PSMD11	6.07113	GTF3A	13.484	TNPO1	16.0337	TMPRSS11E	0	AC011363.1	0	TMEM17	4.92256	ENO4	14.3918
PODNL1	0.192833	KANSL1	6.06765	PDCD5	13.4812	SLC2A4RG	16.0227	AL732437.3	0	TRPA1	0	PSMA7	4.92079	MRPS7	14.3774
TRIL	0.192722	GJA1	6.06517	ZC3H13	13.478	SGMS1	16.0215	AP003774.1	0	SH2D7	0	SPTAN1	4.90704	WDR77	14.3739
CGNL1	0.191795	DAB2	6.05915	TAP1	13.477	NOP53	16.007	FDCSP	0	AC097015.1	0	LRRC26	4.89436	TMCO1	14.3629
LINC00844	0.191743	WDR91	6.05471	EIF2AK3	13.4749	CASC4	16.0065	AC000067.1	0	AC022710.1	0	ADIPOR1	4.8922	PSPH	14.3616
LINC00867	0.191707	DENND5A	6.05214	EVA1C	13.4735	NDUFS4	15.9998	AC006441.4	0	AC092691.3	0	CRY2	4.88702	ESRP1	14.3532
LRRN4CL	0.191603	NUP50	6.049	PON2	13.4728	VEGFA	15.9988	BX072579.2	0	Z97986.1	0	PSMB7	4.87951	TIMM23	14.3497
AL357568.1	0.190989	GTPBP4	6.04707	PNRC2	13.4721	ATAD1	15.9945	AC000072.1	0	AC025572.1	0	BX284668.5	4.87719	TXNIP	14.3299
PODXL2	0.190007	DKC1	6.04496	SOAT1	13.4671	RBM3	15.9927	TRAJ1	0	GABRA6	0	AC015813.8	4.86555	ATP6V1E1	14.3234
SREBF1	0.189697	ZC3H15	6.04087	ODR4	13.4665	THBS1	15.9889	TRAJ3	0	AL031056.2	0	STX7	4.85211	MEIS2	14.3232
DACH2	0.188855	DNM1L	6.04075	ZMYND11	13.4631	SZRD1	15.9871	AP000527.1	0	AC015660.3	0	MRPL55	4.85156	APPL2	14.3195
TMEM92	0.18846	SPCS3	6.03736	REX1BD	13.4566	PREPL	15.9774	AC004129.3	0	AL138916.1	0	COL16A1	4.84302	CHCHD5	14.3192
RCC1L	0.188287	SORBS3	6.03718	RBBP4	13.4546	MZT2A	15.9761	DGCR9	0	LINC01488	0	ARL6IP1	4.83464	BEST4	14.3178
LINC01023	0.188075	DERL2	6.03702	CD24	13.4546	ABCE1	15.9738	AC007326.5	0	TUSC7	0	DUSP1	4.83196	PSMD7	14.3135
KIT	0.186943	MBOAT1	6.03695	EML4	13.4468	IFNGR1	15.9533	SLC17A4	0	TEX55	0	JUNB	4.82508	PITPNM1	14.3018
APOH	0.186447	PPRC1	6.03686	FAM210B	13.4346	ALDH1A2	15.9465	AL163973.2	0	FOXP1-AS1	0	PKD1	4.82477	AL035661.1	14.3002
FAM234B	0.18642	BCL6	6.03118	KCNJ2	13.4209	THRAP3	15.9461	AC087379.2	0	AC024651.2	0	HLX	4.81815	BBIP1	14.2963
AC004947.1	0.186283	MTHFD1L	6.02389	PLEKHA3	13.4183	CTSD	15.9454	AC006946.3	0	ITIH4-AS1	0	KCNJ16	4.80344	YIPF5	14.2922
POLA1	0.18615	UBXN1	6.02181	NHP2	13.4172	JOSD1	15.9406	HAVCR1	0	LINC02426	0	SNRNP25	4.8003	PARP14	14.2898
METRNL	0.185885	TNFSF13	6.02052	TXNL1	13.4109	NAPG	15.9293	HORMAD2-AS1	0	AP000439.2	0	CLEC2B	4.79309	UBE2D3	14.2891
CUX1	0.18582	CLINT1	6.01928	SH3BGRL	13.4057	EIF2S2	15.9291	ADAMDEC1	0	ISL2	0	TMEM184A	4.78504	CMC1	14.2863
SLC25A32	0.184449	CDC42EP5	6.0133	MLF2	13.4036	RPL7A	15.9275	AP000365.1	0	AL031767.1	0	IFNG	4.78357	PDHB	14.2813
CHM	0.183196	TLE1	6.0054	FAS	13.4015	DMXL1	15.9253	MYH7	0	PRL	0	URB1-AS1	4.78331	UFL1	14.2766
QPCTL	0.182749	COX7A2L	6.00066	NEMF	13.397	PKP4	15.9225	AC098850.1	0	AC103996.2	0	AC023510.2	4.77875	COPA	14.2741
AC004974.1	0.182318	ZDHHC14	5.99969	SPPL2A	13.3877	ATOX1	15.9192	TRAV8-1	0	AC093627.7	0	EMC4	4.77623	MANBAL	14.27
SGCA	0.18209	HEBP1	5.99879	FAM162A	13.3816	HDGF	15.9137	AL133330.2	0	AP002761.2	0	PLA2G6	4.77408	PCBD1	14.2667
CAMK2N2	0.181887	EIF2S1	5.99806	PLCB1	13.3796	SMG1	15.9115	TRAJ25	0	AC147651.3	0	CDC37	4.77205	ABCA5	14.262
INE2	0.181835	TIPARP	5.99514	UBA6	13.3778	POLR2L	15.9114	AL161640.3	0	AL844892.1	0	TRIM29	4.77009	TM9SF1	14.2569
PRDM16	0.181701	PABPN1	5.98801	TMEM141	13.3713	ECPAS	15.9099	LINC01989	0	AL049552.2	0	RBM5	4.76557	MCU	14.2465
RAET1G	0.181669	NDUFAF4	5.98684	HNMT	13.3658	MAP3K8	15.9019	AC017000.1	0	AP003550.1	0	ETNK1	4.76357	RMND5A	14.2441
AL512604.3	0.181656	RABGGTB	5.98641	ROCK1	13.3606	SGK1	15.8978	AC131025.2	0	AL596188.1	0	KLRK1	4.76035	SYTL3	14.2421
RSPO3	0.18161	PDGFA	5.98597	LSM8	13.3603	SCRN1	15.8928	TRAJ28	0	AP001107.3	0	CGN	4.74677	FKBP5	14.2415
PGP	0.181176	ANXA11	5.9828	SRSF1	13.3596	HMGN1	15.8901	AC010761.5	0	CPLX3	0	MAN1B1	4.74196	DAP	14.2407
CDH4	0.178823	ERGIC1	5.97964	OXR1	13.3539	ARL1	15.8882	TRAJ29	0	PITPNM2-AS1	0	NSUN7	4.74187	IL5RA	14.2261
SCN1B	0.1788	NORAD	5.97833	UQCRH	13.3474	U2SURP	15.8764	TRAJ36	0	LINC01479	0	DHX40	4.73626	PTBP3	14.2227
SLC39A4	0.178399	PAX2	5.97588	GBP2	13.3439	TGM2	15.872	AC004147.5	0	RTP3	0	DLL1	4.73475	ERLEC1	14.2201
NOTCH4	0.178314	PRNP	5.97521	CAND1	13.3412	TOR1AIP2	15.8708	MGAT3-AS1	0	LINC02454	0	ANKRD45	4.72942	RSPH14	14.2152
FGF7	0.177459	NTPCR	5.97073	NRBF2	13.3397	FKBP9	15.8608	TRAJ30	0	AL021917.1	0	NDUFA8	4.72505	ABCD3	14.2121
CR381653.1	0.177328	QTRT1	5.96852	TRPS1	13.338	ETS1	15.8596	CELA1	0	TEX36	0	IFI6	4.71258	YME1L1	14.2116
BICC1	0.177266	RPL22L1	5.96565	OSER1	13.3369	CTNNB1	15.8582	AC091163.1	0	AC090023.1	0	C2CD5	4.70987	TMEM218	14.2101
EXOSC5	0.176868	RCN1	5.96383	GTF2A2	13.3334	USP6NL	15.8558	AC120036.5	0	AC025437.2	0	LDHB	4.70457	SEC22B	14.2086
ANO5	0.176604	TST	5.962	TCEAL8	13.3209	RETREG1	15.8529	TRAJ32	0	AL138767.1	0	RUNDC1	4.6945	RILPL2	14.2067
SPINT1	0.176597	AKR1A1	5.95979	ANXA3	13.3172	TRIM33	15.8481	AC024610.2	0	LINC02027	0	SAR1B	4.6836	ABI1	14.2044
ST8SIA6	0.175608	PPCS	5.94943	FMR1	13.3166	BCL7A	15.8435	TRDV3	0	AC027306.1	0	HDLBP	4.68045	UBE2L3	14.201
DOCK9-DT	0.174179	XBP1	5.93553	MED13	13.3151	VASP	15.8422	AC100805.1	0	AL035401.1	0	ERCC4	4.66976	BTF3L4	14.1883
AC026689.1	0.17368	NIPAL2	5.93406	LTA4H	13.3059	C1QBP	15.8374	AC013701.2	0	AL365434.2	0	COMMD3	4.66146	FBXO21	14.1872
GTPBP6	0.173281	HNRNPR	5.93053	TMEM14C	13.2988	HOOK3	15.8355	AC138207.1	0	CALHM1	0	TMED4	4.6564	SMARCA2	14.1859
ZBED3	0.173206	RAB2A	5.92901	RELB	13.2986	HNRNPH3	15.8315	AC103831.1	0	HTR7	0	PPID	4.64873	SMC2	14.1852
PAPPA2	0.172948	RELA	5.92811	ISOC2	13.2916	XRCC6	15.8295	AC068205.1	0	AP002892.1	0	RBM4B	4.64704	HSF1	14.179
AC073050.1	0.172762	DCUN1D1	5.92744	ARPP19	13.2897	C17orf49	15.8226	TRAJ34	0	LINC02528	0	LCK	4.63002	PEX2	14.1785
AL049597.2	0.172492	NDUFA12	5.91894	EMX2	13.2865	FRK	15.8165	MEPE	0	CLLU1	0	COLCA2	4.62819	AHCTF1	14.1755
P2RY6	0.172482	HUWE1	5.91852	IGBP1	13.2731	RC3H2	15.8061	AL023553.1	0	AP003774.1	0	SIAH3	4.61502	SFXN3	14.1748
SAPCD2	0.172479	USF2	5.91796	IDH1	13.2688	ISCU	15.8044	TNFRSF13B	0	AC091979.2	0	AC004982.2	4.61439	JAK1	14.17
HYAL3	0.172456	MYLPF	5.91659	FKBP5	13.2646	CLASP2	15.8001	AP000721.2	0	AC105020.4	0	NEIL1	4.60936	TTLL7	14.1425
FBXO5	0.172341	ZMYM4	5.91394	HMGN1	13.2596	CELF2	15.7923	AC109441.1	0	GOLGA6C	0	CCT6A	4.60923	WARS	14.1381
IGLV3-1	0.171898	SRM	5.91048	SCAMP2	13.2559	ZFAND3	15.7917	TRAJ9	0	LINC01537	0	RAB11A	4.60817	MRPS9	14.1261
HSD17B11	0.170719	CNGA1	5.90712	OSBP	13.2554	KIAA1324	15.7907	AC090286.1	0	AC008443.3	0	RTN3	4.60501	PAIP1	14.1229
CNPY2	0.17055	LAMTOR4	5.90511	RLF	13.2452	ZNF326	15.7859	NELL1	0	BX842242.1	0	SPAG6	4.60265	RBL2	14.1226
SUSD1	0.169982	DLGAP4	5.90279	FAM214A	13.2437	ZNF638	15.7716	AC005730.2	0	AC007298.1	0	SLC36A4	4.59964	TTC1	14.1209
CEACAM1	0.168657	TFAM	5.8997	ARFGEF2	13.2419	FUNDC2	15.7675	TRAJ12	0	AL133268.2	0	CDC42BPG	4.59959	PSMC6	14.1194
MTCL1	0.168249	ZNF43	5.89143	PFN1	13.2342	DHX15	15.7595	TRAJ17	0	CASC19	0	HIST1H2BJ	4.59898	PRPF4B	14.1192
DES	0.168079	UBE2E2	5.8913	PDLIM1	13.2277	PTPRK	15.7525	TRAJ18	0	AC002480.2	0	BPHL	4.59515	AZIN1-AS1	14.1171
TMEM119	0.16789	TMED3	5.88799	TTC39B	13.2206	RAD23B	15.7517	AC118555.1	0	AC117498.1	0	H2AFV	4.59237	DDX1	14.1161
FLRT2	0.167515	PGA5	5.88672	THRAP3	13.22	FAM91A1	15.7515	TRAJ19	0	EPYC	0	ATF6B	4.58938	SMIM6	14.1116
GINS2	0.167511	SF3B3	5.8864	TGIF1	13.2168	STARD4	15.7373	AC087362.1	0	AC108449.3	0	NDUFB6	4.58727	RTCB	14.1
GLI2	0.16742	HYOU1	5.87984	PHKB	13.2096	VPS4B	15.7355	TRAJ21	0	LINC02458	0	ARHGDIB	4.57728	FAM13A	14.0923
PI15	0.167335	NFKBIE	5.87922	DHRS3	13.2036	TFAM	15.7286	TRAJ37	0	AC108449.1	0	PSMB9	4.57575	FOXJ1	14.0883
AC090398.2	0.167283	MEGF6	5.8761	AK3	13.1981	C2orf88	15.7249	AC116021.1	0	AC078923.1	0	DHRS4-AS1	4.56845	GOLPH3L	14.0781
ADM2	0.167276	BAG3	5.85444	EPHA2	13.1841	PDCD4	15.7144	LINC00989	0	AL133297.2	0	RAB11FIP1	4.56819	CFAP206	14.078
CDH11	0.167022	EIF4H	5.85214	SLC39A1	13.1827	PHLDA3	15.7142	C1orf100	0	AL589693.1	0	HOXB3	4.56491	MYO1E	14.0704
AC026202.2	0.164617	GLIPR2	5.84916	DYNC1LI1	13.1825	LGALS9	15.7111	TRAJ38	0	CLEC12A-AS1	0	PPP1R1B	4.56223	AMZ2	14.0666
SPEG	0.163915	SH3YL1	5.84686	SOX5	13.1811	OSTC	15.7106	AC092542.1	0	AL049820.1	0	ZNF214	4.56017	AKR1A1	14.0656
SECTM1	0.163794	ZNF593	5.84529	PART1	13.1786	SSR4	15.6842	LMLN2	0	AC011601.1	0	NCALD	4.55849	C2orf50	14.0652
CSF3R	0.16307	XAB2	5.84359	TPM1	13.1783	PHF3	15.682	AL606534.2	0	CD80	0	ANKRD65	4.55524	CALCOCO1	14.0621
TMEM121B	0.162923	FAU	5.84302	ATXN10	13.1722	CRK	15.68	HTR4	0	AL391863.2	0	AC007405.3	4.55443	MGST3	14.0606
SNRPA	0.162854	TBRG1	5.8414	ACADVL	13.1608	NUP153	15.6788	AC015911.2	0	AC068633.1	0	PIGU	4.55412	LINC00467	14.0548
HIF1A-AS1	0.162792	SLC9A3R1	5.83638	CEP350	13.159	COPG1	15.6716	AC061975.1	0	LINC02024	0	ID3	4.53554	MAOA	14.0531
ENPP1	0.162544	RPIA	5.8292	TRIM38	13.1539	MON2	15.6712	AL606534.1	0	AC007450.1	0	KAT5	4.52876	PSMD12	14.0529
AC022395.1	0.162525	MAGED1	5.82617	TIMM17A	13.1488	KRT8	15.6643	LINC02402	0	AL031121.2	0	RABL2B	4.51992	POC1B	14.051
BX322559.1	0.162515	ARID1A	5.82427	TMEM131	13.1468	TIMM13	15.6638	AC103719.1	0	Z97205.2	0	IL2RG	4.51463	REEP1	14.0387
AC004528.1	0.162342	BMP7	5.82183	MAPRE1	13.1433	DPP7	15.6545	ARL5C	0	HLA-DQB1-AS1	0	ZNF23	4.50908	WRAP53	14.0377
TEX10	0.161869	YTHDF2	5.82041	NAA38	13.1426	LMO7	15.6472	IGLV3-10	0	AC117509.1	0	RSPH14	4.50689	SIL1	14.0368
AC100810.1	0.160599	TWISTNB	5.81739	RPL29	13.1412	TSNAX	15.6466	AF233439.3	0	PLCXD2-AS1	0	HHLA2	4.50008	CRY2	14.0347
CAMK1	0.160531	PM20D2	5.81696	ATP6V0B	13.1406	ARGLU1	15.6449	AL161752.1	0	GPRC5D	0	EXTL2	4.49405	HSP90B1	14.0254
LRR1	0.159653	RCC1	5.81521	CHMP2B	13.1342	USP11	15.6427	AC112236.3	0	DPPA4	0	CES2	4.48086	MRPS33	14.0182
DAAM2	0.159255	CNOT4	5.81357	HECTD1	13.1339	SPATS2L	15.6386	IGLJ3	0	AC118555.1	0	TMC4	4.47692	NBAS	14.0107
FUT6	0.15868	WDR46	5.80617	CREBBP	13.1333	USP46	15.6375	ACCSL	0	MORC1	0	HNRNPUL1	4.45957	SP100	14.0102
HIST1H2AH	0.158471	MRPL11	5.79952	KLC1	13.1294	HIP1	15.6355	TRGV1	0	AC078889.1	0	UBE2H	4.45899	C7orf50	13.9977
MIR181A1HG	0.15836	ZFAND1	5.7995	FAM189A2	13.1274	NAP1L1	15.6354	BTN1A1	0	AC087362.1	0	CCL3	4.45646	SGCB	13.9915
RSL24D1	0.158174	CPE	5.79926	KLF9	13.126	VWA8	15.6351	IGLJ2	0	C1orf100	0	NPHP4	4.45636	TRIP11	13.9915
PENK	0.158099	FABP3	5.79807	SURF1	13.1234	RBM8A	15.635	IGLJ1	0	AC136443.3	0	LINC01014	4.45096	RASSF6	13.9874
DGKB	0.157766	CEMIP2	5.7943	SMG1	13.1212	NRDC	15.6346	TRAJ48	0	PNPLA1	0	PNLDC1	4.44172	RBMX	13.981
GABRA2	0.157675	LMBRD1	5.79364	CYCS	13.1159	NOP58	15.6296	IGLV2-5	0	AL031600.1	0	PHTF1	4.43988	DDX18	13.9808
IGKV1-5	0.157623	FAS	5.79145	EP300	13.1082	NAB1	15.6204	AC068774.1	0	PLS1-AS1	0	VPS28	4.4391	DYNC1LI2	13.9788
FBXL3	0.156494	AC027031.2	5.79006	GATAD1	13.1076	SAMD12	15.6137	IGLC6	0	AC006581.1	0	PLIN5	4.43871	MDH2	13.9762
AGFG1	0.155479	CCDC47	5.78508	SLC30A1	13.1072	CMTM6	15.6132	IGLL1	0	GAU1	0	LINC01088	4.43688	PPP1R2	13.971
PGF	0.155218	ISG20L2	5.78274	WAC	13.1061	PMVK	15.6118	AC069549.1	0	AL035604.1	0	IL16	4.43585	SLC47A2	13.9697
MRPS11	0.154881	DEK	5.78173	SERTAD1	13.1019	SEC61B	15.6082	IGLV2-18	0	AC005845.1	0	GLA	4.43064	WDR61	13.9646
CCPG1	0.154813	SERINC2	5.78114	AZIN1	13.1011	WAPL	15.5992	IGLV3-19	0	AL732437.3	0	LAPTM5	4.42817	H2AFV	13.9582
NID1	0.15479	ZNF121	5.776	DESI2	13.0942	SEL1L	15.5981	IGLV3-21	0	AC007656.4	0	MTF1	4.42662	BAIAP2L1	13.9577
TMEM263	0.154487	GSS	5.77251	SMC1A	13.0798	NDUFB6	15.5783	PDHA2	0	PTCRA	0	GADD45G	4.42468	USP9X	13.957
AC007406.3	0.154304	TPBG	5.77247	PMVK	13.0787	DCAF8	15.5714	AC095057.2	0	AC024933.2	0	NEK7	4.42109	SEC31A	13.9568
PTPRD	0.154033	NTN1	5.76904	RBMS1	13.0743	NT5DC2	15.5692	AL359979.1	0	IL22RA2	0	MYH14	4.42073	SYBU	13.9565
AP005205.2	0.153553	ST5	5.76321	CRNKL1	13.0723	CRYZ	15.5649	GATA4	0	AC123567.2	0	PDLIM1	4.41984	PRRC2C	13.9551
AL161729.1	0.153188	OAT	5.75966	DLG5	13.0715	ABCF1	15.5617	TRGV6	0	AC134312.1	0	AC073111.4	4.41528	REC8	13.9551
HAS1	0.153139	MRPL4	5.75903	CLPX	13.0713	RPS2	15.5435	C8orf49	0	AC134312.6	0	STK11IP	4.41407	LYPLA1	13.9481
AL451007.3	0.152901	USE1	5.7588	EI24	13.0693	DCTN1	15.5382	IGLC5	0	AL035446.1	0	UBE2D3	4.41176	CDK20	13.945
FAM240C	0.152819	CYP3A5	5.75387	DDB1	13.0526	MTMR12	15.5322	LINC01624	0	AC092969.1	0	RLN2	4.4117	HMGB2	13.9419
HAGLROS	0.151863	H2AFX	5.75283	APH1A	13.0483	UXS1	15.5293	AC147651.3	0	PHACTR2-AS1	0	MRPS31	4.40639	TPGS2	13.9353
CYYR1	0.151527	ELP2	5.75171	ANKIB1	13.0448	PKP2	15.5248	AC093791.2	0	LINC02391	0	DIO1	4.40159	CHMP2B	13.93
OXCT1	0.15057	ATRX	5.74308	CD2BP2	13.0444	WAC	15.5242	AL163534.1	0	AL353597.1	0	NOP56	4.40079	LPGAT1	13.9171
IRF2BP1	0.149699	ARAF	5.7428	SNRPA1	13.0298	CCAR1	15.5181	AL161935.3	0	LINC02520	0	HOXD8	4.39375	ZNF688	13.9118
EPHX4	0.149497	MAP3K21	5.73968	TCEA1	13.0285	ISG20	15.5143	OR52K1	0	ADAMDEC1	0	SLC20A2	4.38987	RAB2A	13.9115
CLMP	0.149242	ACAT2	5.73506	SMCO4	13.026	MRPL20	15.5078	TRAJ52	0	CLEC4C	0	ATP8B2	4.38985	BTBD9	13.9003
SH3GLB1	0.149056	AK2	5.73397	DDX18	13.0259	DUSP11	15.5075	AC092436.3	0	LINC02645	0	HSPA8	4.38719	ARCN1	13.8891
EEF1D	0.148292	ANKH	5.73322	ATXN7L3B	13.0254	GNG5	15.5074	AC016885.2	0	AC092143.2	0	CRIPT	4.3847	UFM1	13.8872
AC110921.1	0.148198	ASAP2	5.73315	PYURF	13.0052	PGRMC1	15.5006	TRAJ51	0	AC092746.1	0	SLC25A10	4.38373	OTUB1	13.8865
GALNT14	0.147976	TMX1	5.73151	NASP	12.9915	TET2	15.5004	LYZL2	0	HBZ	0	RAD9A	4.37788	TFG	13.8807
EGFLAM	0.147346	FNDC3B	5.72697	MLPH	12.9899	STRAP	15.4912	AL355499.1	0	AC055733.2	0	BRMS1	4.37233	TUB	13.8651
FAM120AOS	0.147326	TERF1	5.72597	TERF2IP	12.9893	DAG1	15.4907	LINC00676	0	LINC02016	0	LEPROTL1	4.3697	PRR15	13.8618
CGAS	0.146729	DCTN2	5.72522	EBP	12.9861	PLGRKT	15.4858	AL590068.1	0	AL357992.1	0	ZNF609	4.35785	BCO2	13.8618
TNFRSF18	0.145965	ZNF146	5.72163	C11orf54	12.9845	MPLKIP	15.485	TRAJ50	0	TAB2-AS1	0	SNX3	4.35594	VAMP8	13.8609
ERP44	0.145737	PXDN	5.72062	EIF4G3	12.9816	ZNF791	15.4846	KRT32	0	AL606534.2	0	GJB7	4.34666	MRPS18C	13.8459
NPM2	0.145486	TBC1D17	5.72054	MYH10	12.9797	NDUFS6	15.4768	AC090578.1	0	AL606534.1	0	AC107464.3	4.33708	FBXW11	13.8398
RECK	0.145228	FKBP9	5.72019	ABRACL	12.9796	RAB25	15.4712	OR51I2	0	GRIN2B	0	FXYD1	4.33669	TOGARAM1	13.8316
CD248	0.144644	TIMM10	5.71994	XRCC6	12.9735	HTATSF1	15.4694	AP001107.3	0	AC136624.1	0	BCL9L	4.33451	COA5	13.8197
AL441883.1	0.144402	LIFR	5.71351	RRP15	12.9732	STAG2	15.4665	GPR158-AS1	0	AL355499.1	0	AC147651.1	4.33174	AL391840.3	13.8121
TMEM253	0.144327	PRSS22	5.7104	MYO5C	12.9726	NEO1	15.4665	AL355835.1	0	AC009779.5	0	NDUFAB1	4.32415	BBS9	13.8053
PKN3	0.144089	LARS	5.70972	TRIB1	12.9692	EIF5A	15.4617	LINC02556	0	ELOVL2-AS1	0	AL360013.3	4.30938	PPP2R1A	13.8004
TRPM2	0.143847	RAB10	5.70928	TMF1	12.9691	PIP5K1A	15.4576	LINC02278	0	AC068774.1	0	VPS25	4.30136	LMO7	13.7935
ABCG2	0.143593	RPARP-AS1	5.70762	ADAR	12.9675	PITPNA	15.4541	CNBD1	0	AC026471.5	0	MBNL1	4.29213	FBXO8	13.7901
ATP8A2	0.143563	GPCPD1	5.70298	TMEM147	12.963	TMEM167A	15.4515	ATP6V0D2	0	AC007533.1	0	FUS	4.28887	FAM120B	13.7873
ABCD1	0.143557	FRMD4A	5.68889	RHOC	12.9628	COQ10B	15.4504	KRT35	0	HOXC-AS1	0	GEMIN6	4.28598	EIF2AK2	13.785
U62317.4	0.143498	ITGB1	5.6868	ACBD5	12.9602	DYNC1LI1	15.4384	IGLC7	0	HOXC-AS2	0	MTIF3	4.28483	PSMC5	13.7812
LINC00327	0.143485	SMC5	5.68166	HSPD1	12.9586	TUG1	15.4382	KRTAP16-1	0	AC023813.1	0	C20orf27	4.27931	PDZD8	13.7634
AC239809.3	0.14342	AC004888.1	5.68067	RHOQ	12.9581	NDUFAB1	15.4371	KRTAP4-12	0	MIR124-2HG	0	EEF2K	4.2786	ARF5	13.7611
AC091132.4	0.143407	FURIN	5.68062	IL6R	12.9539	ZDHHC12	15.4368	AL390783.1	0	OR2H2	0	LY6G5C	4.26893	SMARCA4	13.7605
AC009228.1	0.143397	UROD	5.67715	WDR83OS	12.9535	CHPF	15.4344	AC078906.1	0	AL121932.2	0	RPS27	4.26446	EXPH5	13.7586
IGKV3-20	0.143289	CD320	5.67358	PLXNB2	12.9524	PPP2R2A	15.4288	IGLV5-52	0	AC134772.1	0	PSMC6	4.26436	NCSTN	13.7529
PLA2G2C	0.143283	LYRM1	5.67282	MFN1	12.9507	MANF	15.4286	AC111149.2	0	MT4	0	NOP10	4.26025	CNIH4	13.7472
FO393415.1	0.140985	GADD45B	5.67151	SAFB2	12.9433	DIAPH2	15.4179	AC010609.1	0	LINC02555	0	ZNF688	4.25671	PRR15L	13.7407
ROM1	0.140545	SLC25A1	5.66567	IPO5	12.943	HNRNPH2	15.4119	VPREB1	0	CETP	0	ZMPSTE24	4.25584	ADAR	13.7372
THG1L	0.140107	NDUFA10	5.66269	WSB1	12.9354	TMEM245	15.408	AL020994.1	0	AC078906.1	0	COX16	4.25533	TMEM230	13.7355
LHFPL6	0.139961	AQP9	5.66112	MAOA	12.933	DNAJC7	15.4055	AC087273.2	0	AC090531.1	0	ZDHHC1	4.25477	SNRNP200	13.7275
AL356488.2	0.139334	COMTD1	5.65849	BEX4	12.9317	CPNE1	15.4054	ZAR1	0	LINC02402	0	CDK10	4.25035	MRPS5	13.7264
GREB1L	0.139288	PPP1R11	5.65846	KBTBD2	12.9312	UBXN4	15.4032	IGLV6-57	0	AC111149.2	0	RASGEF1B	4.24732	C10orf67	13.7168
LRRC8C-DT	0.138949	TSR1	5.65787	LONP2	12.9258	CXADR	15.3946	SLC7A11-AS1	0	AL160400.1	0	AC010624.1	4.243	COX5A	13.716
CERCAM	0.13874	C16orf72	5.65413	TEAD1	12.9256	USP54	15.3852	IGLV4-69	0	AC012325.1	0	PPP1R16A	4.23699	PRMT2	13.7139
FNDC1	0.138603	ABCF1	5.6524	PTTG1IP	12.9245	GALNT6	15.3849	IGLVI-70	0	SLC17A4	0	WDR83OS	4.23326	MALSU1	13.7083
CTXN3	0.138583	RNF149	5.65157	PER2	12.922	PRXL2C	15.3845	AC090531.1	0	AC087627.1	0	AP002813.1	4.23308	CAPZB	13.7066
TNFSF8	0.138564	CBWD2	5.6508	VWA1	12.9195	UQCRC2	15.3795	AC111006.1	0	CELA1	0	ILF3-DT	4.22216	AGTRAP	13.6952
MALT1	0.137549	GRPEL1	5.64869	ZFYVE21	12.9109	AP1G1	15.3784	AP001092.1	0	XIRP1	0	TRIM56	4.21432	SIVA1	13.6841
LINC00937	0.136955	PHLDA2	5.64834	CCT5	12.9094	RGS7BP	15.3772	AC023154.1	0	BTN1A1	0	SPRYD7	4.20953	OSBPL1A	13.6808
TP53	0.136919	FAM32A	5.64695	GNAS	12.9081	SRSF11	15.3727	AC009884.1	0	AC135050.4	0	FBXO15	4.20866	SMIM10	13.6796
DYNC1I2	0.136863	JDP2	5.64637	PSMD8	12.9059	CTTNBP2NL	15.3684	IL21-AS1	0	IQCF1	0	TNNT3	4.20806	GGNBP2	13.6772
KCNMA1	0.136018	TMA16	5.64545	XPR1	12.904	PSME4	15.3637	AC100849.2	0	AC012150.1	0	HIST1H2AE	4.19839	ABITRAM	13.675
TGFB2-AS1	0.135483	SHMT2	5.64488	YIPF4	12.8959	PGK1	15.3619	GATA3-AS1	0	AC100805.1	0	SCAMP1	4.1955	COMMD1	13.6719
SYT2	0.13486	TNKS1BP1	5.64298	ABCE1	12.8956	MAN1A2	15.355	AC090541.1	0	TBXT	0	RSAD2	4.18886	ABHD2	13.6714
MYH15	0.134667	YTHDF3	5.63992	PTK2	12.8951	HDLBP	15.3538	LINC02642	0	AC025262.4	0	RNF167	4.1882	KLHL32	13.6703
NPW	0.134347	NT5DC2	5.63985	NDUFA11	12.8918	RABGAP1	15.3473	GSX2	0	AC106796.1	0	TMEM126B	4.18703	DHX30	13.6684
OSCAR	0.134253	STAG1	5.63966	RAB5IF	12.8892	PLA2R1	15.3448	LZTS1-AS1	0	ACSM2A	0	TUB	4.17562	METTL26	13.6623
CCN4	0.134171	CALR	5.63814	BNIP3L	12.8858	DPM3	15.343	AL049829.2	0	AC105265.4	0	MDH1	4.17178	TMPRSS3	13.662
NXPH4	0.133867	ITPR3	5.63707	LGALS3BP	12.8848	ZC3HAV1	15.3377	AL138916.1	0	AC091163.1	0	ACOT11	4.17166	LY75	13.6593
KREMEN1	0.133848	PPIP5K2	5.63646	CNKSR3	12.8843	HADHB	15.3358	LINC02555	0	AC120036.5	0	GLB1L2	4.16022	HEXB	13.6426
AC027250.2	0.133838	KDELR2	5.63558	UQCRC1	12.8836	PTPRQ	15.3325	AL136320.1	0	AL121935.3	0	MISP3	4.15969	MMADHC	13.636
AC107071.1	0.133792	EGR2	5.62875	ARMCX2	12.8835	KIDINS220	15.3299	CELF2-AS1	0	AL356123.1	0	CACNB3	4.1589	TCP11L2	13.6344
AC016575.1	0.133783	CSE1L	5.62687	PEX2	12.8754	HIBCH	15.3295	TRGVA	0	AC126468.1	0	FLCN	4.15704	SETD2	13.6319
CYSLTR1	0.133672	LIMK2	5.62679	STK24	12.8699	ATP1B1	15.3284	IGLV3-25	0	GYS2	0	CNOT11	4.15425	LAMTOR2	13.6314
THAP5	0.13125	FAM171A1	5.62551	SOX9	12.8678	BAG3	15.325	TRAJ46	0	AC020655.1	0	AC078909.1	4.14486	PSMD11	13.6284
MRPL30	0.131191	VPS26A	5.62463	GAPDH	12.8664	RIOK3	15.3216	IGLV3-27	0	AC013701.2	0	CCDC148	4.14312	DYNC1LI1	13.6251
ART3	0.131031	FDFT1	5.61845	DIAPH1	12.864	ELL2	15.3213	IGLV2-28	0	AC022081.1	0	TMTC1	4.13989	RBM43	13.624
E2F3	0.130248	SCAPER	5.61167	MRPS26	12.8585	ATP11A	15.3168	AC080132.1	0	AC002331.1	0	ITGAV	4.13583	PROM1	13.6218
FTSJ1	0.129958	SUCO	5.61095	PPP1R3B	12.8545	EIF2AK2	15.3092	AC025437.5	0	AL513210.1	0	PCSK4	4.12546	NDUFS1	13.6207
DOC2B	0.129876	MRPL37	5.60963	NRARP	12.8495	IBTK	15.308	TRGVB	0	AL109924.1	0	MRPS28	4.12163	PRKAA2	13.6171
UFSP1	0.129824	GSTM1	5.60861	SCD5	12.8382	GNL1	15.3074	LINC00681	0	LINC01615	0	CYTIP	4.1171	DCTN3	13.6133
SLC47A1	0.129817	ATIC	5.59937	EIF3D	12.836	VEPH1	15.3039	TRGV11	0	AC103831.1	0	RPF1	4.10835	TXN	13.6036
AGTR2	0.129582	DDAH2	5.59684	ZNF638	12.8355	ANP32A	15.3035	IGLV1-40	0	AL596442.3	0	DYRK2	4.10292	ERICH5	13.6019
FAM162B	0.129243	GRHL2	5.59081	PTRHD1	12.8351	KLK10	15.303	AC093627.7	0	AL512308.1	0	AC092718.5	4.09914	VPS29	13.5954
AC006059.1	0.129165	MGAT1	5.58856	USP7	12.8313	MBNL3	15.3003	AC022832.2	0	HCG22	0	POP4	4.09447	OMG	13.5943
TRIM54	0.129145	MCCC2	5.58849	RPL30	12.8311	TNKS1BP1	15.2999	AL110292.1	0	SDR9C7	0	MECP2	4.0896	ACTN1	13.5873
PDSS1	0.12907	CZIB	5.58824	TIMM13	12.8284	LATS2	15.2992	ELOVL2-AS1	0	AL161640.3	0	PLEKHS1	4.0759	GDI1	13.5746
PRR16	0.128988	PRKAG1	5.58668	TIFA	12.8259	KRT19	15.294	AC016571.1	0	AC009511.1	0	ARMH4	4.07475	FUBP1	13.5742
AP004609.3	0.12847	C9orf16	5.58199	TSC22D1	12.8143	ASRGL1	15.292	AC087627.1	0	AL162719.1	0	YWHAH	4.0747	MRPL27	13.5729
PCDH10	0.127869	TUBA1B	5.58095	HADHB	12.8115	MTREX	15.2859	IGLV5-45	0	AC005293.1	0	NR4A2	4.07087	STXBP4	13.5697
SERPINE1	0.127566	NKTR	5.57465	COA4	12.8111	FARP1	15.2805	IGLV7-46	0	AC068643.1	0	AC023300.2	4.06608	POLR2B	13.5638
AC124248.1	0.127353	EIF2AK3	5.57398	RB1	12.8092	TIAL1	15.2743	KRT27	0	AC137056.1	0	BBOX1	4.06572	DHX40	13.5599
ANKRD22	0.126211	FARSB	5.57104	SOX3	12.7988	PARD6B	15.2724	AC091564.4	0	AC022537.1	0	CCDC121	4.06421	MKS1	13.5569
GAB1	0.125996	IER5	5.57032	BCKDHB	12.7956	RTF1	15.2724	IGLV5-48	0	LINC02390	0	TMEM232	4.06236	FAM13C	13.5526
PNPLA3	0.124677	CLNS1A	5.5696	RABGAP1	12.7912	SAFB	15.2724	IGLV9-49	0	AC009093.5	0	SLA2	4.06061	GNPAT	13.546
ADGRB3	0.124563	CBLB	5.56662	DLGAP4	12.7768	UBE2E1	15.2664	LINC01447	0	PRDM13	0	NSFL1C	4.059	DZIP1	13.5236
MSRB3	0.124478	DNAJC21	5.5613	KDM2A	12.7762	NT5C	15.2635	DEFB108B	0	NANOGNB	0	ECI2	4.0547	NDUFB6	13.5213
CD79A	0.124442	EBPL	5.56002	ITM2C	12.7613	CEP350	15.2561	CETP	0	KHDRBS2-OT	0	SFT2D1	4.04919	IRF2BPL	13.5174
AC090004.2	0.124348	LONRF1	5.55703	MICU2	12.7607	ZNF148	15.2511	LINC00620	0	AC116348.2	0	TRAPPC8	4.04534	ATP5F1B	13.517
NUP210L	0.124224	CELF2	5.55559	MFSD14B	12.7592	MYH14	15.2507	IGHV7-27	0	AL158136.1	0	LMLN	4.03737	PGM2L1	13.5168
CHP2	0.124162	SH3BP2	5.55458	YPEL3	12.7548	NDUFV2	15.2482	LINC02291	0	PYDC1	0	SMYD3	4.03603	IQCE	13.5108
TBX15	0.124162	DFFA	5.55152	DCTN1	12.7517	LAMA3	15.2459	AC022400.1	0	OR5AS1	0	POFUT2	4.02997	ARL13B	13.5097
IGKJ5	0.124155	GNL1	5.55146	SF1	12.7487	NAA38	15.2439	AP002765.1	0	FO393414.3	0	NFATC2	4.02151	HIST1H2BD	13.5071
AL078581.2	0.124149	ABCE1	5.5502	APOL4	12.7486	RPS12	15.2361	HOXC-AS2	0	KCNA1	0	CEP290	4.01461	PRR29	13.5069
ZNF354C	0.124136	CNPY2	5.54412	YAP1	12.7477	UBXN6	15.2326	NRROS	0	HTR1E	0	CXXC1	4.01418	COPS8	13.4963
AL451069.2	0.123917	NPM3	5.54069	ZBTB7A	12.7414	CTSO	15.2311	AC132807.2	0	AL035694.1	0	RBM27	4.01334	SLU7	13.4822
ZNF836	0.121211	OPTN	5.53897	R3HDM4	12.74	NTPCR	15.2251	AC006148.1	0	LINC02371	0	SLC35A1	4.01274	SH3BP5	13.4779
ARHGAP20	0.12079	RAC1	5.53408	CHP1	12.7362	ACIN1	15.2246	AC090644.1	0	AC007728.1	0	IGF2BP2	4.00771	NDUFS3	13.4749
COL15A1	0.120725	LSM2	5.52399	SLU7	12.7361	KIAA0040	15.2203	AC000123.1	0	AC005342.2	0	COQ8B	4.0073	NT5C3A	13.4728
MIR924HG	0.120412	TNFRSF10A	5.5203	TTC17	12.7353	BIRC2	15.2191	AC023830.2	0	AC027688.2	0	C1orf43	3.9985	CIAO1	13.4682
AC109347.2	0.120242	CDK5RAP3	5.51554	NUMA1	12.7283	EIF2A	15.2136	OR8G5	0	AL139232.1	0	C20orf194	3.98999	SHROOM3	13.4617
AC095055.1	0.120131	SH3BGRL	5.51406	MKLN1	12.7247	PIM1	15.2131	AC068870.1	0	AC007344.1	0	DUSP19	3.98703	EIF2AK1	13.4602
MEIS3	0.120053	PSMB4	5.51072	BRK1	12.7219	KPNB1	15.2105	AC139887.3	0	AC007497.2	0	HSD11B1L	3.98516	PIM2	13.4581
NLGN4X	0.119883	TBC1D1	5.50638	CCSER2	12.7199	MGMT	15.2098	LINC02037	0	LINC01972	0	AC079035.1	3.98089	TPM1	13.4526
Z82217.1	0.119811	LRCH1	5.5063	RER1	12.7175	STRBP	15.205	AC091729.1	0	AC106706.2	0	NEDD4L	3.97315	FBXO7	13.4433
TUBA3E	0.119792	USO1	5.50572	UXT	12.7134	HKDC1	15.2045	AP002893.1	0	AC108676.1	0	PAPOLA	3.96705	VIM	13.4347
ANG	0.119746	TMEM18	5.50139	FAM3C	12.7123	NPEPPS	15.2026	MYMX	0	AC007347.1	0	SPATA24	3.96632	RRM2B	13.4207
GLRX	0.11974	GOLGB1	5.49937	TMED2	12.7123	PPM1K	15.2024	AC108451.2	0	TBX18	0	LINC00467	3.95857	GAPVD1	13.4027
AP3B2	0.119661	AFG3L2	5.49727	WBP11	12.7121	RTCB	15.1899	AP003501.1	0	AL139042.1	0	NUCKS1	3.95272	ERICH6-AS1	13.4024
AL160408.2	0.119635	QRICH1	5.49525	FBL	12.7112	TTC17	15.185	AC108451.1	0	OPA1-AS1	0	SH3RF3	3.95063	CPM	13.3972
AGAP2	0.119622	RREB1	5.49429	TTC19	12.7037	DDX39B	15.1799	AC009121.3	0	SLURP1	0	TRGC2	3.94773	SPCS1	13.3863
MYL3	0.119498	S100A10	5.49405	SMNDC1	12.703	ARID4A	15.1754	AC106772.1	0	AL591242.1	0	SKAP2	3.9459	TULP3	13.3851
COL4A4	0.119479	AAMP	5.48694	SRGAP1	12.6994	GOT2	15.1746	CHRNB4	0	AC103719.1	0	USP8	3.94528	ZNF487	13.3811
PMM2	0.118777	MRPL32	5.48641	EIF3K	12.6991	MIER1	15.1702	MYPN	0	CLEC12B	0	TRMT1L	3.94229	PSMC1	13.3799
MYH10	0.118663	PPIB	5.48355	RNH1	12.6863	THOC7	15.1668	AC027329.1	0	ACSM2B	0	GZMA	3.93935	PKM	13.3763
UBE2L5	0.118447	CCDC18-AS1	5.48299	CALCOCO2	12.6842	C1D	15.1666	AC007601.2	0	RFPL4B	0	HLA-E	3.93469	PPP6R1	13.3667
AC136475.1	0.118108	SAP30BP	5.47969	SELENOK	12.684	ELOVL5	15.1607	OR5B2	0	LINC00824	0	ATP4B	3.9327	HMGN3	13.3636
LINC01277	0.117328	ARF5	5.47923	ADIPOR2	12.6806	MPHOSPH8	15.1604	CHRM4	0	ZP2	0	RASSF6	3.93088	PSMA3	13.3623
THBS2	0.117024	VPS29	5.47819	AP1S3	12.6784	NDUFA7	15.1603	LINC00595	0	AL365214.2	0	SLC41A1	3.92921	DECR1	13.3594
CEACAM21	0.116923	ZFX	5.47593	EIF3E	12.6782	MAST4	15.1567	AC188617.1	0	AL391415.1	0	TSPOAP1	3.9272	CEP350	13.3503
C5AR2	0.116796	NET1	5.4741	TPMT	12.6723	EIF3B	15.1564	LINC02054	0	AL034345.2	0	HLA-F	3.91746	PSMC4	13.3473
CDCA7L	0.116665	CDCA7L	5.47113	TUBB	12.6709	ERP44	15.1518	LINC01988	0	PDZD9	0	FAM83F	3.91172	IFNGR1	13.3417
CRELD1	0.115761	ZNF706	5.47106	TRPM4	12.6693	HIVEP1	15.1498	AC024337.1	0	AC132807.2	0	RNF146	3.91161	BCAS3	13.3406
BACE1	0.115468	RUSC1	5.46997	CHST4	12.6682	SUSD6	15.1493	AC005064.1	0	AC090644.1	0	GPR65	3.90523	RSRP1	13.3399
SHLD2	0.115419	RFC1	5.46946	UGGT1	12.6631	RFC1	15.149	AC027013.1	0	LRFN2	0	ANAPC11	3.90116	MAP6	13.338
MIR497HG	0.115171	C11orf1	5.46917	AKIRIN2	12.6534	UBA2	15.1452	Z97986.1	0	TREML1	0	SIPA1L3	3.89631	TUSC2	13.3365
LINC02438	0.115112	CNPPD1	5.46525	ELOB	12.6517	TMEM248	15.1452	AC092042.1	0	PGC	0	SPPL2A	3.89052	ARSA	13.3329
AP000977.1	0.115089	PPP2R1A	5.465	GCC2	12.6502	TXNL1	15.1435	TFAP2D	0	AC002464.1	0	RPS6KA5	3.8883	OGFOD3	13.3327
LINC01703	0.114766	MIR4435-2HG	5.46436	HNRNPH2	12.6498	TTC19	15.1397	IRX4	0	AL451049.1	0	NKAP	3.88697	FAM92A	13.3306
AL450467.1	0.114759	SOWAHC	5.46273	OST4	12.6447	IMPDH2	15.139	AC009656.1	0	LINC01567	0	MRPL48	3.88168	GSTP1	13.3272
LBX1-AS1	0.114753	RPS26	5.45818	AMIGO2	12.6444	ATP5PF	15.1331	IGHV1-17	0	KCNK9	0	TMEM248	3.87882	IRF2	13.3108
CHRM2	0.114746	STRAP	5.45811	FAM136A	12.6444	GATAD2A	15.1138	GNG13	0	AC007535.1	0	TAF6	3.87629	SEC23B	13.3053
EBI3	0.114727	NDUFAF2	5.45307	GOLGA3	12.6404	PTK2	15.0991	AC005050.3	0	AC007527.1	0	TOM1	3.87263	TMED2	13.3042
FGF19	0.11472	SH3KBP1	5.44719	CARHSP1	12.6396	ARL6IP5	15.0987	AC127520.1	0	AL136131.2	0	FAM13C	3.87073	ORMDL2	13.3013
DDX43	0.114681	SMG1	5.44554	DIS3	12.6353	KBTBD2	15.0921	AC103739.3	0	AC016396.2	0	HSF2	3.86738	EPRS	13.2967
MYBPH	0.114671	IMPG2	5.44109	DDX39B	12.6345	SLC25A39	15.0917	AL133481.1	0	LINC00620	0	DSG2	3.86384	SLC22A5	13.2772
CBLN1	0.114626	CSNK1A1	5.43907	FAM177A1	12.6277	MATN2	15.091	IGHV3-20	0	AP003027.1	0	EBLN3P	3.86345	PITPNA	13.2759
AC097375.1	0.114626	TMEM41B	5.43691	RBM39	12.6262	DLGAP4	15.0875	AC099541.2	0	RUNX2-AS1	0	CD37	3.86214	CAPZA2	13.2722
TTC36	0.114613	SSH1	5.43412	TNKS1BP1	12.6255	SPATA13	15.0761	AC009041.1	0	AP003973.4	0	SEC61B	3.85743	OCIAD2	13.2661
FIGN	0.114606	MRPS12	5.42923	SEC24D	12.6227	CBX1	15.0592	RGR	0	AC109460.4	0	MANBAL	3.85102	SPINT2	13.2497
AC009107.2	0.114342	MPZL1	5.42718	FBXL5	12.6192	MCCC2	15.0575	AL117190.2	0	PRKG1-AS1	0	CDKL2	3.84084	TP53BP1	13.2492
C9orf50	0.113983	SMARCC2	5.4265	LCN12	12.6174	FRS2	15.0521	AC018946.1	0	AC007336.2	0	ACSBG1	3.83645	MTMR12	13.2441
NAA38	0.113924	GPATCH4	5.42542	SLC16A9	12.6148	DARS	15.0482	AC010768.1	0	LPP-AS1	0	SESN1	3.83635	RBM6	13.2435
ABCA10	0.111861	APMAP	5.42273	FXR1	12.6145	RBM47	15.0454	SH2D4B	0	AC023825.2	0	GNB4	3.83465	RTF2	13.2434
CPA3	0.111059	TUFT1	5.421	MBOAT1	12.6123	ZNF516	15.0441	PRDM13	0	LINC02634	0	IL2RB	3.8339	MGST2	13.2429
CDK2	0.110735	CYB5B	5.41995	NBR1	12.612	C16orf72	15.0432	SLC22A14	0	GATA4	0	BX005040.1	3.83304	PLA2G4A	13.2235
AC104232.3	0.110667	PGK1	5.41918	ETS2	12.6056	DACH1	15.0372	AC010768.2	0	C8orf49	0	MFSD10	3.82806	HMGCL	13.2208
AC111152.2	0.110458	PQBP1	5.41895	ENY2	12.5911	APEX1	15.0298	AC073365.1	0	LHX5	0	NDUFV3	3.82165	TXNL1	13.2189
NAT8	0.110275	ASAP1	5.41838	EIF3L	12.5897	AKR1C3	15.0293	AL163974.1	0	AL390783.1	0	KRCC1	3.82024	RNASE1	13.2149
AC084809.2	0.110262	GPD2	5.41783	SMARCE1	12.5883	RPS21	15.0253	LRRTM3	0	AC108718.1	0	MSRB1	3.81999	CYP27A1	13.214
TIMM10	0.110145	SRF	5.4133	OPA1	12.5853	YPEL2	15.0248	U95743.1	0	LINC00681	0	CBX6	3.8186	ARL6	13.2114
TRIM65	0.11006	SNX6	5.41111	RANGRF	12.582	PLEKHA1	15.0236	RBMS3-AS2	0	AC022832.2	0	SUPT4H1	3.80584	CCDC13	13.2098
HOXA7	0.11006	PLD3	5.4088	ALPL	12.5816	UBAP1	15.0232	TRBV12-3	0	Z84488.1	0	CEP170B	3.80389	TCTN2	13.2067
SLC22A3	0.110034	NFIA	5.39781	SESN3	12.581	JPT1	15.0203	AP001993.1	0	TFAP2D	0	LEF1	3.80035	UNC50	13.2006
MXRA8	0.110001	DDX3X	5.39567	SKAP1	12.5805	GSS	15.0074	ETS1-AS1	0	CELF2-AS1	0	CCDC66	3.79825	KCNK1	13.2001
ABCC11	0.110001	LINC00665	5.39495	EBPL	12.5741	ADAM10	15.0069	TRBV7-3	0	AL136320.1	0	POMGNT2	3.79005	FCF1	13.197
AC093157.2	0.110001	RUFY3	5.39326	SESTD1	12.5692	NAP1L4	15.0056	ASB10	0	AC025280.3	0	HIST1H2BG	3.78788	HAX1	13.1693
PDE1B	0.109949	RBM8A	5.39159	FUCA2	12.5683	FGFR1	15.0056	TRBV11-1	0	AP001775.2	0	COASY	3.78715	TTC21A	13.1652
RXFP1	0.109942	PSMC1	5.39138	KDM4B	12.5663	PTRHD1	15.0044	IGHV4-34	0	AC087273.2	0	JAG2	3.78395	DIXDC1	13.1618
MAGI1-AS1	0.109877	NXT1	5.39105	NEO1	12.5635	PRSS22	15.0033	TRBV11-2	0	GATA3-AS1	0	C21orf58	3.78383	TNKS	13.1582
OTOS	0.109864	CHD6	5.3882	CADPS2	12.5624	RBM27	14.9953	TRBV6-5	0	AC092127.2	0	AL353660.1	3.7823	DHRS4-AS1	13.1517
LINC01361	0.109858	ANKLE2	5.38762	MMUT	12.5622	FKBP5	14.99	AC087639.2	0	AL035670.1	0	RIN1	3.77819	SH3BGRL2	13.1419
IL24	0.109858	CANX	5.38751	NDUFB6	12.56	CX3CL1	14.9872	AC011939.2	0	LINC02642	0	LINC00882	3.76801	ZNF24	13.141
LINC01237	0.109845	LEPROT	5.37977	AP2M1	12.5559	ECHDC1	14.9847	TRBV7-6	0	AL355581.1	0	PABPN1	3.76426	TRA2A	13.1395
LRRC24	0.107945	AHCY	5.379	ANAPC11	12.5548	WNK1	14.9821	TRBV7-9	0	AC009884.1	0	C8orf34-AS1	3.76383	CABIN1	13.1388
RFC2	0.107567	PLAGL2	5.37833	SQSTM1	12.5509	SELENOS	14.9787	IGHV3-37	0	AC100849.2	0	HCG14	3.76261	TMEM14A	13.1257
KBTBD11	0.107312	NDUFS7	5.37597	PPFIA1	12.5451	BNIP3	14.9737	TRBV12-5	0	AC090541.1	0	CD8A	3.75773	DEUP1	13.1224
AC011603.2	0.106995	NCBP2	5.37421	NPM1	12.5389	NCOR2	14.9733	TRBV5-1	0	AC089983.2	0	KIAA0319	3.75746	MLXIP	13.1193
ZEB2	0.106297	ZPR1	5.37164	MKNK2	12.5369	ADAMTS1	14.9706	AC133961.1	0	AC135012.3	0	LXN	3.75635	RAB10	13.1193
NMNAT3	0.106287	SDK2	5.36437	KLHL42	12.5357	PAX2	14.9686	TRBV18	0	MYMX	0	FAM153B	3.75293	AFMID	13.1155
NRGN	0.105739	GLS	5.36128	ZADH2	12.5357	TMEM263	14.965	PTCRA	0	LINC01081	0	FBXO36	3.75054	PIR	13.1123
KAZALD1	0.105654	LSMEM1	5.3599	COL4A5	12.5291	RBM33	14.9649	TRBV23-1	0	LZTS1-AS1	0	MAP4K4	3.7417	UBE3D	13.1108
AC087477.2	0.105615	ALDH3A2	5.35882	PSMB4	12.5273	CALU	14.9621	TRBV25-1	0	LINC01228	0	AC127070.2	3.74145	C15orf65	13.1093
TBC1D30	0.105602	CHMP4C	5.3564	SETD2	12.5267	REEP3	14.9589	AC024132.3	0	AC069549.1	0	NDUFA6	3.74054	SENP7	13.1089
LINC02550	0.105272	TMEM43	5.35279	BABAM2	12.5208	RBBP6	14.9568	AC008937.1	0	DUXB	0	LY75	3.7386	TCF7	13.1086
TRPM2-AS	0.105266	NOP2	5.34972	THOC7	12.5198	MDH2	14.9555	LINC01567	0	AC117503.5	0	THAP7	3.73092	PDIA3	13.0987
LRRC4B	0.10524	ZNF704	5.34226	COBL	12.5155	NTHL1	14.9468	LINC01972	0	GABRR1	0	TM7SF2	3.72984	ROMO1	13.0932
TLL2	0.1052	ATP5PB	5.34204	ZNF207	12.498	AKIRIN2	14.9425	AP001775.2	0	IATPR	0	HACD3	3.72833	GALC	13.0821
AC091564.5	0.105096	PDIA5	5.3393	PBDC1	12.4979	SERF2	14.942	TRBJ1-3	0	AP002765.1	0	LSM3	3.72827	TCEA1	13.082
AL161443.1	0.10507	RNF10	5.3389	LTN1	12.4966	MEX3C	14.9414	AC018618.1	0	AL161935.3	0	ARL6IP6	3.72705	TRNAU1AP	13.0809
TFEC	0.10507	POLR1E	5.33375	ADAM9	12.4961	BCL9	14.9364	AC114757.1	0	LYZL2	0	FMC1	3.71804	COPG1	13.0799
TPSD1	0.10507	GRB10	5.33301	SRP54	12.4936	RPL30	14.9333	TRBV6-1	0	AL590068.1	0	SMKR1	3.71729	ACOT13	13.0745
BLK	0.105037	PRPF40A	5.32972	UBA52	12.4916	C7orf50	14.9297	NKX3-2	0	OR8G5	0	TMEM237	3.71151	DDAH1	13.07
AC124852.1	0.105018	PSMG2	5.3282	FMN1	12.4915	NCOA3	14.9222	AC010401.1	0	AGRP	0	TGM3	3.70755	DEPTOR	13.0698
SERPINB8	0.103986	TMEM106C	5.32679	KDM1A	12.4904	SLC25A1	14.9203	LINC01262	0	KHDC3L	0	ACOT8	3.70489	ZNF516	13.0648
AC073349.1	0.103011	VPS72	5.32639	VEPH1	12.4842	SLC30A1	14.9139	LINC02185	0	AC027682.3	0	ELMOD1	3.70327	SHISA5	13.0624
LINC02246	0.102136	NSUN6	5.32528	ATP1B1	12.4814	BBC3	14.9112	AC187653.1	0	DPEP2NB	0	ACLY	3.69467	ZFAND6	13.0482
ZNF484	0.101761	BRWD1	5.32116	CD99	12.4797	MYO5B	14.9091	AC027228.1	0	AP003501.1	0	ZMAT1	3.69177	AZI2	13.044
CLNS1A	0.101281	FAM200B	5.32034	ERG28	12.4764	GBP2	14.9077	IGHV4-31	0	AF233439.3	0	LY6H	3.68907	TFDP2	13.0431
GPC3	0.101209	GNL2	5.31399	CENPC	12.4717	TUT7	14.9044	LINC02105	0	LINC02534	0	APLP2	3.67254	COQ8A	13.0426
FAM229A	0.100912	STON2	5.31189	SPART	12.4713	CDKN1C	14.9039	LINC02621	0	AC117453.1	0	LGALS1	3.66695	DAPP1	13.0352
SEC14L1	0.100635	BSDC1	5.31119	MPG	12.4705	BCL9L	14.9	AC010601.1	0	SPATA16	0	TMEM219	3.66192	COPZ1	13.0227
AC108457.1	0.100609	METAP1	5.30987	COP1	12.469	GNAQ	14.8996	AC104758.5	0	AL591518.1	0	AC008915.2	3.66071	KNDC1	13.0154
AC090844.3	0.100583	EIF2D	5.30977	TSPAN31	12.4633	DDAH1	14.8981	TMEM26-AS1	0	AL355347.1	0	KIAA0895	3.66052	ALDH9A1	13.0133
AC027290.1	0.10057	WBP4	5.30629	GNG10	12.4612	PPIG	14.8973	OR5B21	0	AP001993.1	0	SLC22A5	3.66026	EIF3A	12.995
MCEMP1	0.100524	NOL4L	5.30539	R3HDM2	12.4591	FIP1L1	14.8906	AP001350.1	0	HCRTR2	0	AC108519.1	3.65791	MICOS13	12.9884
AP001360.1	0.100478	CENPX	5.30223	TNIP1	12.459	EBPL	14.8869	AP002768.1	0	ETS1-AS1	0	FGF14-AS2	3.65776	TTC39C	12.9767
NRG1	0.100472	MESD	5.3003	C1orf115	12.4573	CDC5L	14.8855	LINC02171	0	AC026316.5	0	LCA5L	3.65722	PIGP	12.9724
Z82246.1	0.100465	MYH10	5.29826	FOXO3	12.4525	TSPYL4	14.8804	AC034238.1	0	AC009803.1	0	GOLGA6L9	3.65495	MEIG1	12.9661
IGHA2	0.100426	CYBRD1	5.29513	LPAR2	12.4482	STXBP3	14.8796	TRBV4-1	0	CTRB2	0	RHEBL1	3.65195	GPS1	12.9598
AJAP1	0.100393	LONP2	5.2943	DPYSL3	12.4473	NDUFS8	14.8737	MTRNR2L5	0	LINC02023	0	EFEMP1	3.65128	NFIA	12.9509
CCL26	0.100361	ARIH2	5.29041	ZNF791	12.4448	RNH1	14.8721	DKK1	0	AC078880.3	0	PNISR	3.64894	PPP2R2A	12.9495
HPDL	0.100341	CHCHD7	5.28655	VPS29	12.4431	ETFA	14.8514	LINC02515	0	AL121787.1	0	STAG3	3.6471	ITGB3BP	12.9494
AC095032.1	0.100328	SDCBP	5.28533	TMEM9B	12.4391	SRSF8	14.851	AC137056.1	0	AC113146.1	0	UBE2N	3.64189	RBM23	12.9487
SMR3B	0.100321	MZT2B	5.28391	ARL4D	12.4309	SPIN1	14.848	AL138760.1	0	HMHB1	0	EP400	3.63615	RAB18	12.939
KCNJ6	0.100315	C1QBP	5.28364	BNIP3	12.4274	TLE4	14.8474	AL591684.1	0	AC104656.1	0	MIDN	3.62703	ERP29	12.9347
RHOBTB3	0.100308	ASMTL	5.28324	COX7B	12.4258	ADH5	14.8445	ACSM2B	0	IGHV3-7	0	IGSF9B	3.62312	PTOV1	12.9323
AL133245.1	0.100269	PITPNC1	5.28312	SAT2	12.4185	NFKB2	14.8387	ZP2	0	LINC02278	0	EYA1	3.60096	HEY2	12.9312
P2RX1	0.100243	MTHFD1	5.28295	SRSF11	12.417	CENPC	14.8356	AC009269.4	0	AC008937.1	0	RAD23A	3.59918	DLAT	12.9306
LINC01983	0.100152	XRCC5	5.27778	SLC7A11	12.4135	ACTG1	14.8305	PDZD9	0	AC004817.1	0	PXN	3.59686	PRELID3B	12.9178
SMPDL3B	0.0994012	TUT7	5.27717	PUF60	12.4071	SEC16A	14.8286	LINC02205	0	IGHJ3	0	TRAK1	3.59623	TUT4	12.9035
AC084866.1	0.0988039	CDKN1C	5.2727	BTBD3	12.4012	TMEM33	14.8257	AC026583.1	0	TRBV30	0	XPO1	3.58352	PPIE	12.9023
C12orf45	0.0982556	MEX3C	5.26708	PPP2R5E	12.3987	GSTA1	14.825	TRBV2	0	AC004817.4	0	RGL2	3.58267	FKBP9	12.8996
CBR3	0.0981414	BCAP29	5.26532	NDUFS4	12.3945	ARPC5L	14.8239	HTR3C	0	AC093791.2	0	AC010754.1	3.57792	ABHD10	12.8933
NECAB3	0.0976225	HEXA	5.26106	YIF1A	12.3914	TSPAN13	14.823	AC026523.1	0	AC092436.3	0	NMRK1	3.5777	AKIRIN1	12.8929
ST3GAL6-AS1	0.0973777	TMOD1	5.26099	PICALM	12.3849	SLC30A9	14.8176	AC022710.1	0	IGHJ4	0	PURA	3.57764	CROCC2	12.8842
TBXAS1	0.0973288	SMARCA1	5.25826	TMEM18	12.3848	UBTF	14.8129	ELMO1-AS1	0	AC096576.2	0	PASK	3.56932	SUPT16H	12.8815
DNAJC9	0.0969078	ZNF814	5.25806	PDXK	12.3827	PSMA6	14.8123	AC099499.1	0	SLIT2-IT1	0	PHACTR3	3.56797	NBEAL1	12.8806
TMEM198	0.096774	SPSB3	5.24755	TM9SF2	12.3793	LONRF1	14.8091	ZIC1	0	IGHJ5	0	KIF6	3.56426	APOL4	12.8804
ARTN	0.0965227	RYBP	5.24543	PMF1	12.3785	GCC2	14.8083	AC092757.2	0	EPO	0	PLD6	3.56381	RNPC3	12.8798
PELI3	0.0964705	HGSNAT	5.23906	UQCRB	12.3755	RPRD2	14.8055	AC022447.1	0	AL160191.1	0	UQCC3	3.55974	GREB1	12.8744
PCAT6	0.0962225	PIK3C2G	5.22747	H2AFY	12.3729	CNKSR3	14.8037	POU6F2	0	ZAN	0	GMFG	3.55865	PRR13	12.8728
AC244033.2	0.0961539	ARC	5.2261	PSMC3	12.3708	USP47	14.7987	AC087612.1	0	AF111169.4	0	STK32C	3.55839	STUB1	12.8562
DCSTAMP	0.0958733	STK39	5.22583	REV3L	12.3676	TRA2B	14.7985	KBTBD13	0	MUC3A	0	PRKD2	3.55188	SLF1	12.8494
CD1D	0.0957558	LYRM4	5.22339	MRPL20	12.366	FBLN1	14.7983	AP003973.4	0	DRD5	0	PRPF40B	3.55065	PPIL4	12.8378
GPR34	0.095697	ZFR	5.22118	SPTAN1	12.3658	LPCAT2	14.7982	LINC01169	0	CYP26C1	0	WNT9A	3.55031	HBS1L	12.8369
AC010245.2	0.0956579	INO80D	5.21983	STXBP3	12.3609	FIS1	14.7952	LINC02085	0	IGHJ6	0	ALOX5AP	3.55025	ATG9B	12.8359
ATXN2-AS	0.0956481	PPP1CB	5.20965	HNRNPUL2	12.3578	MRPS36	14.7942	NME8	0	AC005692.1	0	KLF2	3.54797	PLSCR1	12.8353
GALNT5	0.0956187	MAP4	5.20714	CAPRIN1	12.3568	KRAS	14.7879	LINC02667	0	LINC00911	0	LINC02604	3.54509	SMU1	12.8244
AC079089.1	0.0955959	SPOP	5.20638	PRXL2A	12.356	PDCD5	14.77	AC009562.1	0	AC005692.3	0	CERKL	3.54187	TTC12	12.8193
AC073651.1	0.0955959	TMUB2	5.20428	CASC8	12.349	SERINC2	14.7683	AP003027.1	0	LINC00502	0	SH2B1	3.54055	HLTF	12.8141
ZBED1	0.0955828	CHPF	5.20385	MRPL33	12.3482	ALDH7A1	14.768	AC114930.1	0	AL117190.2	0	C6orf226	3.53583	RNF149	12.8123
AL355482.2	0.095573	ARMC10	5.20363	IARS	12.3455	PDS5A	14.7618	AC009690.2	0	AL135746.1	0	SAT2	3.5337	SMC5	12.8069
CHST2	0.095573	COL4A2	5.20324	EIF3B	12.3434	GOLGA2	14.7588	AC034232.2	0	AP003071.2	0	MYCBPAP	3.53178	CRNDE	12.7969
AC067930.1	0.0955665	B4GALT5	5.2007	MRPL13	12.3417	THRA	14.7582	GOLGA6B	0	IGHV3-64D	0	CENPK	3.52942	FOLR1	12.795
PLD5	0.0955665	RGL1	5.20013	KRR1	12.34	RPL12	14.7509	AC092924.2	0	NKX2-3	0	AC087521.2	3.52882	PDLIM5	12.7941
RCOR2	0.0955567	C2orf88	5.19722	CAPN12	12.3383	VSIG2	14.7474	LINC02249	0	AL391425.1	0	PCNP	3.52863	ESYT2	12.7922
AC006064.3	0.0955502	SHTN1	5.19627	ETF1	12.3352	RHOQ	14.7429	AL035694.1	0	DLX6	0	HSPA6	3.52808	ATOX1	12.7913
GPR62	0.0955469	PUF60	5.19557	FIP1L1	12.3338	TOB2	14.7425	AC090826.3	0	LINC00989	0	KCNAB2	3.52784	ARL1	12.79
CDC25A	0.0955175	PPM1L	5.18745	MVD	12.3325	UQCC2	14.737	LINC02027	0	AL162511.1	0	C10orf67	3.52269	SLC25A24	12.7714
UQCC2	0.094718	THG1L	5.18486	PSME2	12.3295	PCM1	14.7301	AL391425.1	0	AC002383.1	0	IQCC	3.51717	RAB11A	12.7597
AC008608.2	0.0946657	MCTS1	5.18268	MFSD14A	12.329	FAM162A	14.7285	AC023282.1	0	AL355835.1	0	UXT	3.51245	TIMMDC1	12.7574
ZBTB6	0.0945254	PPTC7	5.17765	ICE1	12.3281	PAX8	14.7283	CPLX3	0	UMLILO	0	SLC51B	3.50775	MRPL22	12.7519
FBXL8	0.094075	HIGD2A	5.17706	TNPO1	12.3275	CMPK1	14.7191	FRG2C	0	AC012470.1	0	PTPN22	3.50666	TRIM8	12.751
CISD1	0.0936769	SINHCAF	5.17693	ACLY	12.3262	RPS19BP1	14.7173	AC137810.1	0	FDCSP	0	SMAP2	3.50337	HSD17B8	12.7429
MAK16	0.093344	OXSR1	5.17561	SNX13	12.315	ARPC2	14.7129	AC087457.1	0	TMPRSS11E	0	PSMA1	3.50098	RAB1B	12.7389
ZNF485	0.0930894	VGLL4	5.17138	NFE2L1	12.3066	RTN4	14.7097	TUSC7	0	IGHV7-27	0	PRR7	3.50024	PPP1R9A	12.7373
RMDN1	0.0924172	SLC25A26	5.17097	EEF1D	12.3053	CLOCK	14.7078	LINC00502	0	AL162742.1	0	NEU1	3.49449	EMC2	12.7343
AL359715.3	0.0916208	CEBPZ	5.17055	EIF6	12.3038	KMT5B	14.7077	AC012100.2	0	IGHV3-20	0	HOXB7	3.49146	CYB5R3	12.7334
LRP3	0.0914381	ZNF83	5.16805	SZRD1	12.303	ARHGAP5	14.7056	OR51E2	0	IGHV1-17	0	PSMB8	3.4896	AC096637.2	12.731
LINC00028	0.0909942	ESF1	5.16148	AKAP17A	12.299	KDM7A	14.7049	RHO	0	AC006974.2	0	SLC4A8	3.48745	DNMT1	12.7179
SPTB	0.0909486	SNRPF	5.1572	CNGA1	12.2981	NRBF2	14.703	RUVBL1-AS1	0	GSX2	0	HOXD1	3.48593	PDIA6	12.7124
HAS2	0.090929	SH3RF2	5.15661	BAZ1A	12.2976	TXN2	14.7025	AC022467.2	0	AL138921.2	0	AL035420.3	3.48552	UACA	12.7104
AC040174.1	0.0909094	AC005840.2	5.15639	VPS4A	12.2933	SNTB2	14.7019	SPATA48	0	AC023154.1	0	FANCF	3.48496	CHCHD1	12.7094
BOD1L2	0.0909029	AP1G1	5.15399	GOLGA2	12.2928	LGALSL	14.6966	AC097105.1	0	AC006007.1	0	CTXN1	3.48077	MECOM	12.7041
IL33	0.0908637	TAF7	5.15086	FUNDC2	12.2906	MAGED2	14.6942	AC006459.1	0	AL355834.1	0	PBLD	3.46441	UBXN7	12.6983
AL590708.1	0.0908572	NCOA3	5.14824	NF1	12.2906	GRAMD1A	14.6932	AC025040.1	0	ZAR1	0	CDK9	3.45787	TCERG1	12.695
AL139106.1	0.090818	TGFBR2	5.1465	EIF5B	12.2898	ANO6	14.6889	ALDH1L1-AS2	0	AL139021.1	0	FILIP1	3.45287	SLAIN1	12.6924
HHIP	0.0907919	RASSF10	5.1457	LGR4	12.2845	B3GNT2	14.6888	HBG1	0	AC080132.1	0	HOPX	3.44997	CLHC1	12.6898
AL109761.1	0.0907854	SNHG7	5.14541	PSMD14	12.2811	CHRAC1	14.6873	AC020658.2	0	AC010789.2	0	LYRM9	3.44778	CCNA1	12.6892
DCHS1	0.0905439	TTC28	5.14256	HDLBP	12.2797	HSBP1L1	14.6828	IGHJ3	0	AC111006.1	0	RSRC2	3.44335	PSMD6	12.6826
PMP22	0.0904949	CPEB4	5.13819	PUM2	12.2727	PCF11	14.6761	AC006970.3	0	AL136038.2	0	MBD3L1	3.4426	NAALADL2	12.6754
KLRF1	0.0895648	PGD	5.13602	METRNL	12.2711	TSC22D1	14.6716	IGHJ4	0	AC095057.2	0	RTRAF	3.43972	PRKRA	12.6637
PI16	0.0888468	ODR4	5.13577	MESD	12.2702	SCOC	14.6659	AC092691.3	0	AC027329.1	0	TBPL1	3.43877	NDFIP1	12.6579
AL359636.2	0.0874207	EIF2B1	5.13448	ABCF1	12.2695	HSPA2	14.6657	AC023906.2	0	LINC02105	0	NFIA	3.43559	GSDMD	12.6559
AC011840.1	0.0868528	KPNB1	5.13171	YPEL2	12.2593	PSMD2	14.6638	LINC02150	0	AC034238.1	0	RASA3	3.42112	FAM183A	12.6532
TCEAL4	0.0867321	EGOT	5.1271	S100A10	12.2588	TSR3	14.6624	IGHJ5	0	AL163974.1	0	MAP7D2	3.41592	NFU1	12.647
ZFP69B	0.0865526	ANKRD40	5.12548	LUC7L2	12.2563	YTHDF2	14.6617	IGHJ6	0	AC026725.1	0	DPY19L2	3.41256	CRY1	12.644
PLEK	0.0865232	UBE2I	5.12302	RPS24	12.2542	PUM3	14.6611	SPSB4	0	AL133279.1	0	LINC01732	3.41004	MTF1	12.64
AC048344.1	0.0864449	TRIM22	5.12255	CRABP2	12.2503	DDX54	14.6606	BASP1-AS1	0	AC068658.1	0	HIST3H2A	3.40767	TMEM14C	12.6399
AL136131.3	0.0863535	DCUN1D4	5.11675	PINK1	12.2477	THOC2	14.6606	AC113146.1	0	AC097518.2	0	KCNH2	3.40504	SSNA1	12.639
AC092793.1	0.0862295	IPO9	5.11637	AC015912.3	12.2405	DYRK1A	14.6603	AC126182.3	0	MIR381HG	0	SPOCK2	3.40395	CYB5D1	12.6346
FAIM2	0.0862295	CBX6	5.1152	GSAP	12.24	GNB2	14.6598	AC112504.3	0	AC019163.1	0	SIRT2	3.39737	RNASEH2B	12.6238
S100A12	0.0862066	MINDY2	5.11335	CADM2	12.2392	COX5B	14.6595	KHDC3L	0	AC013451.2	0	WASHC1	3.39563	ANAPC16	12.6223
S1PR3	0.0861577	NCBP2AS2	5.10928	LSM4	12.2391	MFSD14A	14.6556	CDH18	0	LINC02208	0	PSMD10	3.39121	CEP89	12.6198
PRAM1	0.0861185	FARSA	5.10791	SLC30A9	12.2389	FAM204A	14.6544	INHBA-AS1	0	AC114311.1	0	HHATL	3.38402	PPP1R10	12.6189
AC009090.6	0.0860989	ADK	5.10745	COL4A1	12.236	SYF2	14.6513	TEX55	0	AC105914.2	0	FBRS	3.37748	MICU2	12.6186
OR2AG2	0.0860793	CPD	5.09977	ATP2B4	12.2337	ARID1A	14.6498	AC002383.1	0	AC006148.1	0	MRPL52	3.37137	SRRM2	12.6179
LINC02506	0.0860728	SEMA4A	5.09858	LARP4	12.2329	TOX4	14.6471	GOLGA6C	0	AC000123.1	0	PEX6	3.36564	SSBP1	12.6164
LINC00581	0.0860728	SEL1L3	5.09532	RAP1A	12.2304	RAP2B	14.6444	IGHV3-7	0	AC119150.1	0	EFHD2	3.36324	TMED5	12.6143
MARCO	0.0860696	DDX54	5.09297	RTRAF	12.2286	CERS6	14.6342	AC003986.3	0	AL357153.2	0	CCT4	3.36219	CPEB4	12.6119
GLI1	0.0860598	NEMF	5.0925	ARL8A	12.2261	NBN	14.626	ACAN	0	AC022400.1	0	GZMH	3.36148	GNB2	12.6103
LHFPL1	0.0860434	PGAP2	5.0906	EIF4A3	12.2095	DHX29	14.6186	AC013565.1	0	AL117209.1	0	TMEM47	3.35839	SPRYD3	12.6083
LINC02197	0.0860337	TMEM101	5.09045	AP3S1	12.2043	MYO10	14.6179	EGFLAM-AS1	0	AC079858.1	0	A1BG	3.35713	TRIM44	12.6016
ZNF114	0.0860173	PPP3CA	5.08941	SLAIN1	12.1997	CAPZA2	14.6167	AL138921.2	0	AC025188.1	0	PSMD8	3.35642	MED31	12.5992
AL445493.3	0.0860108	ALG5	5.08637	SLC9A3R2	12.1993	EIF4EBP2	14.6166	AC002480.2	0	AC006387.1	0	AL591895.1	3.35441	IDH3G	12.5971
AL008628.1	0.0859912	RHOF	5.07918	BCAS2	12.1941	TUT4	14.6132	IRX2	0	AC098679.1	0	C8orf37	3.35317	CDC5L	12.5945
PPFIA2	0.0859586	C15orf39	5.07861	ARID4A	12.189	CDKN1A	14.6124	NKX2-3	0	LINC00226	0	RBM45	3.34955	CYTH2	12.5903
FCRLA	0.0859488	NT5C2	5.07739	MMADHC	12.1812	APOBEC3C	14.6096	AC103996.2	0	IGHV3OR15-7	0	TGFA	3.34805	ARGLU1	12.581
GUCA2A	0.0859488	PPT1	5.07449	TMEM179B	12.1777	LSM2	14.606	ABCB5	0	AC109454.3	0	RADX	3.34642	CELF1	12.5617
PLA2G2D	0.0859488	COLGALT1	5.07149	NDUFB2	12.1678	SEC23B	14.5975	AC015660.5	0	TIFAB	0	TTC30A	3.3422	BBX	12.56
ACTRT2	0.0859488	XRCC6	5.07	PTP4A2	12.1636	IARS	14.5886	AC091891.1	0	SMIM32	0	CDRT4	3.3388	UHRF1BP1L	12.5534
IGHV3-49	0.0859488	RPA2	5.064	ATL3	12.1601	NT5DC1	14.5826	AC007001.1	0	AC097375.4	0	SH2D2A	3.32825	THOC2	12.5509
IGHV3-66	0.0859488	SPCS2	5.06086	MAP3K2	12.1508	SNHG16	14.5806	AC036108.2	0	AC068446.2	0	DERL3	3.32273	TMED6	12.5504
MPV17L2	0.085877	MRPS25	5.05941	APPL1	12.1499	PPM1G	14.5784	AC087477.4	0	GOLGA6L2	0	ARMCX1	3.32182	RBBP4	12.5466
SMIM4	0.0856159	ADGRG6	5.05461	MRPL41	12.146	PSAT1	14.5783	ITPRID1	0	IQCM	0	PSMB2	3.31898	MPLKIP	12.5431
LDHD	0.0855768	OCLN	5.05416	YTHDF3	12.1455	NDUFB3	14.5668	LINC02351	0	AC174469.1	0	CACNG4	3.31668	POP4	12.5423
ARHGEF19	0.0855539	TMX2	5.05061	ST6GALNAC5	12.1444	PRMT1	14.5664	AC024651.2	0	MMP8	0	AC125611.4	3.31427	MYCBPAP	12.5413
FAM156B	0.0855441	MET	5.0496	UBE2Z	12.1396	PSMD7	14.5651	RTP3	0	TENM3-AS1	0	CYB561A3	3.31142	LAMTOR4	12.5395
ZNF197	0.0852243	FAM114A1	5.04914	UGP2	12.1384	RNF168	14.5645	EPO	0	ASZ1	0	CD53	3.3106	GOLPH3	12.5372
ALKAL1	0.0843692	NCEH1	5.03876	SEC61G	12.1383	H2AFY	14.5587	ZAN	0	WWC2-AS1	0	NR3C1	3.29874	SURF1	12.5303
L3MBTL3	0.0838862	COPS5	5.03783	FZD6	12.137	LSM14A	14.5539	AC015660.3	0	AL135838.1	0	RAB5C	3.29296	MRPL51	12.5255
SBF2-AS1	0.0834848	ARSJ	5.03575	NUMB	12.136	SFT2D2	14.5517	CCR3	0	AC009275.1	0	CWC15	3.29081	LMLN	12.5227
AC023509.3	0.0834293	SYK	5.03483	ARPC5L	12.1342	MNAT1	14.5515	MUC3A	0	AC005064.1	0	RTN1	3.28673	SNX4	12.5224
PYY	0.0833347	DTX3L	5.0348	TOM1L1	12.1341	RBM26	14.5431	AC006482.1	0	AL139193.2	0	SNX29	3.28324	PPME1	12.5195
OSMR	0.0831715	GPR108	5.03216	KIAA1522	12.1329	APPBP2	14.5427	CYP26C1	0	LINC02291	0	AZIN1-AS1	3.27931	NSRP1	12.5139
PRKDC	0.0828517	APPL1	5.02976	CLPTM1L	12.1324	PTP4A2	14.5416	AC015722.2	0	AC005050.3	0	C1orf141	3.2717	SNX13	12.507
AC019069.1	0.0828354	SLC30A7	5.02896	ATM	12.1304	FBL	14.5316	AC131571.1	0	VCAN-AS1	0	SAPCD1	3.27069	SLFN5	12.4995
SNCA	0.0819607	ARHGAP17	5.02735	ZNF24	12.1269	OST4	14.5269	LINC02053	0	AL121612.2	0	COQ8A	3.26698	CAPN7	12.4987
XYLT1	0.081889	MFF	5.02472	CD200	12.1269	YWHAH	14.5261	AC103871.1	0	HAPLN1	0	WDR5B	3.26523	MRFAP1	12.4979
AL590369.1	0.081791	TSPAN4	5.02395	RAI2	12.125	RALGDS	14.5224	AL158136.1	0	AP000812.1	0	ADCY2	3.26392	NBR1	12.4953
AC025062.3	0.0816474	DHTKD1	5.0202	SLTM	12.1228	FYB2	14.52	AC073288.1	0	TCL1B	0	PIGP	3.26036	SERINC1	12.4919
STARD4-AS1	0.0816018	SP100	5.01983	RAP1B	12.1132	EXT1	14.5161	AC010789.2	0	KCNK10	0	INHBB	3.26033	TBL1XR1	12.4897
MTRNR2L6	0.0815169	RCOR3	5.01838	SERF2	12.112	UBE2J1	14.5122	AC006398.1	0	AF250324.1	0	ANAPC13	3.25696	FKBP2	12.488
GJB6	0.0814647	SERTAD3	5.01541	GADD45GIP1	12.1107	UBE2I	14.5102	PDZRN3-AS1	0	RGR	0	SCARF2	3.2554	PSENEN	12.4878
AP003119.3	0.0814582	SLC35A4	5.01312	TNFSF13	12.1105	BCAS2	14.5094	AL355347.1	0	AC097652.1	0	IFIT1	3.25294	RSF1	12.4877
AL591845.1	0.0814059	PFKP	5.00746	KPNB1	12.1084	RPS4X	14.4996	HTR1E	0	LINC01147	0	HOXA3	3.24523	GNG5	12.4875
AL139234.1	0.0813603	ZBTB10	5.0063	NDUFA6	12.1045	VPS4A	14.4949	AC012470.1	0	BDKRB1	0	WDPCP	3.24425	FAM76A	12.482
GRIK2	0.0813603	PYURF	5.00397	CHCHD1	12.0989	ZBTB41	14.4929	FOXP1-AS1	0	LINC02296	0	IQSEC1	3.23896	HLA-E	12.4683
AL031847.1	0.0813341	FHL1	5.00389	ALYREF	12.0986	AHCTF1	14.4884	AC105020.4	0	SH2D4B	0	SLC2A13	3.23805	FAXDC2	12.4665
HFM1	0.0813211	STX4	5.00154	ZCCHC17	12.0931	ACADVL	14.487	GOLGA8J	0	SPATA9	0	NAA40	3.23556	NSFL1C	12.4639
AC090204.1	0.0812819	GLG1	5.00071	PIGA	12.0818	FLOT1	14.4869	AC091889.1	0	C7orf77	0	MT1E	3.23518	IGF1R	12.4611
RAMP2-AS1	0.0812754	HSCB	4.99973	CEBPB	12.0763	ARFIP1	14.485	AC079329.1	0	PCSK1	0	TRIT1	3.23468	GRHL2	12.4585
CCR4	0.0812689	FNBP1	4.99762	INO80D	12.0725	ATP5F1B	14.485	GABRA5	0	AP001972.3	0	ZMYM3	3.23166	LAMA3	12.4547
TRIM63	0.0812167	AL390728.6	4.9974	PPFIBP1	12.0634	CTTN	14.482	ISL2	0	AC007376.2	0	RASAL2	3.22993	FAM210B	12.4496
SEMA3G	0.0812101	FNBP1L	4.99414	AC245407.2	12.0617	BDH2	14.4782	IGHV3-64D	0	LINC01950	0	CSTF2T	3.22684	CNPY3	12.4475
MRVI1	0.0812101	SDAD1	4.99384	MTFP1	12.0611	GADD45GIP1	14.4745	AC087490.1	0	AC008050.1	0	RAD54B	3.20871	BRD7	12.4438
AC009053.2	0.0812036	C1orf52	4.99072	KMT5B	12.0555	EPS15	14.4712	AC100756.4	0	AL133481.1	0	TNFAIP8L3	3.20778	UBE2N	12.4418
USH2A	0.0811971	BMPR2	4.98998	SMARCD2	12.0549	MAPK1	14.4682	AL162742.1	0	LINC00595	0	MYO15B	3.2022	CNOT1	12.4403
AL356108.1	0.081184	TOP1	4.97913	PLS3	12.0531	CDC42BPB	14.468	SH2D7	0	AC023282.1	0	FAM184A	3.19553	PHGDH	12.4346
MMP12	0.081184	RELB	4.976	SH3BP5	12.0531	SLC39A10	14.4646	HCRTR2	0	AC092542.1	0	MED30	3.19351	TXN2	12.4328
AL392183.1	0.081184	EGFR	4.97594	ATP6V1A	12.0526	KCMF1	14.4624	DLX6	0	LINC00520	0	UHMK1	3.19022	ERCC3	12.4311
LDLRAD4-AS1	0.081184	VPS51	4.96776	ARF4	12.0498	CORO1B	14.4571	CALCA	0	TRAJ58	0	MED10	3.18911	DHRS4	12.4303
IGHV3-53	0.081184	GPRC5C	4.96541	THOC2	12.0481	FAM199X	14.4515	HOXA11-AS	0	LINC02507	0	LENG8	3.18745	CHCHD6	12.4259
AC022068.1	0.0811775	TOR1AIP1	4.96443	ADD1	12.0476	BCL3	14.4472	ABCC8	0	LINC02515	0	CORO1A	3.18731	USP33	12.4237
AC005081.1	0.081171	PIAS2	4.96352	RPL5	12.0475	CAPZB	14.4437	AC025572.1	0	LINC01262	0	TMEM60	3.1799	CETN3	12.4218
SLC3A2	0.079203	MAP3K8	4.96346	PNISR	12.045	PDCD10	14.4433	AL121787.1	0	POU4F2	0	GPX2	3.17908	ATP5IF1	12.4156
SLITRK4	0.0788669	GSTO2	4.96285	PLK2	12.044	NCOA4	14.4407	AC097015.1	0	AC097372.1	0	RASAL3	3.17834	SKIL	12.4104
FUT8-AS1	0.0785732	DPM2	4.96279	SFT2D1	12.043	VPS13A	14.4402	AC245033.2	0	CHRM4	0	POLR2C	3.17819	HSPA9	12.4035
APLF	0.0780021	MPPED2	4.96221	MARK2	12.0408	ATG101	14.4389	ITIH4-AS1	0	AC106772.1	0	TRA2A	3.16936	COPE	12.4017
GLCCI1	0.0774212	TMUB1	4.96191	CCAR1	12.0374	SMAD4	14.4337	AC106706.2	0	TPPP2	0	TTC8	3.16707	FILIP1	12.3986
AC008074.2	0.0774048	RNASEH2C	4.9605	CREBRF	12.0364	ATP6AP2	14.432	AC108676.1	0	ELMO1-AS1	0	CERS4	3.16134	CWC15	12.3976
MFAP2	0.0771796	SPINT3	4.95914	TMUB1	12.0266	POLE4	14.4307	TRBJ2-2	0	NME8	0	ASXL2	3.16083	FAM107B	12.3954
NLGN3	0.0769316	AC124248.1	4.95877	ACP1	12.0254	MRPL11	14.4287	MMP13	0	RNASE3	0	RPL37A	3.16053	SVBP	12.3891
WWTR1-AS1	0.0768761	AC118549.1	4.95454	C1QBP	12.02	KIAA0319L	14.4223	AC006581.1	0	AL133371.2	0	TEX9	3.15997	SPG11	12.3863
EMX2	0.0766673	SERTM1	4.95364	MRPS12	12.0135	SPSB1	14.4206	PLCXD2-AS1	0	POU6F2	0	TTC32	3.15396	TOP2B	12.3858
PCOLCE2	0.0766477	XIST	4.95174	LRBA	12.0088	DCTN2	14.4164	MMP8	0	TRAJ57	0	ABCD2	3.15173	IQGAP2	12.3814
KCP	0.0766216	EHD1	4.95039	MAF1	12.0022	CERNA2	14.4163	DPPA4	0	AC010768.2	0	MOK	3.151	TRIM56	12.3787
AC064801.1	0.0766118	REXO2	4.95016	GAA	11.9956	PACS1	14.4153	MORC1	0	TRAJ56	0	BICDL2	3.14452	LRP11	12.3773
ZNF596	0.0766118	FRY	4.9476	HSD17B10	11.9952	SPPL2A	14.4142	AL357153.2	0	IRX4	0	TMEM265	3.13833	DCAF8	12.3744
AC098657.2	0.0765074	ERP44	4.93893	ALG2	11.9937	TFDP2	14.4139	AC254629.1	0	AC091891.1	0	EFNB3	3.13758	GLIS3	12.3728
ADAMTS7	0.0764878	PTPN4	4.93561	VPS26A	11.9933	UQCRC1	14.4117	AL135838.1	0	INHBA-AS1	0	CCDC88B	3.13142	ZRANB2	12.372
SNX32	0.0764878	LAMA2	4.93365	TLE3	11.9873	ITSN2	14.4073	AL590006.1	0	TRAJ53	0	OVOL1	3.12933	AFTPH	12.3678
AC012363.2	0.0764813	RSRC2	4.93331	TSR3	11.9831	RELA	14.4055	AL031600.1	0	TRAJ52	0	CTBP2	3.12845	SLC25A17	12.3605
AL592295.3	0.0764551	RIOK1	4.92654	PIP5K1B	11.9818	CGGBP1	14.3995	AC009630.3	0	IRX2	0	LRRC45	3.12226	SCGB1D4	12.3495
MIF-AS1	0.0764421	EIF2AK4	4.92527	AP3D1	11.9627	RAB1A	14.3902	AL133297.2	0	TRAJ51	0	ADSSL1	3.12211	POLR2A	12.344
DEFB123	0.0764192	DCAF13	4.92163	ALDH18A1	11.9626	AGL	14.3877	LINC01167	0	TRAJ50	0	POLD2	3.1188	SCIN	12.3432
HAPLN4	0.0764192	ASL	4.9213	WT1	11.9584	DNAJC4	14.3842	AC097658.3	0	TRAJ48	0	RHOA	3.11286	HTATSF1	12.342
CXCR2	0.0764192	TEX10	4.91882	DNTTIP2	11.9571	WDFY3	14.3809	AC116563.1	0	AC112236.3	0	CEPT1	3.11284	THOC7	12.3405
LINC02397	0.0764192	RBMS3	4.91827	MRPS35	11.9558	FBXO21	14.3789	GYPE	0	AC091889.1	0	C4orf48	3.11124	SNX29	12.3335
ANO1-AS1	0.0764192	TNFRSF10D	4.91776	APRT	11.9526	EIF3K	14.3765	GYPB	0	TRAJ46	0	CCDC151	3.10606	RUFY1	12.3332
ARHGEF7-AS2	0.0764062	SDF4	4.91727	DST	11.9518	CCSER2	14.3748	AC105265.4	0	TRAV1-1	0	MRPL47	3.10441	DPM3	12.3323
TRAV16	0.0764062	MARCH6	4.91465	SH2D4A	11.9415	SPTAN1	14.3732	AL512622.1	0	AC010768.1	0	KCNMB2	3.10403	YWHAZ	12.3317
AMPD1	0.0764062	SPATA20	4.91257	SURF6	11.939	UBL3	14.3705	GYPA	0	AL110292.1	0	TMEM218	3.09621	EFCAB7	12.3315
AC106881.1	0.0764062	CDC37	4.90793	GGNBP2	11.9349	SCAMP1	14.3605	C7orf65	0	AC003986.3	0	EFCAB7	3.09425	UBA3	12.3276
COX6A2	0.0763931	SF3A3	4.90702	PLAAT3	11.934	RNPS1	14.3567	AC020655.1	0	TRAV25	0	RAP1GAP2	3.08466	UTRN	12.3179
RDH11	0.0759623	MKLN1	4.90687	ESYT2	11.9295	FBXW5	14.3563	AC020703.1	0	TRAV26-1	0	ADGRL1	3.07764	C6orf52	12.3173
UBA5	0.0750486	SLC27A6	4.90062	USP3	11.9263	ZNF827	14.3529	AL390763.1	0	TRAV27	0	IFT74	3.07373	POLE3	12.3168
FHL3	0.0736322	OTUB1	4.8991	EFR3A	11.9256	SNRPB	14.3522	AL390236.1	0	AC131571.1	0	ZFYVE27	3.07252	VTI1B	12.3113
VWA8	0.0732047	SP1	4.89415	CDC5L	11.9239	PTN	14.3488	BDKRB1	0	TRAV34	0	HIPK3	3.06965	CAPZA1	12.3102
TMEM45A	0.0731883	DNAJB6	4.89003	TLK1	11.92	TSPAN14	14.3456	IQCM	0	TRAV35	0	ABHD10	3.06567	SMDT1	12.3042
MKI67	0.0729664	HDDC2	4.88869	CCNA1	11.9191	PAK1	14.3434	TCL1B	0	ABCB5	0	SPNS3	3.06163	DIDO1	12.2968
ADRA2C	0.0727804	VSIR	4.88765	WTAP	11.9157	ANKIB1	14.3397	AL360181.1	0	AC007001.1	0	EMC7	3.05501	WDR41	12.2865
AL365295.1	0.0727119	CTSV	4.88733	CBX3	11.913	MPZL1	14.3381	HLA-DQB1-AS1	0	HOXA11-AS	0	CHMP2B	3.05275	ANKRA2	12.283
HDC	0.0724573	NAT9	4.88219	CD276	11.9051	DDX10	14.3379	QRFPR	0	LINC02269	0	POP5	3.04837	SETX	12.2825
OIP5	0.0723333	CS	4.88164	CTDSP1	11.9011	DESI2	14.3368	AC131254.1	0	ABCC8	0	Z95115.1	3.04133	TRIOBP	12.2812
GPR37	0.0723006	ULK3	4.881	PABPC4	11.8946	RDH11	14.3359	AC022535.3	0	AC020703.1	0	CD247	3.04065	SMYD3	12.2784
TMSB15A	0.0722615	PPFIBP2	4.87942	TIAL1	11.888	AP2M1	14.334	AC025822.2	0	TRAV37	0	AC008771.1	3.03325	KPNA3	12.2726
TSPAN5	0.0720918	ALG3	4.87614	STX12	11.8862	THUMPD1	14.3218	AP002892.1	0	TRAV39	0	VWA5B2	3.03125	CYP4X1	12.2719
DHCR7	0.0720657	YAF2	4.87399	CREG2	11.874	RPL5	14.3215	LINC02516	0	MAB21L2	0	MEA1	3.02861	RBM42	12.2695
SOX2-OT	0.0720526	TRPS1	4.87249	PISD	11.8707	ST3GAL1	14.3193	AC023136.1	0	TRAV40	0	PGAP1	3.02288	ARPC5L	12.266
HIST1H2AJ	0.0718699	CWC25	4.86771	SBSPON	11.8704	LSM4	14.3175	AC025822.1	0	CALCA	0	UMODL1	3.02169	ZNF638	12.2624
AP000845.1	0.0718633	HIKESHI	4.86576	TPGS1	11.87	PGRMC2	14.3113	POTEM	0	AC006482.1	0	AL390208.1	3.01961	PPP4C	12.2616
AC093788.1	0.0718438	TIFA	4.86539	TGIF2	11.8679	PTPRA	14.3102	AC134312.6	0	ADAM29	0	IKZF4	3.01947	C16orf46	12.2573
AC104162.2	0.0718372	RASSF3	4.86138	HTATSF1	11.8677	TSC22D2	14.309	AC097528.1	0	TRAV14DV4	0	HRK	3.01702	OFD1	12.2568
ERG	0.0718046	TOPORS	4.86115	OGA	11.8674	YIPF6	14.3077	AC096773.1	0	AC106882.1	0	ACBD7	3.01359	CES4A	12.2525
IGHG3	0.0717654	ST3GAL2	4.86039	EBLN3P	11.8663	UBA1	14.3025	AC092746.1	0	TRDD3	0	SUPT7L	3.01157	MFSD10	12.2481
GPRASP1	0.0717393	UGCG	4.85881	NDUFAB1	11.8638	NUDT3	14.3004	AL139280.1	0	AC009656.1	0	EMC2	3.00992	C16orf71	12.2441
RUNDC3A-AS1	0.0717197	STMP1	4.85687	SUMO3	11.861	RAP1A	14.297	CD80	0	AC079329.1	0	MAPK8IP1	3.0046	HMGN1	12.2359
AP001107.1	0.0717197	UBB	4.85576	USP24	11.8573	CREB3	14.2955	AL451164.1	0	TRAV8-1	0	RPN1	3.00393	SNAPIN	12.2337
MESTIT1	0.0717132	DNPEP	4.85505	RPL24	11.8518	YIPF3	14.2905	AL161645.1	0	AC006398.1	0	NBL1	3.00271	TXLNA	12.2326
HLA-DOB	0.0716936	PSMC3	4.84807	ADAM10	11.8516	PSMD1	14.2844	AL355597.1	0	ITPRID1	0	FAM228B	3.0018	PGGT1B	12.2266
AC027319.1	0.0716806	CTDSPL2	4.84773	RSRC2	11.8499	SSBP1	14.2777	AC090820.2	0	TRAV5	0	TMEM256	2.99346	BNIP3L	12.224
AC005005.3	0.071661	BAIAP2	4.84735	TOR1AIP1	11.8427	PRPF38B	14.2771	LINC00200	0	SLC7A11-AS1	0	AC034139.1	2.99009	PDAP1	12.2214
ADAM23	0.071661	HLA-DQA1	4.84645	PRXL2C	11.8423	AC020916.1	14.2747	AC068633.1	0	HBG1	0	MID1	2.98992	CYB5A	12.2182
AL122020.2	0.0716545	ALKBH2	4.84247	VPS4B	11.8414	TYW3	14.2679	LINC02024	0	AP002893.1	0	CEBPA	2.98891	ACTR10	12.2134
AL353764.1	0.0716545	RPAP2	4.84198	RPL10	11.8325	CCND1	14.2669	VCAN-AS1	0	TRAJ3	0	BTG2	2.98854	C2orf73	12.2102
AC110813.1	0.0716545	RETREG2	4.84135	C14orf119	11.8322	MPP7	14.2655	AC092143.2	0	AC099499.1	0	GIPC2	2.98679	GUK1	12.2097
AC114811.2	0.0716545	COMT	4.83992	UAP1	11.8303	NUDT15	14.262	AC068931.1	0	TRAJ12	0	CDON	2.98422	SYF2	12.2089
LINC00652	0.0716545	SYCE1L	4.83718	NSD3	11.8272	PRRC2A	14.2571	HAPLN1	0	AC022447.1	0	C1D	2.9818	DNAJC7	12.2075
AL354949.1	0.0716545	ATP2B2	4.83473	GNL3	11.8257	CTR9	14.2554	HBZ	0	TRAJ9	0	HIST1H4H	2.97933	MAPK10	12.2057
SLC25A48	0.0716545	FOSL1	4.82868	GSE1	11.8204	DDX42	14.254	AC093772.2	0	TRAJ8	0	SLC23A2	2.9775	EIF2S2	12.2042
AC011246.1	0.0716479	FASTKD2	4.82748	CSNK1E	11.8157	DENR	14.2533	AC097462.3	0	AC092445.1	0	NME6	2.97668	COASY	12.2027
AC034102.3	0.0716414	DIPK1B	4.82604	COPE	11.8125	N4BP2	14.2513	MIR381HG	0	IGHV2-70D	0	PRR18	2.97551	MED29	12.1894
C10orf91	0.0716414	PDGFD	4.82217	PDS5B	11.8118	MIR222HG	14.2509	AC097375.4	0	IGHV1-67	0	GP1BB	2.96843	U2SURP	12.1879
ADGRF3	0.0716349	PTPN18	4.82175	ARRDC3	11.8106	TIMM17A	14.2429	CLEC12A-AS1	0	TRAJ7	0	COPS6	2.96832	SCFD1	12.1801
AC026369.3	0.0716349	TPMT	4.82089	FRG1	11.8047	ERP27	14.2422	AL133371.2	0	AC034232.2	0	CTSW	2.96613	SLC27A6	12.1796
LINC01714	0.0716284	RAPGEF3	4.81958	GNG5	11.8043	LMAN2	14.2417	AC023813.1	0	IGHV3-64	0	ARRDC4	2.96313	MIR99AHG	12.178
AC074035.1	0.0716153	CLN5	4.81498	NTPCR	11.8032	ALYREF	14.2301	AC097518.2	0	AC137810.1	0	KMT5C	2.96303	RSPH10B	12.1713
ATMIN	0.0715076	NPIPB11	4.81412	ARF1	11.7972	TSPAN31	14.2295	AC135050.4	0	IGHV4-55	0	RHOH	2.96293	GTF3C1	12.1678
SWAP70	0.0711845	MRPS7	4.81306	KCMF1	11.7971	WWC2	14.2281	TENM3-AS1	0	IGHV3-48	0	CKLF	2.95731	GLB1	12.1542
HNRNPCL1	0.071178	CCDC59	4.81288	UPF1	11.7957	RPL13	14.2267	AC026471.5	0	LINC01447	0	GHITM	2.95548	SEC11C	12.1527
CFH	0.0701989	WDR75	4.81053	PELI1	11.7856	BCL6	14.2265	AC009902.3	0	EGFLAM-AS1	0	MATK	2.95241	LARP7	12.1456
IDE	0.0699574	UBAP1	4.81041	NSF	11.7845	CBX3	14.2261	AC007450.1	0	TRAJ2	0	ACVR1B	2.95087	EFCAB11	12.1448
POMC	0.069308	RRP1	4.8074	EPS15	11.7833	RPIA	14.225	PMP2	0	TRAJ1	0	ERICH2	2.94604	COMT	12.1345
KLHL5	0.069135	SNX9	4.80668	RAB6A	11.776	C11orf54	14.2235	FABP9	0	IGHV1-45	0	STAM2	2.94171	COPS7A	12.1305
NIPSNAP1	0.0686781	MAST4	4.80664	CDC73	11.7747	NPTN	14.2212	CALHM1	0	IGHV3-43	0	TCERG1	2.94118	ELOC	12.1297
OXGR1	0.0683844	BIN1	4.80601	MAP2K6	11.7727	RWDD1	14.2158	MAB21L2	0	PDHA2	0	NAA60	2.93856	MICU1	12.1294
SLC4A3	0.0682963	UNG	4.80557	WDR1	11.7725	PSME2	14.2157	AP001924.1	0	ASB10	0	TMED7	2.93295	SUPT5H	12.1252
MIPOL1	0.0677774	CSKMT	4.80495	KIDINS220	11.767	SPRED1	14.215	LINC01950	0	AL049829.2	0	FAM92A	2.93042	ORAI2	12.1248
GLIDR	0.067575	MED13	4.80266	DNAJC7	11.767	LIF	14.2144	AC007533.1	0	LINC02667	0	ZNF211	2.92763	LYRM2	12.123
HCG9	0.0674249	TXNDC12	4.80082	MAN2A1	11.763	TERF1	14.2124	HCG22	0	MEPE	0	CTXND2	2.92654	MARVELD2	12.1225
AL590226.2	0.0672813	SENP5	4.7968	CTSD	11.7628	IFI16	14.2111	AC106882.1	0	IGHV3-37	0	KMT2D	2.92504	RWDD4	12.1198
FNDC5	0.0672226	ZNF426	4.79577	AIMP1	11.7625	GORASP2	14.2094	WWC2-AS1	0	IGHV4-34	0	RGS12	2.92353	DST	12.1104
CD1C	0.0671606	BZW1	4.79384	SNTB2	11.7607	IGSF8	14.2075	XIRP1	0	IGHV4-31	0	AC104695.3	2.92313	MFN1	12.1012
CXCL12	0.067154	NOP56	4.79232	ZNF148	11.7573	SEC61G	14.2063	AL596188.1	0	AC114930.1	0	IRF2BP2	2.91858	MRFAP1L1	12.0997
SEMA6A-AS1	0.067154	CCNI	4.7889	SPRY2	11.756	COPE	14.2054	AC004862.1	0	TRAJ17	0	AC098487.1	2.91585	SLC6A6	12.098
AC104024.2	0.0670594	RDX	4.7886	HOOK3	11.7522	RSRP1	14.2027	GPRC5D	0	TRAJ18	0	UBE2L3	2.91579	CALM3	12.0961
KCNS3	0.0670463	NUP88	4.78462	MMGT1	11.7514	GLO1	14.2003	AC074024.1	0	TRAJ19	0	CAPS2	2.91503	TRAM1	12.0937
AL359715.2	0.0670137	SVIP	4.7836	MON2	11.7482	MEGF9	14.1963	AF111169.4	0	C7orf65	0	NDN	2.91321	NBEA	12.0915
AC005674.1	0.0670039	PAK1IP1	4.78233	PHB	11.7482	KIAA2026	14.1937	GRIN2B	0	OR51E2	0	SVIL	2.9132	CLIC1	12.0915
MYH7B	0.0670039	S100A2	4.78148	PHF3	11.7468	ZDHHC21	14.1914	LINC01488	0	TRAJ42	0	CIDEB	2.91136	CCND1	12.0902
GPR85	0.0670006	MIS18BP1	4.77225	COG5	11.7452	EPDR1	14.1907	MT4	0	OR5B2	0	PTTG1IP	2.91028	CEP104	12.0888
SARDH	0.0669745	EPS8	4.77034	TSNAX	11.7429	LSM7	14.1892	TPPP2	0	SPATA48	0	CARD19	2.9093	ATXN1	12.0857
CBX2	0.0669713	VEZT	4.76907	FAM133B	11.7422	GIGYF2	14.1864	AL049552.2	0	AC091729.1	0	AC004982.1	2.9079	KANSL1L	12.0847
ZNF215	0.0669647	TMEM245	4.76835	IDH3G	11.7387	HOTAIRM1	14.1801	AC097652.1	0	AC006459.1	0	CCDC82	2.90728	BAG5	12.0821
AC010336.6	0.0669582	PNKD	4.76021	SUDS3	11.7378	RAB5IF	14.1794	AC019163.1	0	OR5B21	0	XK	2.90716	SLC30A1	12.0817
TARID	0.0669256	TEX264	4.75665	HDAC7	11.7375	TC2N	14.1792	LINC00911	0	TRAJ38	0	NOVA1	2.90593	ATP1A1	12.0799
AC007608.3	0.066906	DDR2	4.75289	GNPTAB	11.7296	TMC4	14.179	AC134772.1	0	POTEM	0	AC106820.3	2.90497	CAND1	12.0793
FPR3	0.0668897	GJA4	4.75043	NRDC	11.7293	PPP4R1	14.1762	ZFHX4-AS1	0	TRAJ37	0	PSMA5	2.90474	CDKN1A	12.0746
MEFV	0.0668897	ZFHX3	4.74964	PHYHIPL	11.7262	CD55	14.1687	AL121612.2	0	AP001350.1	0	GJA4	2.90387	RB1CC1	12.0639
AC104316.2	0.0668897	PPIF	4.74417	TMEM208	11.7249	EIF4G3	14.1658	RNASE3	0	TRAJ36	0	SNX17	2.89972	SPATA6L	12.0639
AL049795.2	0.0668897	CMAS	4.7427	TIMM10	11.7236	ATP6V0C	14.1658	TEX36	0	LINC02150	0	ENY2	2.89567	SRSF9	12.062
LINC00158	0.0668897	MAP1LC3B2	4.73999	PTPN2	11.7236	APPL1	14.1594	AC098679.1	0	TRAJ34	0	TOB1	2.895	NEDD4L	12.0485
AC096647.1	0.0668799	NOP16	4.73911	RAB11A	11.7228	EIF4H	14.1542	AC136443.3	0	AC006970.3	0	RCBTB1	2.88982	FAM200B	12.0425
KCNK3	0.0668799	CUX1	4.73792	PHC2	11.7212	ETFB	14.1501	AC091173.1	0	TRAJ32	0	SREK1IP1	2.8897	TRAP1	12.0419
AL445228.2	0.0668766	AP3S1	4.73627	TACSTD2	11.7142	RSRC2	14.1477	AL032821.1	0	AC188617.1	0	INO80E	2.88896	STX18	12.04
ASB16	0.0668766	MCCC1	4.73521	TOMM22	11.7024	NUAK2	14.1469	AC136624.1	0	AC187653.1	0	BRF1	2.88464	TMEM47	12.0271
CLEC3B	0.0668766	CCT8	4.7323	ARL6IP5	11.7023	GIPC1	14.1441	NXPE4	0	TRAJ30	0	NSMCE1	2.88325	TPP2	12.0239
AL132822.1	0.0668766	CA12	4.73183	SPTY2D1	11.7014	ZNF655	14.14	BX842242.1	0	IL21-AS1	0	AL355816.2	2.87771	ATP9A	12.0238
CTXN2	0.0668766	PDP1	4.72951	METAP1	11.6989	SUCLA2	14.139	IQCF1	0	TRAJ29	0	TDP2	2.87639	SLC37A1	12.0193
AL021877.2	0.0668701	GART	4.7288	BROX	11.697	RGS10	14.1389	AL139193.2	0	BASP1-AS1	0	RUNX3	2.87551	SLTM	12.0167
GABRB1	0.0668701	H2AFZ	4.72581	SOS1	11.6909	NDFIP2	14.1376	APOA4	0	TRAJ28	0	AC020916.1	2.86982	RNPEP	12.0131
EPN2-AS1	0.0668668	TMEM134	4.72555	RAB5C	11.6876	RPL22	14.1367	AC106796.1	0	TRAJ25	0	LINC00342	2.86901	KLHDC2	12.0131
KCNK12	0.0668636	CREBBP	4.72023	SLC25A25	11.6793	NACA	14.1362	ACSM2A	0	TRAJ21	0	CNPY4	2.86677	RPAIN	12.01
AC105935.1	0.0668636	AL035071.1	4.7168	SPG11	11.6683	SUDS3	14.1346	AC079858.1	0	CDH18	0	TYROBP	2.86324	WASF2	12.009
RTN4RL2	0.0668636	MGAT4B	4.71489	MAPK13	11.668	AFDN	14.1342	AC003092.2	0	AC127522.1	0	PIP	2.86091	PLIN3	12.0069
AC138035.1	0.0668636	UAP1	4.71471	NOP10	11.6673	MSMO1	14.1317	SPATA9	0	AL133444.1	0	WDR61	2.85883	HOTAIRM1	12.0058
AL031600.3	0.0668636	ING3	4.71409	TGFB2	11.6654	SERP1	14.1289	TRPA1	0	AL139327.2	0	OCEL1	2.85673	TNFRSF19	12.0052
AC148477.2	0.066857	SMAD1	4.71337	GMPS	11.665	DCAF6	14.125	CALCR	0	LIX1-AS1	0	SAP30	2.85623	NOSIP	12.0034
AC078842.1	0.066857	ALDH1A1	4.71124	CAPZB	11.6588	DCTN4	14.1214	AL133279.1	0	TRGVB	0	GID8	2.84948	SNRPN	11.9973
F8A3	0.0668505	PDE3A	4.70837	ZDHHC21	11.6578	PSMB10	14.1197	AC002331.1	0	AC018946.1	0	KIAA1522	2.84651	AL353770.4	11.9952
NUDT4B	0.0668375	MRPS26	4.70761	BCAP31	11.6571	MSI2	14.1145	AC000120.1	0	AC103739.3	0	ZNF703	2.84516	GMPR2	11.9919
CRYBG3	0.0661945	CALCOCO2	4.70683	FAM83B	11.6547	GABARAPL2	14.112	AL135746.1	0	TRGV11	0	MAGIX	2.84481	ATG3	11.9895
FAM102B	0.0660607	ETV6	4.70662	TMEM170A	11.654	KIAA1191	14.1112	PCSK1	0	AC127520.1	0	MED25	2.84406	MRPL58	11.9868
ZNF620	0.0660379	PRMT2	4.70401	UBA2	11.6523	EPC1	14.1094	AL049835.1	0	AC022239.1	0	EML1	2.84394	RDH14	11.9843
SLC16A9	0.0651861	PRPF3	4.70233	SRSF10	11.6464	MPP5	14.109	AC105914.2	0	AC107918.6	0	AC124798.1	2.84116	CDKAL1	11.9842
PMPCB	0.064788	JOSD1	4.69492	RAB1A	11.6461	MLLT3	14.1049	AL117209.1	0	LINC02171	0	HDAC2	2.84083	NUDCD2	11.9814
TBC1D8B	0.0646183	PDK1	4.69474	ASPH	11.6447	PUM2	14.1032	AC134312.1	0	SLC39A12	0	NPIPA5	2.84072	ERICH2	11.9812
NEK6	0.0641483	PKP2	4.69311	SDHA	11.6419	RNF187	14.103	AC006974.2	0	AC027013.1	0	JHY	2.83883	PWWP2B	11.9779
TFPT	0.0637338	SLC25A38	4.69127	MBNL3	11.6418	PSMC5	14.0985	AC007497.2	0	AC123777.1	0	SRSF2	2.83718	PIGU	11.9711
CHODL	0.0635348	SLC44A2	4.68974	SYCE1L	11.6397	NDUFB7	14.0982	AC026316.5	0	AC024337.1	0	REM2	2.83236	LRRC27	11.9693
ZNF417	0.0633781	LSM12	4.68916	TIPRL	11.6352	EIF4G2	14.0924	AL353597.1	0	AC026523.1	0	ZNF20	2.82988	SKA2	11.9689
PPARG	0.0630713	KIF22	4.6863	DNAJB14	11.6342	SPDEF	14.0902	AC009558.1	0	AC015722.2	0	SGSM3	2.82691	RHPN2	11.967
PARVA	0.0627776	ASCC3	4.68618	NFKBIZ	11.626	KDM4B	14.0895	LINC02520	0	MEF2C-AS2	0	BAD	2.82654	BBS2	11.9594
DAZL	0.0625622	GALE	4.67871	HDAC2	11.6245	RALGPS2	14.0882	PF4	0	LINC02351	0	CPEB1	2.82631	CCNI	11.9594
RGS13	0.0624056	TBCK	4.67654	EIF3J	11.6139	VAPA	14.0848	AL391839.1	0	AC036108.2	0	ANKRD26	2.81721	PGK1	11.956
AL139286.3	0.0623599	TARBP2	4.66987	RNF11	11.6128	TIMMDC1	14.084	AC021180.1	0	AC100849.1	0	AC021148.2	2.81555	REEP5	11.9536
C1QTNF1	0.0623077	BNIP2	4.66886	NDUFV2	11.6084	STARD3NL	14.0825	AC007728.1	0	AC087379.2	0	MARVELD2	2.81359	SHOC2	11.953
TEX45	0.0623011	M6PR	4.66884	MFAP1	11.6024	NDUFA4	14.0823	AC027688.2	0	AC139887.3	0	AC127526.5	2.80816	SLC41A1	11.9513
AC083967.1	0.0622554	RARS	4.66834	TRIM33	11.5996	PDCD6IP	14.0819	AL590068.4	0	SLC18A1	0	HEY2	2.80512	ZBED2	11.9512
SPINK13	0.0622424	PDHB	4.66754	HLTF	11.5984	NR1D2	14.0781	AC007344.1	0	AC021613.1	0	PPP3CA	2.80463	HSD17B12	11.9499
IL1RL1	0.0622359	HNRNPM	4.66655	ACIN1	11.5924	MGAT1	14.0731	IGHV4-55	0	AC015660.5	0	UBAC2	2.79924	SULT1A1	11.949
AC008937.3	0.0622163	PSAP	4.66239	SMARCB1	11.5915	GLUD1	14.0703	LINC02023	0	MYOD1	0	AC093635.1	2.78394	MRNIP	11.9474
ACOXL	0.0622098	PCYOX1	4.66167	USP47	11.5853	NDUFB8	14.0694	AC007347.1	0	AC084117.1	0	TMEM246	2.78237	PDCD10	11.9388
SUGCT	0.0621902	UBA6	4.66104	ZDHHC12	11.5845	RNF10	14.0678	SPATA16	0	NRROS	0	SNCAIP	2.77729	LYPLA2	11.9388
AL365181.3	0.0621706	ILF3	4.66066	MDK	11.5831	DDRGK1	14.0546	AC007336.2	0	AC100756.4	0	CEP120	2.7752	TMEM147	11.9387
OR52N4	0.062151	CCDC85B	4.65975	PDHB	11.5818	SLC16A9	14.0532	AC005293.1	0	AC087490.1	0	CD3G	2.77373	PTPMT1	11.9376
DCLK3	0.0621249	GPATCH8	4.65619	SDCBP	11.5818	EEF1A1	14.0477	AL365214.2	0	TRGVA	0	SDHAF2	2.77012	FBXO6	11.9318
CACNA1G-AS1	0.0621249	YDJC	4.65611	GOLPH3	11.5769	SIAE	14.0466	RFPL4B	0	TRGV6	0	AC016747.1	2.76606	ZC2HC1C	11.9279
RCC2-AS1	0.0621249	DMAC2	4.65354	TYW3	11.5764	NXN	14.0408	EPB42	0	RXFP2	0	ANP32E	2.76481	NEIL2	11.9271
C4orf17	0.0621184	FGD2	4.65353	UBR3	11.5707	YWHAQ	14.035	AC009275.1	0	AC068870.1	0	ARHGAP42	2.76464	LRRC45	11.9243
AL137157.1	0.0621184	SFT2D1	4.65256	FKBP8	11.5704	SERPING1	14.033	AP003071.2	0	AC011899.4	0	TBC1D31	2.76359	TPRG1L	11.9221
AC007422.1	0.0621184	ZNRD1	4.64978	RPS21	11.5696	PDGFC	14.0301	MNX1-AS1	0	LINC00398	0	SLC16A12	2.75983	DNASE2	11.9147
STON1-GTF2A1L	0.0621184	EXOSC5	4.64369	MYLK	11.5689	NCS1	14.0282	AC006967.3	0	AC092353.1	0	AL590062.1	2.75977	CMTM4	11.9131
AC025754.2	0.0621118	AL353572.4	4.63997	CCNT1	11.5661	SOX17	14.0278	GPR158	0	AC114757.1	0	COQ10A	2.753	MLEC	11.9121
FCGR2A	0.0621118	RPS25	4.63976	PLXNA4	11.5642	ERC1	14.0277	IGHV3-64	0	AC027228.1	0	IFT122	2.75297	JMJD1C	11.9108
DLK2	0.0621118	TCF4	4.63689	NDUFB9	11.5632	RBMX	14.0258	AC023825.2	0	CHRNB4	0	PDZD8	2.74743	EXOC7	11.9077
AC009088.3	0.0621118	SOSTDC1	4.63584	DCTN2	11.5626	MBTPS1	14.0257	AC011899.3	0	AC091564.4	0	SUMO1	2.74379	ECHDC1	11.9046
FOXP4-AS1	0.0621118	EIF4G1	4.6348	DMXL1	11.5615	IARS2	14.0236	LINC02296	0	AC108451.1	0	PI4K2B	2.74254	GTF3C6	11.8978
XPNPEP2	0.0621053	RNF44	4.63477	STUB1	11.5594	AQR	14.0232	AC084757.2	0	LINC00556	0	EVI2A	2.73311	CDS2	11.8877
PRLR	0.0621053	MAOA	4.63351	ARG2	11.558	ADA2	14.0169	AC022535.2	0	AC108451.2	0	TNNI3	2.73212	SARS	11.8863
AC073046.1	0.0620988	SNAPC2	4.63308	CCDC124	11.5564	OGA	14.0159	IGHV1-45	0	LINC01072	0	UGP2	2.73044	EFEMP1	11.883
ADTRP	0.0620923	IP6K2	4.62841	ENAH	11.5539	PSIP1	14.013	TRBJ2-5	0	F10-AS1	0	EVI5	2.73024	FBXO3	11.8754
GRM8	0.0620923	USP6NL	4.62342	MTREX	11.5512	SLC38A1	14.0114	AC006007.1	0	LINC00567	0	MZF1	2.72998	GIPR	11.8704
IL1RAPL1	0.0620857	POLR2A	4.62172	NDFIP2	11.5481	RALGAPA1	14.003	GABRA4	0	AC018398.1	0	RNF5	2.72828	FOXP1	11.87
AC063944.1	0.0620857	PPA2	4.61772	KCTD3	11.5458	PSMA2	14.0004	C10orf142	0	AC109492.1	0	PIM2	2.72812	KMT5A	11.8692
IGHGP	0.0620792	MCC	4.61702	CAPZA2	11.5451	SCGB2A1	14.0002	OPA1-AS1	0	AC024132.3	0	ZNF683	2.72774	MID1IP1	11.8662
AC093799.1	0.0620792	IPO5	4.61461	PPP1R10	11.5396	RTF2	13.9992	IGHV3-43	0	AL163541.1	0	RPGRIP1L	2.725	SH3YL1	11.8642
CLEC7A	0.0620727	YIPF4	4.61258	C21orf91	11.539	FAM177A1	13.9951	AC018926.2	0	AC133961.1	0	AC068338.3	2.72414	NR1H2	11.8641
AL591468.2	0.0620662	AQR	4.61236	HINT3	11.5376	MBD2	13.9941	AC098868.1	0	GPR158	0	TMEM243	2.72315	RIN2	11.8494
PTPRS	0.0620662	NDUFS8	4.6115	ARHGAP21	11.5354	SPON2	13.9871	AC020892.2	0	DEFA4	0	CFAP221	2.72236	STARD3NL	11.8491
TM6SF2	0.0620596	DANCR	4.60705	BRD2	11.5353	SERPINI2	13.9842	AC002464.1	0	LINC01516	0	RASSF5	2.7166	ACLY	11.8462
AP002748.4	0.0617463	TRAPPC6A	4.60689	NDUFB3	11.5285	SP1	13.9838	LPP-AS1	0	AL162574.2	0	BCDIN3D	2.71029	FLOT1	11.8374
CYTH3	0.0614102	RAP1B	4.60438	PAPOLA	11.5276	MAP2K4	13.9816	AP001189.4	0	DEFB4B	0	TSC22D3	2.70576	IST1	11.8332
AC242426.2	0.0605649	DRAP1	4.60181	TOX4	11.5274	OSER1	13.9811	AC109460.4	0	TRGV1	0	HAX1	2.70534	FMN1	11.8321
COL5A2	0.0605551	CCDC14	4.59984	RAP2B	11.5232	CREBRF	13.9793	TRBV30	0	AC113383.1	0	SEC22C	2.70351	GOSR1	11.8295
BANK1	0.0605388	GMNN	4.598	OSBPL10	11.5228	PPFIA1	13.9738	AC117453.1	0	LINC02059	0	AL035587.2	2.70156	TERF2IP	11.8199
SP3	0.0602255	B3GNT2	4.5962	PTBP1	11.5106	EYA2	13.9699	EPHA5	0	AL512603.1	0	ADD3	2.70061	OARD1	11.8178
RPL15	0.0600395	PKP3	4.58849	ZNF708	11.5093	FLNB	13.9696	AC009093.5	0	NKX3-2	0	SWI5	2.69925	EBAG9	11.8142
ZNF600	0.0600101	CALHM2	4.58137	RAD23B	11.5084	ARHGAP29	13.9641	AC005692.1	0	AC105046.2	0	B3GNT9	2.69809	BRWD1	11.8063
MAN1A1	0.05955	CBWD1	4.57418	PDCD2	11.5066	ANO1	13.9636	OR6B1	0	AL356313.1	0	WASIR2	2.69668	SLC30A9	11.7925
EMC8	0.0588483	ATP5MC2	4.57326	NDUFAF2	11.5023	TMEM14B	13.9606	KCNK10	0	HOXA10	0	CEP57	2.69659	PNPLA4	11.7891
CDCA8	0.0586296	TXNL1	4.57149	PPM1G	11.4995	NDUFV1	13.9604	AC005692.3	0	AC009630.3	0	AC138150.2	2.69175	EIF6	11.7873
RNASE6	0.0585317	EMID1	4.57119	GFM1	11.4994	BAZ2A	13.9566	IGHV3-48	0	LINC00200	0	IL7R	2.68939	AP002008.4	11.7872
GSDME	0.0582576	RAB13	4.5608	CHIC2	11.4943	NSD1	13.9456	AC116348.2	0	AC034228.2	0	CAMSAP1	2.68717	C12orf76	11.7847
PCLO	0.0581532	UBXN2B	4.55742	SDC2	11.4928	ICA1	13.9455	C7orf33	0	LINC01055	0	TLCD1	2.68428	DENR	11.7838
SEMA3F-AS1	0.0579541	SNHG18	4.55014	RPS19BP1	11.4891	CCT4	13.9441	ZNF25-DT	0	AC022467.2	0	PNMT	2.68133	TMEM50B	11.7822
STX17-AS1	0.057928	SQOR	4.54947	TCP1	11.4879	SNX5	13.9401	LINC01147	0	AL161645.1	0	ESD	2.67682	AL022068.1	11.782
ZSCAN22	0.0578888	LINC00958	4.5478	PTPN18	11.484	FYTTD1	13.9318	PYDC1	0	AC025040.1	0	SRGAP2C	2.67655	TEX264	11.7781
SYCE1	0.0578627	LINC00641	4.54636	FBH1	11.4823	HMGXB3	13.9238	AC073314.1	0	AC012100.2	0	TUBA4A	2.67338	TMPRSS2	11.7771
HIST2H2AB	0.0578138	EMC10	4.5455	TUG1	11.4807	SERPINA3	13.9231	AC011899.4	0	LINC01050	0	RPLP2	2.67211	ZDHHC13	11.7713
LINC01016	0.0577485	CKS1B	4.54364	PLAT	11.4799	KMT2E	13.9218	AC068875.1	0	AL133330.2	0	TAGLN	2.67005	DYDC1	11.7707
OLFM1	0.0577452	ERC1	4.54164	ACSM3	11.4786	RAB31	13.9138	ADAM29	0	AC092924.2	0	TMEM40	2.66994	RIOX2	11.7703
SLC35F3	0.0576212	TRIQK	4.53818	ARFIP2	11.4772	ITGA3	13.9113	IGHV3OR15-7	0	AC005355.1	0	WDR83	2.6679	ACAA1	11.7648
AC007370.2	0.0575102	PTP4A2	4.53378	SSBP1	11.4754	GBP1	13.9109	AC005845.1	0	AC023906.2	0	BOLA1	2.66594	PPIA	11.763
AC010978.1	0.0574939	C9orf72	4.53332	DEAF1	11.4745	CLSTN1	13.8965	AC123777.1	0	AL360181.1	0	IFFO2	2.66533	NUB1	11.7606
ADAMTS9-AS2	0.0574417	MCM3	4.53206	NCOA3	11.4722	CXCL16	13.8853	DUXB	0	AC004543.1	0	NNAT	2.66331	ACADM	11.7565
LINC01476	0.0574352	CBX3	4.53175	XAB2	11.4718	ARPC4	13.8836	AC055733.2	0	LINC02037	0	NARS	2.66204	MPP7	11.7554
AC087533.1	0.057396	FNDC3A	4.53168	WBP4	11.4717	HNRNPM	13.8821	AC026725.1	0	AC010082.1	0	HIST3H2BB	2.66083	NOP10	11.7501
CYTL1	0.057396	RPF2	4.53082	EBAG9	11.4701	CDC42	13.8817	LINC01228	0	AL138708.1	0	VNN3	2.65606	MFSD1	11.7492
ALOX12	0.0573895	LARP1	4.52872	ARPC3	11.4663	GTPBP6	13.8761	AP001972.3	0	AC068205.1	0	DPP6	2.65129	MACF1	11.7456
POGLUT2	0.0573862	FOXQ1	4.52823	SDHB	11.4577	TPGS1	13.8699	AC025188.1	0	MYOT	0	TTC12	2.64276	TMEM30A	11.7445
ALDOC	0.057383	IMMP1L	4.5282	MAPKAPK2	11.4526	MIF	13.8691	AC100849.1	0	ACCSL	0	TRNAU1AP	2.63522	WDPCP	11.7438
SLC26A4-AS1	0.0573536	SMNDC1	4.52656	COPG1	11.4518	RPL24	13.8642	VGLL2	0	AL161893.1	0	LRIF1	2.63512	COX7A2L	11.7436
ESRRB	0.0573471	CYB5R3	4.52524	ESRP1	11.4483	POLR2B	13.8582	SLC18A1	0	ZIC1	0	IQGAP2	2.62832	PRPS2	11.7427
NAT2	0.0573471	AGPAT2	4.52356	BICC1	11.4482	TALDO1	13.8578	AC021613.1	0	AC112504.3	0	WDR47	2.62255	CCDC180	11.7424
MATN3	0.0573471	N4BP2L2	4.51737	MRPS5	11.448	ARFGEF2	13.8564	AL353586.1	0	AL136439.1	0	SIRT7	2.62099	YPEL5	11.7406
GABRQ	0.0573471	GYG1	4.51557	CANT1	11.447	UBE4A	13.8552	LINC00226	0	AC116021.1	0	TMPRSS7	2.61698	TASP1	11.7406
TMEM72	0.0573471	CDC42EP2	4.51518	PSMA2	11.4444	SMAP1	13.8547	LINC01516	0	AC092757.2	0	BMP4	2.61544	RBM39	11.7379
TEX15	0.0573471	DDRGK1	4.51429	STAG2	11.4421	HES4	13.8545	LINC02016	0	LINC01167	0	KBTBD4	2.61431	MIEN1	11.7328
AC015845.2	0.0573471	ARPC4	4.51142	ZNF326	11.4414	FOSL2	13.8532	AC025280.3	0	SPSB4	0	AMOT	2.6101	SULT1C4	11.7266
LINC02250	0.0573405	PAFAH1B3	4.50565	MKRN1	11.4405	ARL8A	13.8524	AP002761.2	0	AL355597.1	0	SMPD3	2.60897	AQR	11.725
AC112503.2	0.0573405	CREB3L4	4.50364	NAB1	11.4404	FAM136A	13.8509	AC092127.2	0	AC004129.3	0	DOLK	2.60563	ERP44	11.7219
[truncated: 25,551 more rows]
