# Supplementary material for: Identification of novel differentiation trajectories and gene network associations with ectopic pregnancy in fallopian tube epithelium
Source: Hum Reprod. 2025 Nov 3;40(12):2369–81. doi: 10.1093/humrep/deaf200 (PMC12675418; doi:10.1093/humrep/deaf200)
Supplement: deaf200_Supplementary_Table_S3 [file deaf200_supplementary_table_s3.xlsx]

## Sheet: Sheet1
Supplementary Table S3: Significant upregulated DEGs (p<0.05) in secretory phase epithelial cells of fallopian tube and endometrium
Ciliated Endometrium_n	Ciliated Endometrium_p	Ciliated Fallopian Tube_n	Ciliated Fallopian Tube_p	Glandular Secretory Endometrium_n	Glandular Secretory Endometrium_p	Lumenal Secretory Endometrium_n	Lumenal Secretory Endometrium_p	Secretory Fallopian Tube_n	Secretory Fallopian Tube_p
CRIP1	0	TPPP3	0	PAEP	0	SERPINA5	0	CLU	0
CAPS	0	TMEM190	0	CXCL14	0	WFDC2	0	OVGP1	0
C11orf88	0	C1orf194	0	IL6ST	0	TMSB4X	0	EEF1A1	0
C20orf85	0	FAM183A	0	NUPR1	0	MT1X	0	RPL5	0
RSPH1	0	CAPS	0	MALAT1	0	SRP14	0	RPL3	0
OMG	0	AGR3	0	IER3	0	MT1G	0	CD74	0
TPPP3	0	C20orf85	0	GADD45A	0	RNASET2	0	RPS10	0
ATP5IF1	0	CETN2	0	RIMKLB	0	SCGB1D2	0	RPS29	0
DYNLL1	0	RSPH1	0	SOD2	0	TMSB10	0	ISYNA1	0
C9orf24	0	PIFO	0	TM4SF1	0	PAX2	0	RPL23A	0
AGR3	0	AL357093.2	0	FTH1	0	ENPP3	0	CRISP3	0
SCGB1D4	0	TFF3	0	CXCL8	0	PTGS1	0	RPS3A	0
C1orf194	0	CALM2	0	GPX3	0	MT1E	0	RPL21	0
PIFO	0	CFAP157	0	SLPI	0	TFPI2	0	RNASE1	0
CFAP53	0	C9orf24	0	TCIM	0	MT1H	0	GAS6	0
LINC01480	0	CDHR3	0	VCAN	0	AC025580.1	0	AR	0
KIF9	0	RPS27	0	LINC01541	0	MT1F	0	RPS27	0
CETN2	0	HMGN3	0	SLC18A2	0	TMEM101	0	IFITM3	0
CAPSL	0	CAPSL	0	CLDN4	0	MT2A	0	RPLP0	0
C5orf49	0	ZMYND10	0	DEFB1	0	PSAT1	0	SPARCL1	0
ODF3B	0	FOXJ1	0	SYNE2	0	MT1M	0	NPM1	0
AC013264.1	0	C5orf49	0	SLC15A1	0	FOS	0	FBXO21	0
HMGN3	0	DYNLRB2	0	ARID5B	0	IL6	0	RPL4	0
C9orf116	0	DYNLL1	0	CCL20	0	MSX1	0	CMTM6	0
AL357093.2	0	PSENEN	0	CRYAB	0	LEFTY1	0	ASS1	0
TCTEX1D2	0	LRRC46	0	C2CD4A	0	NR4A2	0	SORL1	0
IGFBP7	0	AGR2	0	DDX52	0	HMGCR	0	TIMP1	0
MS4A8	0	RBP1	0	SLC1A1	0	TXNDC16	0	INSR	0
IFI27	0	MORN5	0	MUC16	0	KRT19	0	RPS6	0
CCDC146	0	RPL31	0	NEAT1	0	SAT1	0	RPL8	0
C11orf97	0	C9orf116	0	PLAAT3	0	NR4A1	0	HLA-DRA	0
MNS1	0	LRRIQ1	0	DUSP5	0	GPRC5A	0	RPS12	0
ROPN1L	0	RPL21	0	MAOA	0	S100A10	0	GSN	0
LRRIQ1	0	AK1	0	SGK1	0	RCAN1	0	RPS19	0
TUBB4B	0	LDLRAD1	0	SRD5A3	0	ID1	0	MMP7	0
DNAH5	0	CFAP126	0	LDHA	0	DLX5	0	RPL34	0
CFAP126	0	CCDC78	0	PIGR	0	COX16	0	CNN3	0
DNALI1	0	CCDC17	0	LRATD2	0	CNDP2	0	MSLN	0
PRDX5	0	C11orf88	0	LINC01502	0	BHLHE40	0	RPL36A	0
DYNLT1	0	CFAP53	0	TPT1	0	MUC1	0	RPL13	0
MORN2	0	TMEM59	0	NNMT	0	GATA2	0	RPL31	0
PPIL6	0	TEKT2	0	DPP4	0	SOX17	0	RPL9	0
ZMYND10	0	PRDX5	0	UGCG	0	SNX9	0	EEF1G	0
TXN	0	CCDC170	0	RETREG1	0	RPS23	0	FOLR1	0
FAM216B	0	DNAAF1	0	CDYL2	0	TNFAIP3	0	CCL2	0
CKB	0	PRR29	0	PPIB	0	UGT2B7	0	CD82	0
IK	0	IK	0	RASD1	0	ARL4C	0	SCGB3A1	0
SCGB2A1	0	TUBA4B	0	C4BPA	0	TNNC1	0	TTYH1	0
CFAP298	0	DYDC2	0	SEC61G	0	FOSB	0	RPL10A	0
DNAH12	0	RPL23A	0	C2CD4B	0	NFKBIA	0	SLC40A1	0
PSENEN	0	NUDC	0	SPAG9	0	GADD45B	0	RPL19	0
AC021148.2	0	MORN2	0	FXYD2	0	DSP	0	RPL14	0
MORN5	0	RIIAD1	0	TXNIP	0	RPL37	0	RPS28	0
FOXJ1	0	FAM166B	0	CD44	0	CREB3L1	0	FAM107A	0
PERP	0	MS4A8	0	SPP1	0	ANK3	0	SNHG8	0
FAM183A	0	RPS29	0	PHYHIPL	0	CRISP3	0	RPL32	0
CCDC170	0	TSPAN6	0	TRAM1	0	GNG11	0	RPS24	0
SPA17	0	CFAP43	0	GPX4	0	RAB11FIP1	0	MARCKS	0
CALM1	0	CEP126	0	NABP1	0	ID2	0	RPL36	0
UFC1	0	CCDC153	0	ADGRF1	0	FAM110C	0	TSPAN3	0
SNTN	0	FAM216B	0	SDCBP2	0	ECHS1	0	FYB2	0
TMX4	0	FABP6	0	PDK4	0	JUN	0	RPL7A	0
TUBA4B	0	DRC3	0	GDF15	0	DUOX1	0	KCNK15	0
C9orf135	0	MAPK15	0	TMC5	0	GABRP	0	RPS2	0
CITED4	0	DNAH12	0	CYBA	0	KRT8	0	RPL37A	0
LRRC46	0	FAM92B	0	MAP3K5	0	CEBPB	0	RPS21	0
NME5	0	OAZ1	0	CP	0	GSTM3	0	DMKN	0
CIB1	0	MLF1	0	LMO7	0	PPA1	0	SLC12A2	0
ANKRD37	0	FAM229B	0	HNMT	0	PAPOLA	0	RPL12	0
TMEM190	0	ZBBX	0	ITM2B	0	PMAIP1	0	ALDH1A1	0
SCGB1D2	0	TUBB4B	0	CAPZA2	0	PHLDA2	0	BCAM	0
MUC13	0	TCTEX1D2	0	MITF	0	GBP2	0	ARHGAP26	0
CFAP43	0	MNS1	0	IGFBP7	0	SCNN1A	0	EIF3L	0
DYDC2	0	SPATA18	0	MRPS2	0	BCAT1	0	RPS5	0
SPAG17	0	DNALI1	0	CITED2	0	TFCP2L1	0	RBBP7	0
NUDC	0	KCTD12	0	TSPAN8	0	VTCN1	0	VIM	0
CEP126	0	FAM81B	0	TCN1	0	COL18A1	0	CRTAC1	0
ERICH3	0	HSP90AA1	0	VMP1	0	LGR5	0	RPL7	0
FAM92B	0	ERICH3	0	SLC34A2	0	NEDD9	0	PGR	0
WDR60	0	NEK5	0	DYNLT3	0	ACTB	0	SELENOP	0
FAM229B	0	PFDN5	0	MAP1LC3B	0	PRKX	0	RPS27A	0
ANAPC4	0	CFAP45	0	AC015912.3	0	ATF3	0	PEMT	0
STK33	0	CATSPERD	0	ARG2	0	ITGB8	0	TPM4	0
CCDC39	1.00893e-303	C9orf135	0	SCGB2A2	0	ZC3HAV1	0	EIF3E	0
IQCG	1.14932e-300	NELL2	0	RPS6KA5	0	IER2	0	KCTD12	0
ARL3	3.83694e-294	IFT57	0	GAST	0	LGR4	0	CRABP2	0
C4orf48	4.92968e-293	DPCD	0	JPT1	0	C2orf88	0	EIF3M	0
IFT57	2.02895e-291	UFC1	0	ANXA2	0	CDV3	0	CDC42EP1	0
ARHGAP18	5.84515e-291	FOLR1	0	SLC15A4	0	ASRGL1	0	PDCD4	0
ANXA1	3.16501e-290	CFAP52	0	DUSP1	0	C6orf132	0	LGALS3BP	0
CTXN1	9.19696e-290	GIHCG	0	PAX8	0	RPL23	0	EPB41L2	0
CDHR3	1.50323e-283	CFAP73	0	S100P	0	TACSTD2	0	TANK	0
DNAH11	4.49548e-280	UBXN11	0	OST4	0	STXBP6	0	RASSF9	0
C6orf118	4.80455e-280	TBCA	0	AQP3	0	CCDC6	0	RCN2	0
SAMHD1	7.11989e-280	H3F3B	0	BACE2	0	LDHB	0	DHCR24	0
CALML4	1.95544e-278	TXN	0	IRX3	0	ELP3	0	BNC2	0
FHAD1	2.96251e-276	WDR38	0	LGALS1	0	CCNL1	0	RPL27	0
SPATA18	1.29585e-271	C6orf118	0	ATP6V1A	0	MAP2K6	0	RPS26	0
DNAAF4	6.20033e-269	RPL13A	0	AGPAT5	0	GAS5	0	CXCL17	0
WDR86-AS1	3.76655e-268	SAXO2	0	HLA-A	0	ATP6V1G1	0	GAPDH	0
HSPB11	8.18554e-267	RPL34	0	IDO1	0	COL1A2	0	BTG3	0
MRLN	7.38062e-266	DYNC2H1	0	ETS2	0	CYB5A	0	RPLP2	0
TRAF3IP1	3.841e-262	GSTA3	0	PERP	0	GMNN	0	RPS8	0
CFAP73	6.36279e-261	CALM1	0	HAP1	0	ADAMTS1	0	PPM1K	0
WDR54	1.26361e-260	CCDC114	0	HIF1A	0	SLC4A7	0	WT1	0
FAM81B	4.41438e-258	IFT27	0	CD55	0	UCA1	0	RPSA	0
CCDC78	1.57938e-257	SARAF	0	GABARAPL1	0	CXCL1	0	PKHD1L1	3.36658e-308
NWD1	3.3284e-254	RPS10	0	NR1D1	0	TES	0	RBP1	5.20681e-307
LINC01765	2.18397e-252	SPAG17	0	CD63	0	ID3	0	CSRP1	7.28986e-307
DYNLRB2	4.95098e-252	RSPH9	0	SELENOS	0	KLF10	0	SLC25A6	3.75939e-306
ID1	4.65855e-249	ROPN1L	0	EDNRB	2.52894e-308	CCN3	0	LONRF2	2.77253e-303
AKAP14	6.21645e-245	NME5	0	AC083862.3	1.15267e-307	ZFP36L1	0	PLXDC2	9.50789e-303
TNFAIP8L1	1.26085e-244	ANKRD66	0	CLEC4E	5.03022e-303	CXCL3	0	EEF1B2	1.69535e-301
TUBA1A	5.00197e-244	DRC1	0	VEGFA	3.48169e-302	SLC3A1	0	NINJ1	4.45496e-300
DRC1	1.09656e-243	TUBA1A	0	SLC7A2	7.04508e-299	NDUFC2	0	ITPR2	1.10071e-293
BBOF1	3.06907e-243	ODF3B	0	ANXA4	1.20647e-295	GNG5	0	ATP2B1	1.1861e-293
CYP4B1	4.51673e-243	TEKT1	0	SLC44A1	1.32345e-295	ORAI2	0	PLAT	5.28654e-292
HYDIN	3.93998e-241	VWA3A	0	DUSP23	4.71682e-291	COX4I1	0	SLC1A5	9.8936e-292
SPEF1	1.11183e-239	ERGIC3	0	MAFF	3.48465e-286	CLDN22	0	SERPINA3	2.16221e-290
CSPP1	4.33918e-239	TMEM173	0	NT5E	1.28045e-284	ITGA6	0	EFNB1	6.76482e-289
MLF1	3.47956e-238	CD74	0	HLA-C	6.69993e-283	TSC22D2	0	PDIA3	3.35303e-287
NDUFC2	9.10634e-238	CCDC146	0	B4GALNT3	6.98232e-283	OVOL1	0	PKP2	5.55971e-287
ARMC3	1.98263e-236	TOGARAM2	0	CXCL2	9.04813e-283	PPP1R15A	0	CFI	3.4094e-286
CFAP300	1.32824e-235	ARMC3	0	DEPTOR	5.10614e-282	TMEM131	0	RPL29	1.03178e-285
AKAP9	1.74256e-235	RUVBL2	0	FBLN1	2.86589e-281	HSPB1	0	DUSP11	1.34434e-285
CCDC113	2.51093e-235	RPS26	0	DHRS3	7.72994e-280	KLF5	0	HSP90B1	3.93301e-285
STMND1	3.32655e-235	SNTN	0	ABCC3	8.7927e-279	TUT7	0	LTC4S	4.43893e-283
CCDC173	2.20329e-234	TMEM231	0	LAMB3	1.53244e-278	CAP1	0	RERG	1.55468e-282
TSTD1	4.11474e-234	CDHR4	0	GRAMD1C	1.38079e-277	YBX3	0	SLC7A8	3.61372e-282
SMC2	5.76047e-229	KCNRG	0	SERPING1	1.84289e-277	ZFP36	0	BEX3	6.49586e-281
IFT22	1.6284e-226	STOML3	0	DCTPP1	1.26903e-273	MCCC2	0	CHI3L1	9.80919e-281
POLR2I	1.43352e-225	IQCG	0	COMP	4.0613e-273	AC024230.1	0	IFI16	1.43678e-279
GON7	6.58597e-225	S100A6	0	WASF2	1.08409e-271	MAP3K8	0	ZFP36L2	2.01053e-279
FAM174A	2.56907e-223	CALML4	0	RASEF	2.05079e-271	RND3	0	ACTG1	2.79235e-279
SPATA17	8.92402e-222	TSPAN3	0	CLDN3	1.31835e-270	NR4A3	0	HNRNPA1	4.64037e-278
SPEF2	2.7782e-217	SRGN	0	MYL6	3.45921e-269	NFIL3	0	RPL10	1.98389e-276
ANKRD66	1.9705e-216	SPAG8	0	VNN1	6.74752e-269	SYNJ2	0	PRPS2	2.82508e-270
S100A11	1.34042e-214	SELENBP1	0	USP53	4.71004e-268	EIF3A	0	H3F3B	1.70157e-269
CFAP36	8.22331e-214	C6	0	ARL5B	1.34704e-266	IGFBP2	0	GNG10	3.66279e-268
ODF2L	1.03837e-212	LINC01765	0	CTSA	2.14633e-265	SLC25A1	0	CD47	2.94882e-267
DNAH10	7.87337e-211	RFX3	0	JUND	3.23675e-264	RPS20	0	COMMD6	3.43573e-267
WDR78	2.87865e-207	ERBB4	0	COL1A1	5.92872e-262	RPL18	0	IMPDH2	2.77492e-265
NPHP1	2.93843e-206	NUCB2	0	CKS2	5.66019e-260	COX7C	0	EIF2S3	4.11534e-265
MYCBP	2.61234e-205	CFAP300	0	SCCPDH	1.21817e-259	CDKN2AIP	0	SNRPN	1.52578e-264
RNASEK	2.89028e-204	RPLP2	0	ACSL5	1.54083e-258	GSN	0	HMGN1	1.45283e-263
IFT43	6.68171e-204	C20orf96	0	IMPA2	1.07111e-257	PTGS2	0	HNRNPH1	3.28438e-260
CALM2	5.24765e-203	GON7	0	SSR4	1.4653e-252	RIPK4	0	SDCBP	6.681e-260
STX2	6.53135e-202	TCTN1	0	MFSD4A	1.55944e-251	PRXL2A	0	TACC1	3.80543e-256
CCDC153	7.01883e-202	SLC44A4	0	SLC20A1	6.52204e-250	LGALS3	0	KLK11	7.22652e-256
CIR1	1.80487e-201	CIB1	0	RPL10	2.62158e-247	CMYA5	0	ERP27	1.72424e-255
DNAH7	1.0362e-200	KIF21A	0	P4HB	1.58003e-246	SH3YL1	0	OBP2A	7.58416e-255
TCTEX1D4	2.17432e-200	AKAP14	0	ERN1	3.59478e-246	TLE4	0	CAV1	2.91628e-253
C1orf189	3.48507e-199	DCDC2B	0	SH3BGRL3	4.76136e-242	DDX5	0	RPL17	9.25525e-253
PRDX1	3.89059e-199	STK33	0	CLDN1	1.42077e-239	CD9	0	RPL11	1.3252e-252
CCDC34	1.55394e-198	PTMA	0	RNF19A	8.95826e-239	MECOM	0	TNFRSF19	1.00275e-251
HSBP1	1.93348e-197	DNAI1	0	FAM3C	2.76701e-231	MAFF	0	RPS14	3.84154e-251
CCN2	2.31998e-197	DYNLRB1	0	SEC11C	2.45928e-230	LIF	0	ATP5F1B	4.30945e-251
SYNE1	4.56084e-196	DNAI2	0	ADM	4.33162e-226	PNRC1	0	PLA2G4A	4.52167e-249
ZBBX	6.19801e-196	TTC25	0	SFN	8.30082e-225	IFI27	0	ISOC1	1.28681e-248
HSP90AA1	2.46743e-194	CCDC74A	0	EIF1	5.98931e-223	MYO10	0	APOBEC3C	6.31129e-248
GCC2	9.41878e-193	AL121899.1	0	HSPA1A	1.40827e-222	ANXA11	0	SNHG6	1.70752e-247
DTHD1	1.8815e-191	RPL37A	0	SSR2	2.0112e-222	SIAH2	0	ABI3BP	1.12173e-246
HIPK1	3.73563e-191	CABCOCO1	0	TYMP	2.02128e-222	AL512274.1	0	C1orf162	1.80878e-245
SPAG1	5.34264e-191	HYDIN	0	ZBTB43	6.47128e-222	AREG	0	C3	4.88986e-245
CASC1	8.24077e-187	CLU	0	PIK3R1	3.33953e-220	HGD	0	TPRKB	5.8721e-244
DNAAF1	5.17586e-186	IFT22	0	PKDCC	1.2243e-211	TOP1	0	MDK	6.50966e-244
CLGN	4.64856e-185	IFI27L2	0	S100A1	4.0948e-211	AMD1	0	RNPC3	4.09249e-243
LRRC6	1.09331e-184	SOD1	0	YOD1	1.11831e-209	B3GNT2	0	TNFAIP2	2.18428e-241
AK7	2.4385e-183	CFAP70	0	CDA	1.23306e-205	IFIT2	0	RPL35	3.69595e-241
C15orf65	1.40443e-182	DNAH5	0	C12orf49	3.87596e-205	LDLR	0	LMCD1	2.87904e-240
CFAP52	1.56945e-182	PPIL6	0	TLE1	2.21001e-202	CD24	0	PDIA4	9.92962e-240
FAIM	3.87949e-182	SPATA33	0	TC2N	6.44083e-200	APOL2	0	NFIA	1.21975e-239
UBE2D2	7.67081e-182	HSPB11	0	MYOF	6.53804e-200	HSD11B2	0	BEX4	4.48039e-239
C4orf3	2.2377e-181	LRRC6	0	SMIM31	1.75123e-199	UBA52	0	DAPL1	5.5961e-239
RIBC2	4.7267e-181	ANXA13	4.2979e-308	SNX29	1.28419e-197	CLDN3	0	PART1	2.3098e-238
CFAP157	1.28949e-180	HIPK1	1.04103e-306	MET	2.23506e-197	ATP1A1	0	SLC9A3R1	3.06287e-238
UBXN10	3.91047e-178	DLEC1	7.69807e-306	APOE	3.13916e-195	EIF4A3	0	RBMX	3.88531e-238
ANKUB1	2.17877e-176	MAPRE3	3.94408e-305	USP47	1.27028e-194	CNKSR3	0	LCN2	1.0719e-234
DNAJA4	2.54105e-176	SRI	6.25977e-303	ADRA2A	1.28557e-194	MTUS1	0	IFI27L2	1.13373e-234
DZIP3	1.23725e-174	MORF4L2	1.98926e-300	HELZ	1.4628e-192	SLC38A2	0	ARHGDIB	1.4e-234
CCDC65	1.51496e-174	NDUFA3	1.0715e-297	MYH9	2.91617e-192	CSRNP1	0	FYN	6.74573e-233
TEKT1	8.00093e-170	C11orf97	8.21419e-297	CPEB4	3.48929e-189	SERBP1	0	LAMC2	1.4421e-232
SPAG16	1.55609e-167	TCTEX1D1	2.10529e-296	MAPK6	1.09697e-188	IL1R1	0	GCLC	8.31502e-232
STOML3	1.66584e-167	DNAAF3	7.66196e-296	GRN	1.83425e-188	RXFP1	0	EFNB2	9.69144e-231
CHST9	7.68866e-165	CST6	1.28239e-295	LAMB1	3.5916e-187	RBBP6	0	RPL35A	9.10105e-230
GSTP1	3.50387e-164	SPEF1	1.92271e-295	SERINC2	3.85054e-187	C9orf16	0	RPL13A	2.82733e-226
NDUFB1	1.16084e-163	EEF1A1	1.56925e-294	TRIB1	7.12504e-187	RPL29	0	MEIS1	3.84242e-226
MDM2	1.73432e-163	RPL27A	2.57083e-294	GABRP	3.77703e-185	PRRC2C	0	PTEN	9.37067e-223
NEK5	1.76169e-163	BANF1	3.13671e-294	WSB1	9.58856e-185	SCGB1D4	0	GAS5	1.10325e-221
CFAP45	2.541e-163	CFAP100	1.75564e-293	DEGS1	6.82983e-184	KRT17	0	TCEA3	2.22384e-221
DNPH1	4.09643e-163	C1orf189	9.55914e-293	PRDM1	9.84638e-184	RAB11FIP4	0	AIFM1	2.73622e-219
SEM1	4.15746e-163	DNAH7	4.10295e-291	CARHSP1	1.09346e-183	CKB	0	ISCU	1.24388e-218
LDLRAD1	8.37582e-161	LRRC71	8.58444e-291	ZFAND5	1.35478e-180	MPZL2	0	SMCO4	1.69651e-218
CCDC81	3.69524e-159	FAM174A	4.35039e-288	RNASE4	8.02374e-177	OFD1	0	EEF2	1.1865e-217
COPRS	1.16785e-158	CD164L2	2.34315e-287	SQSTM1	1.30842e-176	MIDN	0	EIF4A2	2.39292e-217
CD24	2.26478e-158	SKP1	4.85092e-286	TMEM92	2.82789e-176	BOD1L1	0	PGM2L1	1.43712e-216
C1orf87	2.6395e-158	PACRG	1.72907e-284	EIF4E3	1.15869e-175	CIAO2B	0	MED24	4.60278e-216
DYNC2H1	7.21246e-158	HSPB1	2.22167e-284	ELF3	3.27562e-171	CXCL2	0	RSL1D1	4.93115e-216
CENPM	4.28423e-156	UBXN10	9.05977e-283	S100A13	5.57829e-171	PARP14	0	FUT8	1.09424e-215
WDR63	3.93227e-155	HOXC4	9.31239e-282	SESTD1	4.53169e-170	LPAR3	0	SEMA3B	9.04055e-214
SOD1	9.61469e-154	CDS1	2.91688e-281	TMEM154	1.02286e-169	WWTR1	0	RPS3	8.93836e-213
TMEM231	1.76626e-153	RSPH4A	8.07862e-280	MANF	1.41628e-167	GMPR	0	HK2	1.24299e-212
RIIAD1	9.18887e-152	MAATS1	3.77456e-279	KRT23	2.10955e-164	AL365259.1	0	ATP5F1A	2.86178e-212
COQ4	5.61808e-151	ARHGAP18	1.7344e-278	EPS8	2.36805e-164	EPHA2	0	CCND2	6.52124e-211
CLUAP1	6.63713e-151	GSTA1	2.08574e-278	ATP5MD	3.98047e-164	KRT18	0	BHLHE41	1.4749e-210
NAP1L1	3.37403e-150	MORF4L1	3.94818e-278	COL3A1	1.85542e-163	MTLN	0	CD83	1.50028e-210
RFX3	4.97505e-150	IFT46	4.05621e-278	BCL2A1	3.3404e-162	CCHCR1	0	ATP5PB	1.07853e-209
PTGES3	3.67796e-149	CCDC113	4.16276e-277	HIST1H4C	6.9278e-162	CRIP1	0	HSPA5	1.30508e-209
CDS1	5.29022e-149	C7orf57	1.4024e-276	ATP11A	2.18688e-161	TAP1	0	TCEA1	4.02692e-209
ISG20	3.62158e-148	TMED6	1.79719e-273	TNFAIP3	3.14937e-161	APOL4	0	TBC1D1	1.69863e-208
DNAL1	4.74038e-146	DZIP3	3.49602e-273	HSD17B2	1.43375e-160	RPS17	0	MRPL3	2.037e-208
WDR38	8.74482e-146	AHSA1	3.81234e-273	TIMP3	1.73036e-160	DUSP4	0	DNAJC3	3.51948e-208
NDUFC1	1.00302e-145	CFAP44	4.04207e-272	SLC6A6	2.92189e-157	CD81	0	FMOD	4.65745e-208
ARL4A	5.26364e-143	TIMP1	5.09484e-272	TNFAIP2	6.04206e-157	NEAT1	0	DLC1	1.17524e-207
MYLK3	4.38548e-142	WDR78	5.01802e-271	PDZK1IP1	3.9042e-154	LGMN	0	PABPC1	1.27036e-207
PLAAT4	7.90767e-142	CXCR4	4.57045e-268	CTNNAL1	5.74412e-154	SOCS3	0	NME2	3.50666e-207
STOM	9.16033e-142	DNAH9	1.39278e-266	GPR160	1.40397e-152	CCND1	0	ANO1	3.65263e-207
TTC25	2.89739e-141	POLR2I	7.90614e-266	UBB	4.12054e-149	EGR3	0	ERBB4	1.41534e-206
TOGARAM2	5.73211e-141	PTGES3	1.40409e-265	CKAP4	1.91527e-148	ALPL	0	RPS9	2.81527e-205
UBB	2.64103e-139	RFX2	7.96454e-263	HLA-B	9.82082e-147	FGFBP1	0	FAS	4.16784e-205
CATSPERD	2.70186e-139	CCDC173	8.53783e-262	DUSP2	6.20872e-144	RPS4X	0	EPB41L4A-AS1	6.68147e-205
TMSB10	5.86636e-139	IGFBP7	6.81529e-261	EDN1	5.47231e-143	CITED4	0	EIF4B	9.85201e-202
RPGR	8.03816e-139	ANAPC4	3.11102e-259	FBXO32	9.73022e-142	EPCAM	0	UQCRC2	2.07032e-201
KIF27	1.23334e-138	C11orf74	2.31322e-257	LINC01320	2.30242e-140	CDH16	0	CAPN2	2.12236e-201
FANK1	1.98482e-138	AC013264.1	1.37295e-255	PPP2R5A	6.15469e-140	ING2	0	NOP53	3.71548e-201
SSB	1.77753e-137	CKB	1.47985e-255	BNIP3	1.10879e-138	IRS2	0	SPDEF	1.22863e-199
MGMT	2.19758e-137	HMGB2	4.39136e-254	DERA	1.54577e-137	AP1S2	0	VAMP2	1.37383e-199
SMIM6	6.86595e-136	ACYP1	1.0635e-249	G0S2	2.84974e-137	SLC7A4	0	SUSD3	3.64419e-199
CFAP77	8.86879e-136	C1orf158	2.74469e-246	OSTC	1.48298e-136	NACA	0	DDR1	8.11532e-199
CFAP206	1.31927e-134	TMEM107	3.88722e-243	DCPS	3.84627e-136	GSPT1	0	CTSC	9.44132e-199
C20orf96	1.72277e-134	CFAP57	1.93007e-242	CDH1	1.4407e-131	PPDPF	0	PRCP	2.55751e-198
DNAH6	1.79226e-133	B9D1	2.23773e-240	UBA52	3.02682e-131	ZMYND8	0	DDOST	6.70489e-198
RPA3	4.11189e-133	RPL4	3.02397e-239	CD68	4.35493e-131	LSM7	0	LGALS9	1.77728e-197
IFT88	4.22381e-132	RPS3A	1.50406e-238	UBE2H	1.88556e-130	NRARP	0	GATA6	1.88859e-197
DPCD	7.36309e-132	COX6A1	1.65511e-238	LYPLAL1	1.14955e-127	JARID2	0	ABCC4	4.41997e-197
ZDHHC1	8.11323e-132	RARRES2	3.64029e-237	NR1D2	1.20251e-127	IRF6	0	SIPA1L1	5.10781e-197
DZIP1L	1.06469e-131	SRD5A2	7.35167e-236	CMPK1	1.83247e-127	DGKD	0	SH3BP5	1.25091e-196
CCDC28A	3.13876e-131	SERPINB6	3.14211e-234	GEM	3.63005e-126	RPL24	0	HLA-DRB1	4.61814e-196
ACBD3-AS1	3.15509e-131	ENKUR	3.20553e-234	SLC7A5	2.47198e-125	F3	0	LRPPRC	1.07994e-195
CDHR4	7.84933e-131	RGS1	9.94331e-233	MIF	1.91911e-124	MYLK	0	SLC27A6	2.17419e-195
MAP9	1.78395e-130	ACBD3-AS1	2.1087e-232	SPINT1	3.43848e-124	ACSL4	0	RIMS2	2.67059e-195
ST13	2.50139e-129	EFCAB10	4.12163e-232	HIST1H2AC	8.84487e-123	GGCT	0	SNHG16	4.61343e-195
COX7C	1.07405e-128	FANK1	1.30563e-231	ID4	1.49108e-122	MARC1	0	PLSCR1	7.1587e-195
PIH1D2	1.31035e-127	RPS19	9.10209e-230	RAB11A	2.25373e-122	APOL1	0	PREX2	1.93188e-194
DRC3	6.59605e-127	DNAH6	5.07214e-229	SELENOM	6.00671e-122	TPD52L1	0	SSR3	4.58655e-194
MOK	1.06441e-126	DNPH1	5.98853e-228	SEPHS2	6.19126e-122	TMEM256	0	MAGED2	9.90626e-194
C11orf74	1.3178e-126	TMA7	2.96771e-226	LUM	2.86347e-119	KCNQ1OT1	0	PTGS2	6.24591e-193
GTF2H5	1.7202e-126	RPL5	5.74142e-224	FXYD3	3.50645e-119	MSX2	0	AGR3	6.46597e-192
ANKRD35	2.49683e-126	SNRPN	2.67863e-221	PPP1R14B	4.69533e-119	GNPTAB	0	RPL27A	1.36347e-191
DNAJB13	3.09863e-125	TSGA10	3.25191e-220	PPP1R15A	1.34745e-118	MRFAP1	0	CPD	7.00286e-191
MAPRE3	2.23986e-124	CCL4	3.74662e-219	TPM2	4.01319e-118	RPL22	0	STARD4	7.22495e-191
CC2D2A	3.68942e-124	CASC1	1.0763e-218	STC1	4.29815e-118	TRAK1	0	CDH2	1.98672e-190
CFAP57	8.9856e-124	CCDC181	7.40348e-218	CREBRF	5.21163e-117	ATXN7	0	DUT	3.72239e-190
CCDC191	2.93068e-123	DTHD1	1.0327e-217	KLF6	1.02304e-116	SRSF2	0	EIF3F	4.51123e-188
UBAC1	9.46966e-123	TNFAIP8L1	4.51073e-216	RNF39	7.04683e-116	IDO2	0	FCGRT	2.93725e-187
COX17	4.14243e-122	RIBC1	5.28575e-214	SPARC	2.3467e-115	EZR	0	ADD3	9.9895e-187
SPATA6	8.22949e-122	AC244090.1	1.01226e-212	FOXP1	7.9658e-114	BAALC	0	SPATS2L	2.14437e-186
IQUB	2.39417e-120	CSPP1	8.08116e-211	ATP2C2	2.12839e-113	EGR1	0	CYC1	5.03765e-186
WDR66	2.50037e-120	NDUFAF3	1.18305e-210	DAPK1	5.56452e-113	SNHG5	0	NAXE	1.07878e-185
SLAIN2	7.90593e-120	TUSC3	8.90238e-209	CCN1	6.06424e-113	RHEX	0	NORAD	1.34802e-184
ENDOG	1.25485e-119	IQCD	1.03494e-208	ARF4	1.26511e-112	GRN	0	EIF3H	1.97861e-184
C1orf158	1.98875e-119	CCDC74B	3.11851e-204	VPS13C	4.71652e-111	PRKAG2	0	CLEC11A	5.07928e-184
PYCR2	2.56633e-119	SSBP4	7.39302e-204	POLD4	9.99139e-110	PKHD1L1	0	KRT18	5.75488e-184
NDUFA4	1.65855e-118	CCDC39	3.18725e-203	SPHK1	1.83491e-109	TLE1	0	HADH	1.48531e-183
CCDC17	2.17104e-118	DAW1	1.76338e-202	RAB40B	1.39076e-108	ADH5	0	RPL22	9.20692e-183
TLE4	7.48686e-118	IGFBP5	5.13743e-202	SLC40A1	1.73629e-108	TSPO	0	TNRC6B	9.78199e-183
ID3	7.76592e-117	CFAP77	5.16296e-202	KDELR1	7.32517e-108	NUP153	0	SRSF7	1.61325e-181
C17orf97	9.79857e-117	MRLN	3.95982e-201	CNST	2.69092e-107	RANBP17	0	SLFN5	2.04857e-181
MAP3K19	9.3694e-116	C4orf3	4.7266e-201	ZBTB20	2.89212e-106	DSG2	0	SPON1	8.73322e-181
DPY30	1.01462e-114	HIST1H1C	8.561e-200	TM4SF1-AS1	1.42375e-104	C19orf33	0	TMEM47	8.99153e-180
AHCYL1	4.00828e-113	P4HTM	1.59521e-199	TAGLN	2.25434e-104	ZDHHC9	0	RACK1	1.34298e-178
AK9	6.29354e-112	MAP1B	1.18361e-198	BTG2	3.73032e-104	RALBP1	0	SAMD12	6.22048e-178
PAIP2	1.05268e-111	C4orf47	1.49584e-198	DDT	3.19438e-103	UPP1	0	SPCS2	2.46894e-177
RFX2	2.59654e-111	CCDC189	1.90363e-198	AL499602.1	1.33467e-101	NFIB	3.10149e-308	NENF	5.08792e-177
RSPH4A	7.00847e-111	MAP1A	2.93383e-197	ELK4	3.16343e-101	PUM1	5.02182e-308	TAPBP	9.24309e-177
WDR34	8.13428e-111	DMKN	1.33885e-196	MBD2	4.42201e-101	ATP1B1	1.27598e-307	PNRC2	9.96478e-177
ALDH3B1	2.79092e-110	CCDC187	1.50803e-196	PISD	6.21596e-101	QSOX1	1.13145e-306	LMNA	1.42313e-175
CFAP70	2.92676e-110	MDH1B	2.17647e-195	SSR3	1.2292e-100	NEBL	7.51503e-305	MYL9	5.31597e-175
EFCAB1	3.49874e-110	PPP2R2B	4.36916e-194	CEMIP2	1.90651e-100	WAC	1.27139e-304	CLDN10	1.7882e-174
VIM	3.50739e-110	DNAH11	8.42377e-193	RRAS	2.79289e-100	HOMER2	2.35362e-303	KLK8	1.51124e-173
SPCS1	1.1958e-109	CROCC	2.94854e-192	RIOK3	5.79084e-100	FREM2	1.29487e-302	CALR	2.05252e-173
AC007405.3	2.32057e-109	PLAC8	9.19633e-191	NCOA3	3.30904e-99	OCIAD2	2.9707e-302	LIPA	2.17155e-173
ACYP1	4.05599e-109	C5orf15	2.25754e-190	RAB5IF	5.69655e-99	RASD1	4.26347e-301	SH3BGRL	9.94759e-173
DNAH9	4.05785e-109	LRRC23	6.72806e-188	HDAC7	6.90226e-99	SLC26A7	4.01884e-300	CFB	9.06872e-172
IFT27	4.96063e-109	CCL5	2.45153e-185	PLEKHA1	5.87904e-98	NFKB1	1.08879e-299	LAPTM4B	1.31352e-171
TAX1BP1	2.36345e-108	DYNLT1	2.58999e-184	GJA1	2.06599e-97	DCXR	1.14548e-299	BTG1	1.59054e-171
IFT74	3.58148e-108	CCDC81	7.63501e-184	SERF2	2.96742e-97	MYL12A	2.96553e-299	SOX9	5.10572e-171
SMIM22	4.92082e-108	VIM	1.01865e-182	C16orf70	3.26136e-97	APLP2	3.79712e-299	CPNE5	1.49773e-170
PDLIM1	5.93204e-108	BTG1	8.94407e-182	KLF4	5.63822e-97	DNAJC15	1.39832e-298	IFNAR1	3.01568e-169
ENKUR	9.35133e-108	CFAP46	7.03595e-181	TMBIM6	5.73708e-96	RAB27B	3.10556e-297	CELSR2	4.50983e-169
DCDC2	2.07191e-107	C1orf87	9.28711e-181	SEC62	2.7517e-95	RPLP1	2.11814e-294	FNDC3A	5.17748e-169
PACRG	2.30334e-107	ANKRD65	3.2634e-178	ATP5F1E	1.52757e-94	FAM107B	9.42996e-294	LYPD1	5.57682e-169
EFCAB10	5.33059e-107	SOD3	1.45093e-177	SCGB2A1	8.09967e-94	SLC38A1	3.62771e-292	ENO1	2.70614e-168
PRR29	1.04415e-106	HMGN2	1.87367e-175	NAA50	1.4982e-93	JUP	7.13806e-291	NDUFS8	5.2761e-168
CFDP1	2.77448e-106	ARHGDIB	4.39868e-175	MYL12B	2.91375e-93	SLC30A2	1.38282e-290	MATN2	1.01678e-167
PCM1	3.44564e-106	DENND6B	4.77584e-175	SEC61B	9.20169e-93	TP53I3	1.71263e-289	CHD3	1.15383e-167
SOX4	4.24657e-106	CFAP54	5.64317e-175	ARRDC2	3.57408e-92	TRA2B	3.4804e-289	ATRAID	1.40228e-167
UBXN11	1.30326e-105	MLLT1	1.02622e-174	HM13	1.03274e-90	CAPN6	9.88302e-289	ATF4	3.42121e-167
LCA5	1.38403e-105	LINC02345	4.2339e-174	MGST3	1.82778e-89	FOSL2	3.56385e-287	LYN	4.4057e-167
ALDH1L1	4.22864e-104	WDR63	4.37756e-174	RAB9A	9.3978e-89	IER5L	4.04569e-287	SPTLC2	1.22186e-166
CLMN	1.03662e-103	SPEF2	1.62582e-172	IGFBP4	1.24888e-88	PLA2G10	1.47082e-286	NONO	3.11364e-166
P4HTM	1.17603e-103	MYCBP	1.8184e-172	ATL3	1.96429e-88	MAP2K3	3.96329e-286	MAP4	5.92554e-166
AL121899.1	1.29544e-103	CFAP65	1.92497e-172	YTHDC1	3.58181e-88	AKR1C3	7.41286e-284	CPM	9.87197e-166
PLAAT2	1.74558e-103	WDR66	1.36445e-170	NFKBIZ	4.05568e-88	CTNNA2	2.28176e-283	BBX	3.5637e-165
IL18	3.1661e-103	CFAP206	1.60216e-170	VKORC1	4.7603e-88	NDUFS5	3.61225e-283	ABLIM1	4.56956e-165
IFT81	2.71033e-102	CES4A	1.64318e-170	TMEM50A	5.60285e-88	VPS37B	6.54683e-283	NDUFV1	7.43637e-164
LINC01571	2.74487e-102	TAGLN2	2.99679e-170	PLPP1	9.05974e-88	DUOXA1	1.28358e-282	HIPK3	9.51521e-164
CARS	2.66776e-101	CFAP69	3.95733e-170	NCEH1	1.39567e-87	NAV2	1.50725e-282	TWSG1	1.50751e-163
SULT1E1	5.2784e-101	CCDC34	5.35343e-170	RBP4	2.90646e-87	NSA2	1.95584e-282	TAGLN2	2.05524e-163
UQCRB	1.7719e-100	COQ4	4.42597e-169	UQCRH	1.08494e-86	RPL28	3.71492e-282	BTNL9	2.36893e-163
CBY1	2.78564e-100	SYNE1	1.05505e-168	CSTB	1.16137e-86	LCN12	1.92995e-281	RAB11FIP2	3.5831e-163
TSPAN1	5.25575e-100	MAP3K19	1.81898e-168	AIMP1	3.56339e-86	MIR4435-2HG	2.19335e-279	LYPD6B	1.5949e-162
PIH1D3	6.70715e-100	DNAL1	7.57878e-168	HTATIP2	4.39774e-86	ATP5F1D	6.61753e-279	PRNP	8.61734e-161
TTC29	1.36782e-99	TP53TG1	8.94098e-168	LYPD3	3.65862e-85	CCN1	1.52474e-278	PEG10	1.14578e-159
MOSPD1	2.46966e-99	PPP1R42	2.32464e-167	ATOH8	2.27264e-84	ALDH3B2	6.83722e-278	MSMO1	4.5112e-159
AC023300.2	3.62116e-99	RPA3	2.75724e-165	TGIF1	4.92961e-84	GNAS	7.73775e-277	TMEM219	5.24541e-159
CCDC74A	8.32257e-99	WDR54	4.78522e-164	SLK	1.54538e-83	TRIM2	8.58577e-277	RPS7	8.68043e-159
ABLIM1	3.56091e-98	SAMHD1	5.21219e-164	AL118516.1	1.7872e-83	THEM4	1.31465e-276	PDLIM4	1.15019e-158
RSPH3	4.88859e-98	LINC02166	4.5163e-163	DYSF	1.81401e-83	AFF4	1.93704e-275	PUF60	4.16871e-158
CHST6	2.56699e-97	MAOB	5.27302e-162	FAM177A1	9.88384e-83	CSRP2	4.44071e-275	HLA-DPA1	3.70271e-157
LRRC10B	3.07661e-97	C22orf15	6.93871e-162	SMAD3	4.01214e-81	BAG3	6.92049e-274	NME1	4.50942e-157
B9D2	4.35757e-97	SPATA17	1.18453e-161	SPCS3	1.72495e-80	PLS3	4.30168e-273	C1GALT1	1.21633e-156
MSI2	8.74672e-97	SLFN13	3.69696e-161	RDH10	1.79481e-80	METAP1	1.34456e-269	SNHG5	1.35417e-156
SRI	2.30018e-96	CCDC69	4.26266e-160	ATP6V0E1	4.94049e-80	CRK	3.09823e-269	EIF3D	4.63652e-156
FABP6	4.61106e-96	TCTEX1D4	1.74362e-159	DNAJC15	1.48098e-79	GULP1	1.49365e-267	GSTP1	6.50855e-156
POLR2L	3.16769e-95	HSBP1	1.78542e-159	LYPLAL1-AS1	6.80744e-79	LIMA1	1.79736e-267	TSC22D1	1.31111e-155
SMIM26	7.10245e-95	DNAH10	5.53682e-158	TNFSF15	8.58277e-78	PLEKHA5	1.10748e-266	PDLIM1	1.38964e-155
CCDC88C	2.05907e-94	RGS22	5.77286e-158	SEM1	1.10707e-77	MYH14	5.96726e-265	MYL6B	1.65237e-155
PALMD	6.15578e-94	HSPBP1	1.98751e-157	PMEPA1	1.7027e-77	RPL30	1.15188e-264	PAIP1	5.05969e-155
SYAP1	5.37592e-93	HES6	5.78508e-156	IL6R	2.78996e-77	BRD2	1.18344e-264	SERPINE2	1.37377e-154
AC018521.5	5.46064e-93	LRRC10B	1.15778e-154	TUFT1	4.59605e-75	RPL12	4.08576e-264	KIAA1324	5.28974e-154
MAP1B	7.65522e-93	RPS28	1.71727e-154	LACTB2	1.26769e-74	ADI1	5.62119e-264	MAGT1	1.00918e-153
IQCD	1.51688e-92	CFAP20	3.18483e-154	PTPRR	1.79913e-73	TUBA1C	7.22918e-263	SET	2.66728e-153
CEP83	2.35738e-92	SPATS2L	5.47412e-154	TMED2	6.56252e-73	TSPAN12	1.44042e-261	WBP2	3.48354e-153
TOMM7	2.10498e-91	ZC2HC1A	6.98641e-154	PCBP1	4.26725e-72	CEBPD	3.92759e-261	PPP3CA	4.14171e-153
SERPINB1	1.77219e-90	STMND1	1.6047e-152	PPP1R3B	6.68104e-72	UNC5B	4.03018e-260	TTC3	2.86466e-152
CDKN1A	3.47869e-90	CFAP299	6.00527e-152	GNAI1	1.04776e-71	CKMT2	5.01631e-260	ARRDC3	5.11695e-152
SPPL2A	1.29346e-89	ALDH3B1	1.07344e-151	LIMS1	2.03935e-71	RAMP2	1.36587e-259	RAB34	2.53848e-151
FAM166B	1.5596e-89	AK9	5.34331e-151	RAB21	5.92828e-71	PODXL	6.44517e-259	LTA4H	3.56054e-151
RSPH9	4.98017e-89	CCDC88C	1.7075e-150	ZNF622	9.50536e-71	ELMSAN1	7.68819e-259	RPS15A	4.44149e-151
ELOB	6.74468e-89	MORN3	1.76459e-150	RORB	3.99342e-70	RBM3	1.29464e-257	SCUBE2	6.8075e-151
CCDC114	8.64414e-89	RPGR	5.25218e-150	ARHGAP29	1.28838e-69	TMBIM1	7.4238e-257	HIPK2	6.88587e-151
TMEM107	9.26244e-89	DNAH2	1.1498e-148	MUC15	2.63431e-69	TALDO1	1.09781e-256	CDC42EP5	9.29953e-151
SMAP2	5.94072e-88	PLTP	1.90508e-148	COL6A2	1.13768e-68	CAPG	4.39519e-254	DSEL	2.25931e-150
PPP1R36	2.11487e-87	CCDC33	1.16638e-147	ZNF281	9.87925e-68	LRRC26	2.38362e-253	COL18A1	5.08643e-150
NEK11	3.31364e-86	CCDC40	4.85615e-147	ANKRD12	6.24611e-67	ADIRF	2.87887e-253	PRMT1	6.43074e-150
H2AFJ	3.43027e-86	NRAV	7.01055e-147	TMEM165	1.48726e-66	NRXN3	4.1729e-252	SND1	1.22433e-149
MAATS1	6.85264e-86	HNRNPF	7.45531e-147	ATP6V1C2	2.67159e-66	DLGAP1	4.76712e-251	BMPR1B	6.93786e-149
RUVBL1	1.06324e-85	CC2D2A	1.85114e-146	ETHE1	9.66934e-66	RPL26	4.09571e-246	THSD4	7.52572e-149
ID4	1.19444e-85	LCA5	2.11702e-146	LURAP1L	1.82472e-65	RSRC2	1.70402e-244	THRA	8.47563e-149
SLFN13	1.43377e-85	C11orf16	2.50155e-146	RRBP1	2.37356e-65	CHD1	1.83288e-243	SPTAN1	1.24651e-148
GMPR	1.69369e-85	SERPINA6	2.68438e-146	GNPNAT1	2.39624e-65	ABRACL	2.51195e-242	SLC16A9	2.02429e-148
EZR	8.27671e-85	CENPM	1.1845e-145	PCDH17	2.47347e-65	DUSP6	3.62104e-241	PNISR	2.73558e-148
TEKT2	9.3706e-85	INTU	4.03568e-145	CALR	3.46146e-65	SPEN	5.97313e-241	NUCB1	7.1262e-148
PPP1R42	1.00931e-83	CLGN	1.21639e-144	KRTCAP2	8.45301e-65	H3F3A	9.32168e-241	PDIA6	8.06276e-148
CFAP47	1.24008e-83	DRAM2	2.06994e-144	DSTN	9.54889e-65	STBD1	6.38e-240	TMOD3	1.60187e-147
SYTL1	3.29164e-83	G0S2	1.26373e-143	DDRGK1	5.73689e-64	LPIN2	7.03573e-240	AAK1	5.96468e-147
IFT46	5.09581e-83	EFHC1	3.65636e-141	MARCKSL1	1.30542e-63	NCL	1.04285e-239	PKM	1.57536e-146
HINT1	6.1399e-83	CFAP298	1.20852e-140	TNFSF10	1.38355e-63	MEF2A	1.03699e-238	FLOT1	1.99598e-146
IL20RA	7.02138e-83	DZIP1L	2.56252e-140	PRSS8	1.52664e-63	DENND2C	2.37199e-238	VDAC2	1.41161e-145
CFAP54	7.85913e-83	NPHP1	7.04093e-140	PAPSS1	1.73312e-63	ATP6V0C	5.82831e-237	RSL24D1	1.43636e-145
MPC2	2.79707e-82	NEK11	9.05731e-140	NCOA7	6.62328e-63	BPTF	6.62562e-235	BICD1	1.65532e-145
TDRD9	1.09682e-81	IFT81	1.20312e-139	FAM114A1	6.80012e-63	SULT1E1	8.03512e-235	FAU	6.01427e-145
TMEM232	1.80079e-81	SRP9	1.3234e-138	MPC1	8.44391e-63	CUTA	3.28164e-233	CAV2	8.86373e-145
MRPL57	2.2113e-81	CREM	2.65722e-138	SERP1	1.81661e-62	SIPA1L2	5.77815e-233	MYADM	1.57967e-144
PFDN5	2.25233e-81	ALDH1A1	3.18549e-138	ERBB3	2.08817e-62	SRRM1	1.1429e-232	TMED10	2.3242e-144
C7orf57	1.36249e-80	AKAP9	3.26712e-138	IGFBP1	3.40852e-62	HEXIM1	1.45726e-232	SRP9	4.86368e-144
CFAP46	3.11643e-80	RAB36	4.98676e-138	C1orf116	3.92929e-62	AKAP13	3.28089e-232	APP	1.96585e-143
MICOS13	3.76677e-80	MOSPD1	1.12387e-137	PNP	1.14567e-61	PTPRM	7.98791e-232	RARRES2	2.02446e-143
CABCOCO1	4.38331e-80	SCN1A	1.39123e-137	FTL	1.23853e-61	NUFIP2	1.00022e-231	KLK10	4.71707e-143
MAPK15	6.05299e-80	NWD1	2.48826e-137	HLA-DMB	1.50293e-61	BIRC3	1.28654e-231	OS9	7.62861e-143
METTL7A	9.64894e-80	OSCP1	2.35178e-136	SLC16A6	2.27989e-61	TMEM141	6.13648e-231	ZBTB38	1.78731e-142
RTN4	1.1741e-79	RIPOR2	4.43296e-136	CD36	2.43144e-61	TBC1D9	4.49397e-230	C12orf57	2.68905e-142
RUVBL2	6.67171e-79	SPAG7	2.60184e-135	HSPA5	1.05113e-60	WDR82	4.2488e-229	RAP1B	2.98677e-142
SELENOW	6.98792e-79	CCDC28A	7.79243e-135	HBEGF	1.77341e-60	BAG5	9.90304e-229	METTL9	4.61985e-142
METTL27	8.23429e-79	COMMD6	1.12826e-134	ABHD17C	6.40306e-60	IMP3	1.35161e-228	MGMT	5.39114e-142
RIBC1	9.7158e-79	CLUAP1	1.52675e-134	PIGA	6.67579e-60	SLC25A25	3.24044e-228	MEGF9	6.17989e-142
SPACA9	1.03841e-78	RPL3	1.37037e-133	AC023043.1	1.45255e-59	ARL4D	1.3956e-227	PRDX6	1.61096e-141
LRRC23	4.11704e-78	HOTAIRM1	1.38044e-133	OTUB2	1.93075e-59	RPL18A	2.79743e-227	XRCC6	1.6657e-141
ZNF787	5.02316e-78	CNTRL	5.69153e-133	ANKRD55	2.12711e-59	RPL39	1.76126e-226	PLSCR4	1.94727e-141
GIHCG	7.54791e-78	DNAAF4	6.18324e-133	IGFBP3	3.45751e-59	KDM2A	2.70774e-225	RPLP1	6.2963e-141
ASRGL1	1.20542e-77	RPL36	6.36288e-133	TOM1	8.59712e-59	PABPC1	1.03477e-224	PPM1L	9.67084e-141
ADGB	1.64694e-77	CD59	1.25622e-132	CHMP4B	1.52746e-58	LRIG1	2.88346e-224	HSD17B12	1.43544e-140
CTSS	7.85122e-77	TTC29	1.13851e-130	PHLDB2	1.58681e-58	TAF4B	1.09925e-221	TMEM106B	2.21602e-140
COX7B	8.02701e-77	KNDC1	1.33803e-130	PAPLN	4.98411e-58	ARGLU1	8.51892e-221	MYH10	2.25863e-140
CHMP5	5.44004e-76	FGF14	4.64599e-129	MBTPS1	7.9754e-57	PRR15	2.35143e-220	SPIN1	4.78316e-140
C4orf47	1.05946e-75	FUCA1	1.81704e-128	CHD2	8.44014e-57	KIF13B	9.90048e-220	FDFT1	5.0584e-140
CD164L2	1.99206e-75	RPL9	4.0836e-128	ITGB1	1.10621e-56	SLC2A1	2.82679e-219	CBX5	6.4911e-139
EVI5	2.04404e-75	AC004832.1	1.43142e-127	CERK	1.90186e-56	CD2AP	1.84985e-217	PRSS33	7.33704e-139
HSPH1	3.26095e-75	SPAG16	2.58741e-127	COL4A1	2.1387e-56	FAM177A1	8.73985e-217	STAT3	1.34024e-138
RHOU	9.17822e-75	CCDC24	6.0795e-127	LNX1	2.17477e-56	S100A11	1.96732e-216	TNFRSF1A	1.31137e-137
NFIB	1.53984e-74	TSC22D3	1.24732e-126	ALDH6A1	2.609e-56	WLS	3.22319e-216	NUCB2	2.71139e-137
SSBP4	7.24944e-74	PIH1D3	1.47788e-126	MAFK	6.60622e-56	EPAS1	1.0402e-215	PFDN5	2.98373e-137
CCDC187	1.37124e-73	CAT	7.24484e-126	DCN	7.14931e-56	COX5B	3.24194e-215	EIF3K	5.99852e-137
MAK	1.49341e-73	GAS2L2	1.23678e-125	BAG1	1.06575e-55	UQCRB	1.58649e-214	NDUFAF3	7.52044e-137
TRIM55	1.5017e-73	ANKRD54	2.9532e-125	TMEM245	1.21158e-55	CLCF1	2.58099e-214	PLA2G12A	1.83144e-136
USP2	1.75735e-73	IFT172	3.14324e-125	PAWR	1.24033e-55	TCF7L2	1.18211e-213	ALDH9A1	1.88163e-136
CAST	2.03458e-73	RPS27A	2.00597e-124	SIK2	1.24301e-54	CYP26A1	1.71073e-213	ADGRG2	2.22362e-136
GSTA3	2.27089e-73	RPS27L	2.29671e-124	ARSE	3.04581e-54	KLF6	2.03298e-213	PYURF	2.92432e-136
C6	2.48259e-73	EFCAB1	7.51805e-124	CDC42BPB	5.1714e-54	RAP2B	3.60342e-212	H1F0	3.00377e-136
CFAP100	9.37066e-73	TRBC2	9.2978e-124	BAIAP2L2	1.18839e-53	ITM2C	1.1475e-211	SLITRK5	8.27767e-136
TBCA	1.24302e-72	SMPD2	2.51405e-123	SLC16A7	1.99231e-53	YWHAB	1.2662e-211	LBH	1.39454e-135
TACC2	1.75445e-72	TCTN2	4.74709e-123	PHC2	2.13558e-53	SDC2	1.93165e-211	NHLRC2	1.46884e-135
SFTA2	1.92663e-72	CCDC198	1.06088e-121	CLIC1	2.40891e-53	ARL6IP5	7.21658e-211	SERPING1	1.68355e-135
EPHX1	3.89228e-72	FXYD3	5.11366e-121	TMEM150C	2.43017e-53	RGS16	1.84952e-210	TOP2B	1.32027e-134
NDUFA11	4.31502e-72	UCP2	8.81456e-121	PLAAT4	2.81589e-53	PPFIBP1	3.94447e-209	EIF3I	1.13875e-133
S100A6	5.42245e-72	RPL17	3.62574e-120	ODC1	3.3609e-53	PIP5K1B	9.04294e-209	LARS	1.48872e-133
CNTRL	6.96699e-72	CD46	6.71959e-119	DIAPH1	9.63413e-53	DHX36	1.67063e-208	CPE	1.79925e-133
TMEM59	8.90036e-72	STAU1	9.24016e-119	IER3IP1	1.14908e-52	SREBF2	3.30682e-208	NHP2	3.71407e-133
OSCP1	1.3448e-71	KIAA0556	1.49183e-118	PFKL	4.4593e-52	ATP6V1F	3.44804e-208	HADHA	3.1137e-132
LKAAEAR1	2.69792e-71	AK7	7.90058e-118	FAM50A	5.02771e-52	SMAD7	1.15327e-206	EMX2	6.87133e-132
CCL15	2.78849e-71	TSTD1	9.23054e-118	HAL	5.16542e-52	CCDC68	5.97928e-206	HMGN2	8.39506e-132
TEX9	3.24851e-71	CCDC60	2.0323e-117	FAM214A	1.69302e-51	PCF11	7.86343e-206	MSN	2.34868e-131
SPATA33	3.61069e-71	ADGB	2.13986e-117	NR2F2	5.11128e-51	VCL	7.8253e-205	CYP51A1	3.10455e-131
KIF3A	3.88445e-71	RPL35A	6.90113e-117	MDK	6.81306e-51	LIMCH1	1.1261e-204	CCNA1	4.31555e-131
CEL	5.81863e-71	UBL5	8.75584e-117	ZFAND2A	1.10293e-50	OSER1	1.15488e-204	CANX	2.17802e-130
SAXO2	1.27501e-70	RPL27	2.15593e-116	GPAT4	1.22127e-50	ZBTB10	1.51266e-204	NDUFA3	2.43487e-130
GAL	1.48774e-70	CCDC191	3.26557e-116	SBDS	1.30311e-50	UBALD2	2.53311e-203	G3BP1	5.58883e-130
HSPBP1	2.46067e-70	FDXR	9.96097e-116	RPS13	1.36771e-50	DST	1.38982e-202	TUBA1B	8.83519e-130
MID1IP1	3.6342e-70	ENPP2	1.67203e-115	CECR2	1.66335e-50	FZD6	2.70554e-202	FBL	9.49559e-130
TMF1	5.2336e-70	C10orf95	2.30205e-115	CAPRIN1	2.31478e-50	MSLN	3.90647e-202	SOX3	1.74063e-129
DLX5	5.9297e-70	CFAP47	4.99068e-115	BASP1	1.18857e-49	PLA2G4F	5.52521e-202	TMED2	5.54062e-129
KIAA0232	9.52463e-70	CFAP97D2	1.93988e-114	FOXO1	2.55855e-49	TWISTNB	2.18197e-201	ADAM28	7.92974e-129
MAML2	9.81906e-70	SMIM22	2.77262e-113	ARSB	4.11956e-49	MCL1	5.47595e-201	ZRANB2	8.98351e-129
RAB36	1.35789e-69	RIBC2	1.02703e-111	MAP4K3	1.49157e-48	FAM107A	2.00805e-200	SERTAD4-AS1	1.02198e-128
STAU1	1.89052e-69	MAP9	1.12335e-111	FGF7	4.24367e-48	PRKCI	3.58119e-200	RBMS1	2.56695e-128
RBX1	2.2361e-69	PPP1R14C	1.59291e-111	TSPAN1	5.01414e-48	ETS2	9.79363e-200	DPYSL3	3.48979e-128
VPS35	3.54378e-69	PTPRF	2.37656e-111	CHPF	7.37341e-48	EMP1	1.2833e-199	IFT57	5.29267e-128
FUZ	6.42006e-69	KIF27	2.42978e-111	AGFG1	8.29005e-48	SPON1	1.39602e-199	TGIF2	1.56788e-127
TOGARAM1	7.41793e-69	CTSL	4.40858e-111	GTF3C6	1.38062e-47	TCEAL9	5.12167e-199	ANKRD65	2.62812e-127
EFHC2	9.52705e-69	HSPA4L	4.86133e-111	AL139280.1	1.52315e-47	DBNL	2.64386e-198	HLA-DMA	3.63477e-127
NDUFAB1	1.34224e-68	LRRC74B	6.17547e-111	STN1	4.25403e-47	SPATA13	5.88236e-198	HNRNPK	7.81778e-127
ID2	2.38078e-68	CBY1	8.92122e-111	TRAK2	5.10965e-47	PRDX1	2.77438e-196	STT3B	1.13643e-126
PSMA5	4.29415e-68	DPY30	1.30506e-110	PDIA6	5.75419e-47	SCNN1B	3.68878e-196	AKR1A1	1.58041e-126
PEBP1	5.65537e-68	SATB1	7.68225e-110	SEC61A1	7.05711e-47	TRIM38	3.89279e-196	SPRY1	2.09015e-126
SGMS2	6.43999e-68	GCLM	1.67499e-109	RXFP1	7.07141e-47	ZNF185	6.71596e-196	NDUFS2	2.46587e-126
STON2	7.69669e-68	EFHC2	7.36452e-109	SPTLC3	7.23305e-47	CNBP	7.89999e-196	NXF3	2.99171e-126
TUSC3	1.84884e-67	CARS	9.62318e-109	BICD1	3.05509e-46	CRIP2	3.1585e-195	SLPI	3.16318e-126
SLFN5	2.99911e-67	IFT88	1.40874e-108	XIST	3.29407e-46	COBL	9.44316e-195	LRPAP1	4.21631e-126
YBX3	3.75652e-67	DDAH1	2.83336e-108	REXO2	6.51943e-46	CLK1	1.82398e-194	SNCG	4.93222e-126
MDH1B	3.81557e-67	RPL7	3.14024e-108	IER2	7.1467e-46	HMOX1	1.94689e-194	NT5DC1	4.95329e-126
PMM1	8.44262e-67	EFCAB12	4.37084e-108	TIMP2	9.32388e-46	MPHOSPH10	2.54399e-194	YWHAQ	1.0807e-125
DNAAF3	8.90068e-67	KIF19	1.09962e-107	NATD1	4.38814e-45	ACTR3	6.31387e-194	ZYX	1.25944e-125
MED31	9.14567e-67	AKNA	2.79538e-107	TP53BP2	4.88651e-45	FRAT2	1.09251e-193	GLIPR2	1.53519e-125
CEP70	1.3543e-66	DRC7	5.71918e-107	ARFGAP3	9.26797e-45	HNRNPM	1.16356e-193	PAICS	1.54224e-125
LRP11	2.51759e-66	UQCRQ	9.84862e-107	SHB	1.84042e-44	RC3H1	5.88372e-193	CELF2	1.76704e-125
AC244090.1	2.59656e-66	RPL36A	2.48872e-106	HSP90B1	1.8618e-44	EIF3J	1.18837e-192	AOPEP	1.80797e-125
B9D1	2.6172e-66	RABL2A	2.53105e-106	PLIN2	1.87011e-44	ANXA5	1.21013e-192	ACO2	1.88764e-125
NME7	4.95853e-66	ERH	2.9833e-106	TJP1	2.2546e-44	IGFBP5	2.31995e-192	TFRC	3.89721e-125
CCT6A	7.16216e-66	RHBDD2	3.56732e-106	BCAS2	3.18584e-44	KMT2C	2.80065e-192	CDK6	7.33801e-125
LINC02166	2.65771e-65	GAS8	5.78617e-106	SEC24A	3.84606e-44	FGF9	1.50741e-191	PRKCSH	1.11741e-124
BSCL2	4.49484e-65	ARMC2	8.71204e-106	TMEM37	4.52885e-44	ARL5B	1.68118e-191	GALNT3	2.02227e-124
PPP4R3B	1.06011e-64	PTPRT	1.00542e-105	RAB11FIP1	6.36258e-44	IVNS1ABP	1.83222e-191	CRYBG1	2.10742e-124
ST3GAL6	1.22803e-64	TP73	5.14807e-105	DDI2	7.42837e-44	CTNND1	2.36995e-191	GHITM	4.11135e-124
IFT172	6.91813e-64	IQCA1	8.85261e-105	SDF2L1	1.19218e-43	AATK	2.7903e-191	ATP8B1	4.83707e-124
CCP110	7.11177e-64	AK8	1.63267e-104	ISG15	1.22479e-43	MCC	3.51419e-191	SPART	6.26305e-124
MRPL40	7.12333e-64	EFHB	1.9308e-104	GAB1	1.4614e-43	ALKAL2	6.08624e-191	C11orf58	6.5862e-124
NEK10	1.35547e-63	OAZ2	1.98914e-104	EXPH5	5.15734e-43	RPS3	6.24345e-191	SEMA3C	7.10609e-124
DHX40	1.73808e-63	RBM38	4.05112e-104	C15orf48	8.07662e-43	QPRT	1.4212e-190	ZNF704	8.16014e-124
IQCA1	2.25492e-63	RPL19	7.07936e-104	TBCK	2.1473e-42	ATP5PF	1.36286e-189	CXCR4	1.63983e-123
OFD1	2.32227e-63	SMIM19	1.00341e-103	RIPK2	1.24124e-41	PCDH10	2.02487e-189	COPB2	2.51426e-123
DUSP14	2.74714e-63	ENKD1	1.67196e-103	CDC34	1.28829e-41	IER5	7.6552e-189	PRSS12	2.81964e-123
SLC44A4	3.27203e-63	CFAP36	2.13228e-103	LINC01578	1.81221e-41	IDH1	1.05279e-188	TSPAN31	5.51818e-123
IFT80	8.26853e-63	AC105052.5	1.44469e-102	MT2A	2.00932e-41	ELF1	3.29072e-188	PRPF8	1.16794e-122
ENAH	9.09047e-63	RCAN3	3.3594e-102	JOSD2	2.48984e-41	RIN2	1.6587e-186	COPS6	1.31727e-122
RBP1	2.40377e-62	EIF4A2	6.71113e-102	MAPK8IP3	3.72067e-41	RNF183	7.41139e-186	ATP1B1	1.96142e-122
PIR	2.67897e-62	CROCC2	4.95057e-100	PLCB4	3.8936e-41	CES2	4.28779e-185	SNHG19	2.19748e-122
DNAI2	4.88453e-62	CYB5R1	1.00474e-99	MGAT1	4.63876e-41	IFNGR1	6.06409e-185	SPAG7	2.49888e-122
SCPEP1	5.258e-62	B9D2	1.32766e-99	RHOB	5.49526e-41	LIPG	9.30523e-185	CASC4	2.96051e-122
LINC00467	5.30017e-62	SYTL1	2.74203e-99	KLF3	8.75525e-41	RYBP	1.27425e-184	PTPN4	1.61719e-121
DNAJA1	5.58164e-62	C15orf65	4.89153e-99	VPS13D	1.73139e-40	SOX4	1.81849e-184	NUCKS1	2.19046e-121
GPX4	6.39065e-62	RGCC	1.13535e-98	CCDC167	2.09715e-40	STX18	2.88107e-183	HYAL2	2.80053e-121
CFAP299	1.09593e-61	FHAD1	1.14148e-98	WTAP	2.4661e-40	TUBB2A	3.75821e-183	SCD5	3.49176e-121
KLHDC9	4.72185e-61	APOBEC4	1.70897e-98	EVA1B	3.81108e-40	B4GALT4	1.19577e-182	KIAA1217	6.35249e-121
CEP290	5.48206e-61	VDAC3	2.38522e-98	ACADSB	4.4216e-40	PPP1R15B	9.03156e-182	TGM2	7.14275e-121
CRISPLD1	8.49293e-61	SMIM6	7.28523e-98	AMIGO2	9.5444e-40	NAMPT	4.43068e-181	CAPZA1	9.52608e-121
HSP90AB1	8.63688e-61	PPP1R32	7.32246e-98	HKDC1	1.71003e-39	MYADM	7.47254e-181	SRSF1	3.22671e-120
CERKL	1.58697e-60	PPOX	1.36391e-97	AC078950.1	2.07826e-39	ACTR2	1.01527e-180	NDUFAF8	6.03962e-120
FBXW9	2.25083e-60	FUZ	1.46625e-97	SMPD1	2.1812e-39	PNN	1.84715e-180	SCARA3	6.36745e-120
ANKMY1	3.85633e-60	IQUB	2.37e-97	KANK2	3.23943e-39	TLR5	2.23891e-180	SLC25A5	6.81346e-120
TP73	8.02883e-60	SSB	5.76365e-97	TIMP1	3.37642e-39	CYTH1	1.1689e-179	ATN1	9.15446e-120
CFAP65	1.77171e-59	RPL41	2.26497e-96	SURF4	3.40819e-39	RALGAPA2	1.69103e-179	RPN2	1.0799e-119
PPP1R1B	3.998e-59	CEP41	1.02354e-95	IRF2BP2	4.39754e-39	SEC14L1	1.79274e-179	UBXN1	1.3672e-119
CFAP69	4.04647e-59	C1orf141	2.54116e-95	SLC22A5	4.46209e-39	RACK1	6.41681e-179	SLC25A3	1.39565e-119
GGCT	6.7577e-59	CNIH1	3.55425e-95	MED13L	5.54936e-39	KLF4	9.20719e-178	NPDC1	1.54815e-119
EFHC1	7.92961e-59	FAIM	3.94901e-95	LAMA5	6.7583e-39	TAF1D	1.56325e-176	CALM2	2.33651e-119
NAPSA	1.65783e-58	NDUFB1	1.30412e-94	CTNNBIP1	1.42538e-38	ARIH1	9.12313e-176	PSMB10	2.95753e-119
HDGF	1.939e-58	LINC01513	2.31987e-94	ARPC3	2.17492e-38	AKAP7	1.35534e-175	NASP	4.79753e-119
SCO2	3.33725e-58	ENDOG	2.36457e-94	PMM2	2.51605e-38	ADM	1.46932e-175	RPS16	5.30885e-119
CCDC80	4.97998e-58	LINC01550	1.56094e-93	IRX5	3.08222e-38	ATP6V1H	1.65973e-174	YES1	7.02759e-119
JHY	5.08761e-58	WDR60	1.10155e-92	SPRY2	5.39669e-38	CDKN1C	1.98492e-173	SCARB2	8.43303e-119
PLTP	5.56514e-58	TMEM47	1.47002e-92	PCOLCE	1.02536e-37	APRT	2.1697e-173	SLC28A3	8.73226e-119
HES6	6.39065e-58	CST7	1.68345e-92	GRAMD2B	1.30626e-37	HNRNPDL	2.39694e-173	GRK3	1.10401e-118
ANKRD54	2.44906e-57	PLAAT4	2.78421e-92	RPL36AL	1.34718e-37	NPTN	5.02477e-173	HNRNPA1P48	1.40747e-118
DSTN	2.93183e-57	C11orf58	2.86089e-92	SLC12A7	1.52267e-37	EEF2K	1.24149e-172	EMP2	1.7155e-118
LZTFL1	3.32673e-57	DYNC2LI1	3.14985e-92	YME1L1	2.49438e-37	PNKD	1.20789e-171	CRYZ	2.74929e-118
C10orf95	4.48579e-57	MYB	6.70045e-92	TLN1	4.19901e-37	AIFM1	2.88513e-171	HYOU1	3.56339e-118
PDCD6IP	5.31729e-57	TJP3	6.73094e-92	VKORC1L1	9.15984e-37	PKM	6.10721e-171	CDH6	3.91026e-118
ATXN7L3B	7.36108e-57	ARL3	1.08344e-91	ADAMTS6	9.54575e-37	PLEKHF2	8.64978e-171	DAAM1	6.18976e-118
AL031666.1	8.55013e-57	CYP4B1	1.38815e-91	SPCS2	1.03884e-36	IDO1	5.4723e-170	LITAF	6.59978e-118
YWHAE	8.88569e-57	DDR1	1.51286e-91	PPP1R3G	1.39128e-36	TSPAN13	1.51796e-169	HEXA	9.81224e-118
FBXO36	3.37538e-56	LZTFL1	2.4125e-91	CD59	1.69358e-36	SPRY1	3.05783e-169	SMARCA1	1.3305e-117
EFHB	5.03944e-56	CCP110	2.90109e-91	MFAP5	1.78998e-36	SULT2B1	3.88627e-169	BEX2	1.48575e-117
TRIM44	5.45508e-56	SELENOW	6.2088e-90	RAPGEF5	2.46806e-36	MIF	1.15367e-168	CCDC34	3.16719e-117
NRAV	6.6022e-56	TRAF3IP1	6.77171e-90	VEGFB	2.49127e-36	PTPRJ	1.45484e-168	SPCS3	7.06374e-117
TMEM258	1.26076e-55	MEIS2	7.13803e-90	CDK2AP2	3.20273e-36	LATS2	4.43611e-168	HMGA1	7.13524e-117
KCNRG	1.46704e-55	EFCAB2	7.46456e-90	PTGDS	3.93558e-36	ZFAS1	1.50594e-167	SARS	1.61738e-116
C11orf16	1.6873e-55	CFAP221	7.93254e-90	ITGA2	4.48497e-36	PNPLA2	2.58329e-167	IGBP1	1.64551e-116
MRPS33	2.17245e-55	TMPRSS3	3.41944e-89	PAPSS2	4.64869e-36	ATOX1	3.27779e-167	SNHG32	1.91147e-116
SPATS2L	3.02949e-55	CCDC89	9.75506e-89	GUK1	5.32071e-36	ANXA3	1.3734e-166	MAGED1	2.38593e-116
DENND6B	3.05219e-55	OMG	6.03608e-88	JOSD1	5.68343e-36	YY1	1.38393e-166	PGK1	2.42126e-116
TEKT4	3.81864e-55	RPL32	6.12717e-88	AC092894.1	5.74472e-36	DDX21	1.95156e-166	DDB1	4.55507e-116
KIF21A	4.26069e-55	SPAG6	1.54098e-87	TGM2	5.89694e-36	PHB	3.24412e-166	TXNRD1	6.47319e-116
ERGIC3	4.3621e-55	AC093159.1	1.92747e-87	MYL9	6.42315e-36	LRRC1	9.8172e-166	CRELD2	7.3931e-116
RND3	5.81854e-55	SPATA6	2.20574e-87	RUNX1	9.25036e-36	RAI2	8.95649e-165	POSTN	1.04016e-115
SAP18	8.04799e-55	S100A4	3.23354e-87	TOR1AIP2	1.03845e-35	CNN3	4.03001e-164	SIL1	1.07413e-115
SARAF	9.58834e-55	RHPN1	6.72604e-87	HES4	1.2185e-35	RNF8	7.55958e-164	SEC22B	1.0847e-115
DNAI1	1.0546e-54	MOK	9.51145e-87	GTF2F2	2.00326e-35	NDRG1	2.91188e-163	BEX1	1.12721e-115
TNRC6B	1.19916e-54	LRRC34	2.66535e-86	BNIP3L	2.29202e-35	LUZP1	1.16853e-162	ANKRD33B	1.25711e-115
CATIP	2.02222e-54	POLD2	3.74487e-86	ATP6V0A1	5.37475e-35	CSNK1A1	1.56017e-162	IGFBP4	2.55897e-115
SIAH3	2.52324e-54	GLB1L	4.68789e-86	AC058791.1	6.58998e-35	RBM39	2.13232e-162	ALDH1A2	3.28079e-115
AC004982.2	4.13213e-54	KLHDC9	1.23375e-85	ATP13A3	6.88718e-35	ALAD	5.09167e-162	PPA2	8.66079e-115
ATP5MC2	4.78186e-54	EPB41L3	1.63911e-85	TMED5	9.69036e-35	SFN	2.08132e-161	GDI2	1.23827e-114
DZIP1	5.1927e-54	AGBL2	2.42926e-85	DPH3	1.14232e-34	THAP4	2.5087e-161	CCT3	1.32424e-114
C18orf32	1.32283e-53	CFAP58	2.46608e-85	CTSD	1.30205e-34	S100A14	8.4257e-161	NCL	1.65229e-114
SAT1	1.3677e-53	NELFE	8.08065e-85	KSR1	1.70617e-34	STX19	3.1878e-160	ZNF267	2.12466e-114
CCDC33	2.72003e-53	PAIP2	8.91406e-85	GLT1D1	1.73972e-34	RPS2	6.12741e-160	PDHA1	2.1291e-114
C16orf46	5.54888e-53	MORN1	1.14288e-84	C1R	2.11142e-34	IRF1	2.73591e-158	TMEM35B	2.51922e-114
HIST1H2BD	8.66295e-53	NXF3	2.29706e-84	RFK	2.4898e-34	NPEPPS	5.37958e-158	AAMDC	3.43953e-114
HIST1H1C	9.17693e-53	SFRP4	2.5853e-84	KIAA1324	2.60005e-34	PPP4R2	1.93654e-157	DLG3	3.70733e-114
PITPNM1	1.05819e-52	PIH1D2	4.91487e-84	RHPN2	5.34719e-34	ARHGAP35	2.27651e-157	SEL1L	4.06238e-114
PPID	2.5339e-52	DTX3	5.45602e-84	EGR4	8.30913e-34	ARID1A	3.27532e-157	LIN7C	1.29729e-113
TTC21B	5.88265e-52	RABL2B	1.34072e-83	MAN2A1	8.59424e-34	CYP51A1	1.08928e-156	ACTN1	3.58037e-113
MINDY4	1.28999e-51	CCDC180	1.45986e-83	AC103591.3	9.61851e-34	ZBTB7A	1.94359e-156	ZFR	4.34139e-113
KIF2A	1.38481e-51	NME7	2.26435e-83	USP3	1.65912e-33	EIF5A	2.2361e-156	IPO5	6.87057e-113
FRMPD2	2.04151e-51	C14orf132	3.72811e-83	AL513303.1	3.45519e-33	DUSP1	2.98222e-156	SAR1A	8.48611e-113
BCL2L1	2.46107e-51	C4orf48	3.7389e-83	DLG5	3.81513e-33	LMO4	1.88931e-155	HLA-DPB1	9.18146e-113
CEP162	4.46882e-51	TCEA1	4.80384e-83	KMT2E-AS1	1.22504e-32	OXSR1	2.00453e-154	VWA8	1.11426e-112
FAM161A	1.203e-50	RPS11	5.05588e-83	PTTG1IP	1.42685e-32	MYCBP2	5.38956e-154	NSG1	1.13948e-112
CFAP221	1.51637e-50	JKAMP	7.62099e-83	TUBA4A	2.26683e-32	RPS8	1.22555e-153	ADGRL2	1.61826e-112
NEK1	1.72252e-50	CETN3	2.41921e-82	ZDHHC7	2.37841e-32	ARID4B	1.25686e-153	SMARCA2	1.97054e-112
MAP1A	5.07242e-50	PALMD	3.17445e-82	VPS41	5.60474e-32	SUB1	1.31478e-153	TMEM50B	2.13209e-112
RTRAF	7.25271e-50	ALDH5A1	4.50961e-82	SEMA5A	5.89878e-32	NDUFB11	1.60831e-153	MDH1	5.39086e-112
HOMER2	7.54971e-50	GALNT3	5.96806e-82	TMEM181	6.35342e-32	TWF2	1.64165e-153	MSI2	5.85709e-112
VDAC3	7.7709e-50	TMEM70	6.4324e-82	AL031123.4	8.10713e-32	TJP1	2.27561e-153	PLRG1	8.03458e-112
MORN3	2.01837e-49	LIMCH1	6.60142e-82	SLC30A2	1.30223e-31	CLINT1	2.99801e-153	KIAA0319L	8.40618e-112
RCAN3	2.11539e-49	PTPRN2	8.93985e-82	DEPDC1B	1.76125e-31	EPB41L2	3.31173e-153	CTSL	8.44527e-112
FBXO15	2.13588e-49	KIAA1211L	1.2061e-81	THSD7A	2.09762e-31	PDLIM1	5.71311e-153	EIF2A	1.06458e-111
HAGH	2.29914e-49	CFAP74	1.4847e-81	AIF1L	4.26253e-31	MARK1	6.0504e-153	RPS18	1.39934e-111
PLEKHS1	6.96734e-49	LRP2BP	2.41275e-81	SERTAD2	5.18802e-31	ZNF750	7.60878e-153	CHM	1.83292e-111
CAT	8.90326e-49	ECT2L	3.25318e-81	CYS1	7.54016e-31	RRBP1	1.0134e-152	CLDN1	2.75381e-111
CRNDE	9.73491e-49	CCDC30	1.05161e-80	TBC1D15	8.19347e-31	SOX7	2.95489e-152	SEC63	3.79172e-111
CHCHD5	1.11949e-48	WBP1	2.59897e-80	RAMP1	9.08736e-31	HES1	4.30167e-152	NPAS3	5.22685e-111
HNRNPF	1.12705e-48	MISP	3.04608e-80	FAM171A2	9.52747e-31	POLR2H	1.29379e-151	MDH2	6.22005e-111
EIF4EBP3	1.38864e-48	UPF3A	9.16864e-80	TNS2	1.21528e-30	PRDX6	2.84006e-151	BSG	1.21905e-110
NDUFB5	1.45251e-48	MPDZ	1.10197e-79	MOAP1	1.436e-30	STC1	2.92849e-151	LAMA3	1.72805e-110
RBM43	1.46946e-48	ALKBH5	1.15812e-79	MTHFD1L	1.44266e-30	MAGED1	3.85798e-151	CDK4	3.70243e-110
TUBGCP2	3.13362e-48	WDR34	3.24245e-79	PCK1	2.03921e-30	RPSA	9.94319e-151	NTPCR	4.12739e-110
ARHGAP39	4.1225e-48	PBXIP1	3.77088e-79	IGF1	3.30576e-30	UPF1	1.51039e-150	SLC15A2	4.19118e-110
TTC26	4.61907e-48	KIAA2012	5.30088e-79	PLXNA3	8.29806e-30	ADAMTS8	1.60369e-150	HIST1H1E	7.81675e-110
KIAA1211L	4.72825e-48	CLIC6	7.57907e-79	CDC42	1.31722e-29	COL25A1	2.20579e-150	FXYD5	8.77899e-110
OSBPL11	5.79752e-48	ATP5IF1	1.11982e-78	PIM3	1.67717e-29	ZNF331	3.48806e-150	NRIP1	1.88725e-109
LAP3	7.86745e-48	SELENOT	1.51024e-78	SEC14L1	2.1128e-29	HERPUD1	1.07491e-149	DLST	2.20094e-109
CCNA1	9.12154e-48	SERTAD4-AS1	2.29251e-78	RGL1	2.15057e-29	ACKR3	1.44028e-149	MEGF11	2.45617e-109
LINC01513	9.88974e-48	TUFM	2.62193e-78	MYO1C	2.45276e-29	RHOV	4.52357e-149	GSS	4.26294e-109
EAPP	1.26562e-47	KATNB1	3.92649e-78	COL4A2	2.78083e-29	TCEAL4	1.10664e-148	CTSB	4.49884e-109
RAB4A	1.32622e-47	TTC21A	5.16957e-78	CABLES1	2.81622e-29	ZNF165	1.56043e-148	HNRNPR	4.6651e-109
PLAC8	1.78858e-47	PGM2L1	7.91178e-78	SOGA1	3.18559e-29	NKTR	5.62382e-148	USO1	6.1472e-109
CHURC1	2.27441e-47	PKP2	8.50697e-78	MAP7D1	3.52193e-29	ZNF292	6.37196e-148	CCT7	6.57445e-109
BTG3	2.30524e-47	CFAP161	1.43563e-77	HLA-E	5.85841e-29	GSTK1	3.65459e-147	ADAM17	7.30806e-109
NIPSNAP2	3.42846e-47	PCM1	5.40961e-77	CCDC117	6.87749e-29	UBAP1	2.03918e-146	SERPINB1	1.24475e-108
PFDN6	4.46002e-47	WIPF3	6.53031e-77	DLGAP1-AS3	7.65894e-29	YPEL2	2.99135e-146	MYC	1.44789e-108
RGS22	5.79907e-47	EWSR1	1.37005e-76	CFDP1	8.10044e-29	RWDD3	4.14529e-146	MLF2	1.76871e-108
TCTEX1D1	6.98017e-47	TNFRSF19	5.04937e-76	ACSL1	8.81581e-29	CST3	4.63744e-146	ICAM1	1.95251e-108
IQCK	1.22908e-46	ARL13B	1.05809e-75	PSORS1C1	1.094e-28	SLC45A4	8.78325e-146	AP3S1	2.34043e-108
INTU	3.27295e-46	FAM227A	2.51053e-75	AC104506.1	1.32809e-28	AIG1	1.52493e-145	EMC10	1.25505e-107
SMIM5	3.77667e-46	TEX9	4.31447e-75	TINAGL1	1.55101e-28	SLBP	1.6706e-145	GTF2I	1.30103e-107
RPGRIP1L	6.31963e-46	ST13	5.00976e-75	SMAD9	1.85259e-28	YTHDC1	3.49331e-145	GOT2	1.43766e-107
CCDC40	6.74459e-46	IFT140	9.12405e-75	SPATA20	3.16174e-28	TMEM238	1.19369e-144	PRDX3	1.64503e-107
ULK4	8.10177e-46	SCPEP1	9.77164e-75	JUP	3.63649e-28	VPS4B	3.01905e-144	CHD9	2.6539e-107
NAA38	2.65285e-45	PGR	3.42051e-74	AMOTL2	5.00871e-28	ATP5MC2	6.73666e-144	PIK3C2G	5.02036e-107
UPF3A	2.73503e-45	C22orf23	3.97082e-74	MOCOS	5.43607e-28	MAN2B2	8.14269e-144	VTCN1	5.25044e-107
KLF2	8.37031e-45	EPPIN	5.4094e-74	RHEX	8.25759e-28	SF3B6	1.01286e-143	CPNE1	5.31519e-107
DZANK1	1.19533e-44	LINC01091	9.3345e-74	FNDC3B	1.22391e-27	RRAD	1.0474e-143	HMGB1	7.00146e-107
NDUFB3	1.28868e-44	STX2	1.24096e-73	NMT1	1.42937e-27	FGF18	1.27225e-143	RAB11B	7.42642e-107
EFCAB12	1.3274e-44	EEF1G	1.79598e-73	MGP	1.52439e-27	IRF2BP2	1.37614e-143	NTN4	1.27278e-106
CCDC69	2.29368e-44	METTL7A	2.41205e-73	AL021328.1	1.6767e-27	CCN2	4.48541e-143	POLD2	1.83568e-106
SUDS3	2.55513e-44	RSPH3	2.84636e-73	TSPYL2	2.28691e-27	SORBS2	1.78867e-142	PHB2	2.09672e-106
GABARAP	3.76264e-44	DZANK1	3.66106e-73	EEA1	3.00953e-27	MTR	2.55938e-142	S100A16	8.84395e-106
SLIRP	4.43975e-44	CD52	9.43587e-73	GUCY1B1	4.72358e-27	RAPGEF2	4.64799e-142	PRKDC	1.05599e-105
VWA3B	5.22211e-44	ARMC4	1.32447e-72	AKAP13	6.23889e-27	SMIM5	6.58383e-142	WDR77	1.1494e-105
GADD45GIP1	7.90291e-44	SMDT1	1.33218e-72	LGMN	8.42528e-27	COPS9	2.08333e-141	TMEM173	2.00966e-105
SRGAP3-AS2	9.24519e-44	DNAJA4	1.36002e-72	PCCA	1.05366e-26	BEX3	5.34733e-141	TIAL1	2.62568e-105
REV3L	9.32819e-44	GFM2	1.91209e-72	GLTP	1.09386e-26	WHRN	1.84402e-140	PEX2	3.76879e-105
COX6C	9.49303e-44	HMGN1	3.07925e-72	ANTXR1	1.35685e-26	PNPLA8	2.79888e-140	AK3	5.53311e-105
OAZ1	3.45656e-43	CTSH	9.26602e-72	SHROOM3	1.80204e-26	HCFC1R1	3.34691e-140	PDE4D	5.81994e-105
NUDT14	4.24838e-43	CHST9	1.02359e-71	SREK1IP1	2.76466e-26	CSNK1E	3.38696e-140	TOMM22	6.77108e-105
NAP1L4	4.2873e-43	BBS4	1.04753e-71	YWHAH	5.12271e-26	KPNA2	6.86717e-140	NUDT4	8.73232e-105
GABARAPL2	4.58308e-43	TOGARAM1	1.26633e-71	UTRN	5.39965e-26	SNHG32	8.24315e-140	USP11	9.41326e-105
ADSS	5.13783e-43	AC108134.4	2.22301e-71	SNRNP25	6.01046e-26	GSR	2.06809e-139	ABCE1	1.81546e-104
PPP1R14C	5.19104e-43	SLC22A4	2.62751e-71	DNAJB1	6.62143e-26	BTG2	2.40205e-139	ALCAM	2.31226e-104
TFDP2	6.85234e-43	AC023300.2	2.69597e-71	GPCPD1	7.79779e-26	SUCLG1	3.27565e-139	PALLD	2.8543e-104
SPTBN1	7.25885e-43	SMYD2	3.95805e-71	CEACAM1	8.05177e-26	SYNCRIP	5.87883e-139	SNRNP200	4.00001e-104
BICC1	9.08105e-43	SPA17	4.60758e-71	KRT7	1.24825e-25	SSBP1	6.80182e-139	SNRPD2	4.39224e-104
PHIP	1.05975e-42	SLC40A1	5.8648e-71	MTHFS	1.36044e-25	ZNF652	9.28095e-139	CMAS	7.40372e-104
KLHL6	1.19908e-42	DNAH3	8.2748e-71	ADAMTS9	1.77969e-25	PPP1R10	1.44999e-138	EVA1C	9.2965e-104
LRWD1	1.53658e-42	CD7	1.17361e-70	ENDOD1	3.02239e-25	HNRNPD	2.30635e-138	KRT8	1.24312e-103
NDUFS6	1.85858e-42	CRYZ	1.18946e-70	MAP7	3.06211e-25	ZNF611	6.34151e-138	PTMS	1.63703e-103
HGD	1.94445e-42	SPACA9	1.23891e-70	ATG2A	3.15844e-25	SLC25A6	6.77065e-138	PJA2	1.72094e-103
DLEC1	2.35381e-42	TMEM232	1.26535e-70	ELOC	4.08997e-25	WARS	1.86105e-137	TMA7	1.96775e-103
MZF1	2.72654e-42	AL121956.6	1.79304e-70	RPN2	5.57285e-25	ITGAV	2.0435e-137	CCSER1	2.25558e-103
MIR200CHG	3.34999e-42	MRPS21	2.58257e-70	ACE	7.83305e-25	UCP2	2.10072e-137	HNRNPA3	2.99908e-103
CSRP2	6.46703e-42	SDHC	3.39253e-70	PON2	1.00417e-24	PHB2	2.59174e-137	TMC4	3.37676e-103
HACD4	8.21185e-42	FAM47E	1.29346e-69	CFD	1.03709e-24	GLA	3.4071e-137	TCF7L2	4.26542e-103
DYNC2LI1	1.07285e-41	GABARAP	1.41315e-69	LEPR	1.1381e-24	PTMA	3.891e-137	GJA4	4.96268e-103
AC008771.1	1.2511e-41	WDR19	5.3078e-69	SELENOK	1.23921e-24	CHD6	4.15543e-137	ATP5MC1	5.30525e-103
TSPAN3	1.46614e-41	ADH6	6.35263e-69	CYP3A5	1.93022e-24	SS18L2	4.46884e-137	KCNJ2	6.10143e-103
GBP1	1.60435e-41	HIST1H2BD	8.85402e-69	LPIN3	2.14748e-24	ZBTB11	7.07268e-137	FHL2	8.76275e-103
C6orf52	1.8075e-41	SAP18	1.39891e-68	EVC	3.25282e-24	SRSF11	9.11648e-137	UQCRFS1	9.60881e-103
IFT20	2.56169e-41	SMCO4	1.4052e-68	FGD6	3.93619e-24	NCOR1	8.19082e-136	CFAP97	1.24291e-102
ENKD1	2.80783e-41	TTC26	1.94487e-68	TICAM1	3.98669e-24	ERC1	8.83499e-136	CSF1	1.25013e-102
DDX24	2.82306e-41	SMIM14	1.94531e-68	NFIC	8.11899e-24	RHOC	9.50641e-136	ATP5F1C	1.43694e-102
TTLL10	8.04187e-41	TMX4	2.95891e-68	NOSTRIN	1.1244e-23	NUMA1	3.96395e-135	TMED7	2.02451e-102
SNRPG	1.17499e-40	MAP6	4.89334e-68	LINC02532	1.13625e-23	SLC3A2	5.96739e-135	DSC2	3.98118e-102
RRAGA	1.47474e-40	LRRC49	5.2914e-67	MGAT4B	1.4479e-23	PDZD8	5.97849e-135	ARPC2	4.19106e-102
DCDC2B	1.72571e-40	TEKT4	3.93845e-66	RNF144B	2.10859e-23	PRPF38B	7.68534e-135	DDX17	5.10808e-102
RHOB	4.05526e-40	ISCU	4.90871e-66	RER1	2.49919e-23	CTBP2	9.77634e-135	PCGF5	1.19361e-101
ANKRD26	4.65227e-40	FSD1L	9.04035e-66	TMEM35B	2.92978e-23	NDP	1.03979e-134	YWHAZ	1.32398e-101
LEFTY1	5.10616e-40	DALRD3	1.2342e-65	IRAK2	3.11944e-23	MIR22HG	1.36522e-134	EBNA1BP2	1.54625e-101
CFLAR	7.80338e-40	RPS6	2.27298e-65	PPP1R14A	5.35719e-23	EFHD2	3.49403e-134	SNX2	1.91011e-101
FSTL1	8.12376e-40	GNLY	3.73759e-65	EPB41	6.08518e-23	JAK1	5.7561e-134	FKBP9	2.03793e-101
IQCE	1.75819e-39	PRR13	4.2201e-65	VAT1	1.05999e-22	FRMD4A	8.57751e-134	MDM4	3.91554e-101
CCNI	2.86039e-39	COX6B1	4.552e-65	ACTA2	1.69449e-22	FAM155A	5.01464e-133	PAM	3.95205e-101
UQCR10	3.11985e-39	LYPLA2	5.06525e-65	HABP2	1.94029e-22	NDUFA5	7.27375e-133	MPZL1	4.14354e-101
C14orf132	4.09442e-39	CXXC4	6.01454e-65	TTLL12	2.09705e-22	MTURN	1.45401e-132	SLC7A11	5.94871e-101
IRF6	6.80286e-39	ANKMY1	1.33451e-64	PPM1H	2.40118e-22	RPS13	6.65665e-132	DARS	6.59221e-101
ADH5	9.72502e-39	CCNA1	2.24343e-64	DOK5	2.56424e-22	SRRM2	7.95284e-132	SRSF5	1.06154e-100
PRKX	1.02627e-38	FAM161A	2.60908e-64	CDKN2B	3.61844e-22	HNRNPU	1.02449e-131	PPP1R9A	4.9085e-100
IGFBP5	1.06849e-38	CTSS	3.78701e-64	CEMIP	5.33668e-22	SFPQ	1.07449e-131	DAB2	9.56078e-100
ZNHIT2	1.09779e-38	SYPL1	4.05504e-64	COX20	5.91891e-22	JTB	1.67116e-131	MAOB	1.51854e-99
CFAP20	1.36627e-38	PLPP2	4.23743e-64	TMEM252	6.09349e-22	SOWAHC	2.86357e-131	UQCRC1	1.5697e-99
ZNF609	1.3967e-38	PPP3CA	1.07259e-63	DNMBP	8.34294e-22	SMAD1	4.36463e-131	TFAP2C	2.15978e-99
SERPINB6	1.58271e-38	ODF2L	1.08623e-63	PHLPP1	1.34064e-21	DLX6	4.84508e-131	NPR1	2.16584e-99
MYO10	1.66375e-38	C16orf46	1.73817e-63	SLC27A4	1.57851e-21	RBM25	5.24159e-131	GNB5	2.58393e-99
BBIP1	1.88902e-38	NDNF	1.83383e-63	HYI	1.9318e-21	ATP5MC3	6.29241e-131	MTHFD2	3.07861e-99
UBL5	1.89887e-38	TMEM14A	1.99416e-63	SPSB1	2.40471e-21	RPL38	2.29819e-130	RAB8A	5.84281e-99
SRGAP3	1.97479e-38	NEK10	2.38653e-63	ITPKC	2.411e-21	TPM3	3.33273e-130	PCMTD1	7.56341e-99
ERH	2.28843e-38	C21orf58	2.06799e-62	FAM241A	2.50606e-21	EIF3H	4.64971e-130	MYEF2	8.16808e-99
SLC25A4	3.0026e-38	COLCA1	2.15739e-62	DENND2C	2.73135e-21	EYA2	9.89355e-130	SELENOF	8.38212e-99
C5orf15	3.09013e-38	CLHC1	3.20943e-62	TBC1D2	3.55993e-21	AC019117.2	1.65717e-129	PABPC4	9.44894e-99
DAPP1	5.60017e-38	CCBE1	3.25247e-62	PARD6B	5.8168e-21	PTPN1	4.01855e-129	CDC42EP3	1.81463e-98
NDUFA7	7.23206e-38	CCDC65	3.32762e-62	MAL2	6.18266e-21	ING1	4.4477e-129	CDC42EP4	2.23958e-98
CFAP74	7.78242e-38	CTXN1	4.13507e-62	CDYL	6.44719e-21	PLIN2	4.68624e-129	STK39	2.69934e-98
ARMC4	9.21968e-38	COX17	4.81087e-62	ARL8B	1.38192e-20	HMGCS1	1.12662e-128	ARL6IP4	5.42639e-98
TNNC2	1.08328e-37	ZMYND12	1.26093e-61	SIK1B	1.66841e-20	DEFB1	1.40299e-128	FGGY	5.95359e-98
ZKSCAN1	1.29243e-37	MAK	1.36327e-61	RALA	1.67766e-20	DARS	4.72083e-128	ACADVL	6.16581e-98
CYSTM1	1.55167e-37	RRAGD	1.61274e-61	UBE2B	2.13574e-20	MYC	6.16515e-128	PDGFC	9.05681e-98
PRR7	1.7409e-37	VWA3B	1.68833e-61	LINC01705	2.33165e-20	RPS6	9.71953e-128	PTN	9.43634e-98
SMIM14	3.69675e-37	AZIN1-AS1	1.92004e-61	COMTD1	2.47062e-20	BASP1	1.03921e-127	C6orf62	9.54884e-98
CCDC180	4.41751e-37	RPL35	2.21551e-61	FNIP2	3.26835e-20	KCNK6	2.81737e-127	LTBP3	1.39475e-97
ICA1L	5.44773e-37	LRTOMT	2.54496e-61	TMEM140	3.4553e-20	ATP6V0B	5.58588e-127	PPP4R2	1.48788e-97
SUGT1	8.21736e-37	PET100	3.06668e-61	P4HA1	3.78853e-20	REL	6.47392e-127	GNG12	2.31994e-97
CUTA	9.23568e-37	ISCA2	3.07149e-61	UBTD2	4.10236e-20	ZNRF2	2.13433e-126	MLPH	2.84509e-97
PLPPR3	1.06174e-36	SPG21	4.25227e-61	MTF1	4.28499e-20	C16orf72	4.4769e-126	TNIP1	4.45906e-97
COL21A1	1.88049e-36	PITPNM1	7.47956e-61	CTDSPL	4.54623e-20	CNFN	8.29505e-126	ISOC2	4.56976e-97
FAM47E	2.43787e-36	CD3D	9.3165e-61	LAMC1	4.57434e-20	IQGAP1	1.13502e-125	ZNF827	5.27709e-97
EMC6	3.03086e-36	ATP1B1	9.58626e-61	NDRG1	5.1725e-20	SESTD1	3.33314e-125	CCNG1	5.87446e-97
MRPL41	3.28387e-36	ATRAID	1.30406e-60	PFDN4	6.21318e-20	RALGDS	3.83102e-125	SESN3	7.5436e-97
CCDC181	3.42287e-36	SPATA4	1.31767e-60	HYOU1	1.00264e-19	SLC39A4	7.20252e-124	PARK7	1.07597e-96
FSD1L	3.76378e-36	SMIM41	1.71206e-60	BTBD6	1.04346e-19	ATP5PD	9.0623e-124	SGMS1	1.71691e-96
CWH43	5.66296e-36	RP1	1.85969e-60	DNER	1.08074e-19	CPNE3	9.48029e-124	ERP44	2.13104e-96
UNC119B	5.73578e-36	CCDC157	2.18409e-60	RNF217	1.1178e-19	RABGAP1	1.3263e-123	ST5	5.15752e-96
RBM38	6.54008e-36	REEP1	4.02878e-60	CNPPD1	1.41556e-19	RPL13A	2.30765e-123	ARHGAP32	5.2697e-96
BBS5	7.73519e-36	SRSF7	4.45943e-60	UBE2D1	1.9689e-19	EIF1AX	5.60996e-123	CRTAP	8.70795e-96
BLOC1S1	8.04886e-36	TMEM254	4.88537e-60	HS3ST1	2.20196e-19	NUCKS1	6.985e-123	CCNC	9.66725e-96
SMIM19	1.10876e-35	TRAC	1.14375e-59	CTDSP2	2.20199e-19	YAP1	7.21418e-123	SUSD6	9.69914e-96
TCTN1	1.1355e-35	FBXO15	1.30569e-59	TIPARP	2.21176e-19	CHD3	9.53621e-123	CREB3L4	1.21651e-95
CFAP58	1.15495e-35	TSPAN1	1.56357e-59	CLTB	2.25429e-19	MPHOSPH8	1.18431e-122	CACHD1	1.63105e-95
PHTF1	1.38652e-35	WT1	1.97222e-59	GJB1	2.98463e-19	LMNA	1.93273e-122	ELOVL5	1.79708e-95
CEP97	1.77868e-35	KIF3A	2.25855e-59	GALE	3.00165e-19	TSTD1	4.99229e-122	SUCO	2.08509e-95
C11orf58	1.98141e-35	BUD31	2.67315e-59	TMPRSS4	6.90928e-19	C19orf53	6.94638e-122	APEX1	2.60008e-95
TOMM6	2.43787e-35	IFT80	2.97131e-59	PPP1R15B	7.85745e-19	TOB2	8.89844e-122	SBSPON	2.78417e-95
CCDC82	2.66658e-35	IFT52	3.18416e-59	GFPT1	9.61868e-19	ST14	1.09363e-121	ATRX	2.85973e-95
CNTN3	2.81089e-35	S100A11	5.26091e-59	C3orf52	1.10953e-18	SLC25A44	1.15545e-121	TMEM33	4.2477e-95
FAM227A	3.25045e-35	C5AR1	8.24343e-59	SLC38A2	1.13321e-18	KHDRBS3	2.32959e-121	TMED4	1.04025e-94
MEAF6	3.87847e-35	ADGRE5	1.48576e-58	ITPRIP	1.15144e-18	SERF2	3.38859e-121	ARID1B	1.28439e-94
SLC23A1	4.23503e-35	LRP11	3.51015e-58	THBD	1.15862e-18	BAZ1A	4.71988e-121	SYPL1	1.8587e-94
UACA	4.991e-35	TRMT112	4.04717e-58	UBE2R2	1.32372e-18	EFNA1	1.70682e-120	FDPS	2.09929e-94
OCEL1	7.36196e-35	TOMM7	4.38333e-58	FNBP4	1.57699e-18	DHX9	2.05856e-120	EIF3G	2.87416e-94
NSD3	7.64667e-35	MTX2	7.23298e-58	F11R	1.74889e-18	PATJ	4.28551e-120	SMIM15	2.89193e-94
ARMC2	7.76603e-35	ITM2A	8.07632e-58	LY6K	1.77686e-18	MFHAS1	4.57489e-120	TUFM	3.91581e-94
VWA3A	9.05782e-35	C6orf52	8.89832e-58	AP001269.4	1.80151e-18	CCDC85C	7.27112e-120	SARAF	3.92431e-94
ZMYND12	1.17237e-34	SLC27A2	1.05376e-57	TTC39A	1.96237e-18	DUSP8	8.41059e-120	LONP2	4.75267e-94
XRN2	1.25583e-34	NFIA	1.44299e-57	SH2D4A	2.09736e-18	MCOLN2	1.89167e-119	OPTN	5.2041e-94
MRPL20	1.30368e-34	PIPOX	2.74469e-57	KLHL42	2.73067e-18	SLC7A1	4.14953e-119	VSIG2	7.38385e-94
ZC2HC1A	1.58072e-34	SF3B2	3.70415e-57	HECTD1	3.49886e-18	ZFAND5	8.81237e-119	PHIP	1.30457e-93
ZC3H6	1.62444e-34	AC113349.1	4.11197e-57	AC023157.3	4.2076e-18	HSPA1B	1.08338e-118	PPP2R2B	1.61307e-93
CCDC74B	1.66722e-34	PPP1R36	4.6403e-57	IL1R1	4.91024e-18	ZNF217	1.55393e-118	RPS4X	2.02911e-93
EDN2	1.66739e-34	PLXNB1	6.09465e-57	FOSB	6.14779e-18	SETX	1.7167e-118	GRAMD2B	2.98465e-93
CPLANE1	1.72534e-34	BICC1	1.15477e-56	TPCN1	6.37318e-18	SNX6	3.9701e-118	ETFB	3.05617e-93
KIF19	2.46315e-34	CLSTN1	1.57102e-56	PFDN2	7.18506e-18	FGFR2	5.70025e-118	HNRNPH2	8.46611e-93
ATP6V1D	2.9415e-34	CASC4	1.58406e-56	MLPH	8.8682e-18	RPL10A	6.22155e-118	ATXN10	8.68091e-93
USP8	3.40793e-34	MRPL40	3.16111e-56	GARS	8.89602e-18	NFAT5	1.04822e-117	DDX6	1.40328e-92
INTS10	4.08802e-34	SYT10	3.72013e-56	ABAT	9.74678e-18	BDP1	1.14175e-117	GNAI2	1.48873e-92
MRPL51	4.28158e-34	MSI2	3.93102e-56	POLR2L	1.26956e-17	DLG5	1.17997e-117	SLC30A9	1.61008e-92
JAG1	4.43919e-34	TUBGCP2	5.47918e-56	ZNF292	1.62905e-17	RBM22	1.34754e-117	SERPINB6	2.00345e-92
DDX17	4.50852e-34	SDCBP	8.86865e-56	KIF12	1.80369e-17	KRT10	1.6786e-117	HSPA4	3.89577e-92
LAMTOR5	4.94973e-34	GLT8D1	1.5976e-55	CATSPERB	1.98203e-17	FURIN	6.07058e-117	RPL41	4.03295e-92
TMEM131	7.01961e-34	PAQR7	6.56014e-55	H2AFJ	2.15624e-17	KDM6B	1.53182e-116	EIF4H	8.14679e-92
SKP1	7.22704e-34	TWF1	9.60385e-55	TCP11L2	2.60429e-17	PRSS8	2.38979e-116	MLLT3	1.23385e-91
SELENOH	7.85481e-34	LINC02265	1.45407e-54	CISD2	2.82083e-17	CCDC12	3.50109e-116	MAGEH1	1.6559e-91
SLC20A2	7.88618e-34	LRWD1	1.56982e-54	NID1	2.90109e-17	TOMM20	3.8642e-116	CDC42EP2	1.6826e-91
CCDC189	9.20221e-34	COPRS	2.1144e-54	AVPI1	2.92242e-17	CX3CL1	4.60201e-116	B4GALT1	1.8593e-91
DRAM2	9.27196e-34	RBKS	2.85008e-54	CST3	3.69131e-17	GIPC1	1.68356e-115	NSMCE1	1.95756e-91
HSPA8	1.59459e-33	SURF2	4.36084e-54	CRAT	4.32917e-17	PRSS22	2.04278e-115	TMED9	2.88508e-91
CD81	1.67336e-33	C2orf76	5.15331e-54	NLRC5	7.12838e-17	LRRC41	1.4001e-114	SCOC	3.36522e-91
TTLL7	1.93674e-33	NR2F1	6.92838e-54	TMEM63B	8.62216e-17	SCNN1G	2.15042e-114	ACP1	5.06237e-91
BEST4	1.96641e-33	COPS6	7.87352e-54	C1orf122	9.96034e-17	XDH	5.07932e-114	CNOT7	5.78083e-91
CHIC2	2.2919e-33	HSPA8	1.11773e-53	LMAN2	1.08747e-16	LINC01541	5.67214e-114	TRIP6	6.34436e-91
CCT8	2.63618e-33	NUP62CL	1.25181e-53	TMEM214	1.10114e-16	LINC01764	1.07832e-113	EPS8L1	7.32556e-91
NFIA	3.1623e-33	LDLRAD4	2.62168e-53	FOXQ1	1.10128e-16	SMARCC1	7.23256e-113	GNL3	8.65766e-91
ORAI2	3.84826e-33	SAMSN1	3.0732e-53	CPXM1	1.15975e-16	GAPDH	1.54663e-112	PDHB	9.37417e-91
EGLN3	3.99579e-33	SOX3	3.35011e-53	TCF25	1.38426e-16	ATP11A	1.69332e-112	SDF2L1	1.23491e-90
SYF2	4.7977e-33	TECR	7.86357e-53	PRXL2A	1.4014e-16	CHP1	1.8417e-112	MICU2	1.39888e-90
ACAT1	5.6176e-33	RPL38	1.08835e-52	ORMDL2	1.81774e-16	SET	4.37237e-112	STOML2	1.8393e-90
EIF1	6.28258e-33	SLAIN2	1.17208e-52	CRIM1	1.84045e-16	BZW2	7.1654e-112	RAB1B	2.52802e-90
RP1	7.15612e-33	CCL2	1.19093e-52	AC002378.1	1.99169e-16	YPEL5	1.35244e-111	IMMT	6.63031e-90
RBIS	8.35602e-33	TTC16	1.22666e-52	AL365203.2	1.99798e-16	FNBP4	1.54875e-111	DNAJC4	7.11731e-90
CYB5D1	8.70655e-33	ERF	1.30596e-52	INHBB	2.93193e-16	MT1A	2.27574e-111	TCEAL4	7.91139e-90
PLPP2	1.07086e-32	SGK3	1.37001e-52	TSC22D1	3.20355e-16	METRNL	2.44804e-111	NACA	5.44042e-89
TSGA10	1.26043e-32	MSH3	2.08958e-52	TLCD1	3.97376e-16	NDUFA7	1.19032e-110	TUBB	9.28875e-89
CTH	1.37246e-32	ERICH6-AS1	3.44066e-52	CYB5R4	4.16642e-16	CCDC186	1.49454e-110	ARHGEF3	9.33197e-89
GAS8	1.56627e-32	BBOX1	4.75383e-52	PLIN3	6.17894e-16	CBX4	1.61113e-110	LCN12	9.57234e-89
SRD5A2	2.01952e-32	ROMO1	5.04796e-52	SPINK1	6.47846e-16	SARNP	1.82548e-110	ATP5PO	1.10599e-88
CHCHD1	2.48641e-32	PSMD4	6.92468e-52	ST6GAL1	7.19162e-16	FBXO21	1.95385e-110	STAP2	1.13152e-88
GFM2	2.57174e-32	NEK1	8.90835e-52	ABCF1	7.19277e-16	EP300	2.78608e-110	SKAP1	1.19682e-88
IDNK	2.9319e-32	SPTAN1	1.13889e-51	OSER1	8.70568e-16	RHBDD3	5.03153e-110	PARP4	1.68207e-88
FAM107B	3.38219e-32	LRPAP1	1.47064e-51	SFT2D2	9.86148e-16	ACTN4	1.02252e-109	DDAH1	1.76844e-88
PSIP1	3.69162e-32	ANP32E	1.53604e-51	TMEM127	1.08602e-15	RCOR1	1.3431e-109	CTTN	1.83256e-88
WFDC2	3.84525e-32	WRAP53	1.55943e-51	GABRE	1.26408e-15	RAB20	4.79905e-109	USF2	2.61286e-88
TSNAXIP1	6.74156e-32	PHIP	2.25428e-51	DESI1	1.77405e-15	NPAS3	2.24932e-108	ADAMTS1	2.7495e-88
CCNDBP1	9.34735e-32	FBXO36	2.71265e-51	AC073111.4	1.7895e-15	ECE1	3.14689e-108	FAM3B	2.98995e-88
IDH2	9.66744e-32	INTS10	3.60996e-51	SLC9A3R2	1.8316e-15	DNTTIP2	7.59532e-108	TOMM34	3.08152e-88
RASSF6	1.80512e-31	PTEN	5.08117e-51	FBXW5	1.91195e-15	HBP1	1.01931e-107	URI1	5.88535e-88
FDXR	1.8746e-31	TRBC1	5.77765e-51	GRB7	2.01199e-15	HMGN5	1.42609e-107	LARP1	6.79765e-88
H1FX	2.0305e-31	FYB2	1.1673e-50	STAM	2.65473e-15	BAMBI	1.53953e-107	THBS1	8.12373e-88
SPAG8	2.94722e-31	FAM104B	2.36749e-50	SLC25A39	3.47013e-15	IL33	1.61797e-107	EFR3A	8.37354e-88
CCDC50	3.02315e-31	ATP5MPL	2.65339e-50	SORBS3	3.50217e-15	PPM1H	2.5873e-107	FXR1	8.94794e-88
SERPINA6	3.12311e-31	PPP4R3B	4.68666e-50	RHOA	3.7258e-15	DUSP2	3.50037e-107	PSIP1	9.65948e-88
ATP5PF	3.13487e-31	HLA-DRA	5.06456e-50	ST3GAL1	4.07564e-15	YWHAG	4.13707e-107	RBBP8	1.11824e-87
EIF2S2	3.25948e-31	HOXD1	5.30628e-50	AC253572.2	4.23586e-15	MFSD2A	4.5037e-107	COL4A5	1.20074e-87
PRR13	3.47157e-31	WDR13	5.75598e-50	CREB3L2	5.52684e-15	TUNAR	4.55373e-107	RPS6KA3	1.2696e-87
MAT2B	3.67289e-31	PDE8B	5.76918e-50	KYNU	7.03329e-15	SNRPF	5.42155e-107	PSMA1	1.844e-87
MARCH10	3.77943e-31	CNTN3	8.76957e-50	AHR	8.06408e-15	COX5A	2.63683e-106	MAT2A	1.93407e-87
SCAMP4	4.20889e-31	MEIS1	1.31967e-49	PAIP2B	8.14186e-15	WDR1	4.42995e-106	ARCN1	2.22193e-87
CCDC160	5.67308e-31	CD164	1.43148e-49	ADSS	8.78265e-15	SMIM24	8.65953e-106	RRP15	2.97815e-87
NDUFA13	6.50575e-31	MB	2.29518e-49	TNFAIP6	9.11062e-15	WAC-AS1	1.16532e-105	NTN1	4.52205e-87
CROCC2	6.91285e-31	METTL27	2.39018e-49	HSPB6	1.07964e-14	ZNF593	1.66813e-105	ERGIC3	5.59735e-87
AK8	9.76012e-31	STPG1	5.05022e-49	NUSAP1	1.15984e-14	ELOB	1.849e-105	PLXNB2	5.78614e-87
SERBP1	1.1265e-30	CASC2	5.15004e-49	CALD1	1.26828e-14	COX6C	1.85297e-105	WBP11	6.49568e-87
IARS2	1.14493e-30	LRG1	1.65e-48	ISLR	1.32987e-14	RPS18	2.06069e-105	BDH2	1.04308e-86
SLC47A2	1.19591e-30	TTLL9	1.97879e-48	AC026462.3	1.60221e-14	EHD4	3.09676e-105	HADHB	1.0812e-86
LRRC73	1.41762e-30	COL21A1	4.21788e-48	DAPK3	1.63477e-14	TXNL4A	5.96556e-105	SEMA3D	1.26798e-86
GSR	1.59967e-30	BORCS7	1.34372e-47	OAF	2.6024e-14	ANKS1A	1.93696e-104	QSOX1	1.91164e-86
YWHAH	1.6071e-30	POLR2J	1.40439e-47	HIST1H1C	2.90281e-14	PUM3	2.28686e-104	MYOF	2.15057e-86
NQO1	1.76085e-30	VMA21	1.71093e-47	TMED9	3.56308e-14	SQLE	2.98261e-104	FGF2	3.34535e-86
CEP89	2.24555e-30	THYN1	1.95927e-47	PNRC1	4.37435e-14	SMG1	7.51281e-104	NDUFA5	3.45522e-86
NDUFA8	3.64784e-30	PLP2	7.32479e-47	PHACTR4	4.80836e-14	RPS14	1.50515e-103	PON2	3.60439e-86
ZNF440	4.58383e-30	ZKSCAN1	1.27558e-46	RNPEPL1	5.33805e-14	SLC9A3R1	2.23206e-103	TBL1XR1	3.72642e-86
MDH1	7.5821e-30	TTLL7	2.43133e-46	CLDN10	5.45139e-14	GOLGB1	2.78213e-103	EIF2AK4	4.23632e-86
CROCC	8.98016e-30	KLHL32	2.62681e-46	ST6GALNAC1	7.00961e-14	TMPRSS4	3.05824e-103	UTRN	4.85592e-86
GIPC1	9.59705e-30	GJA4	2.70415e-46	C1S	7.27089e-14	SLC25A3	3.91296e-103	RASSF7	5.95279e-86
COX7A2	1.22163e-29	IGKC	3.34163e-46	TPM1	8.94641e-14	AK4	4.87004e-103	OLA1	6.06303e-86
TTBK2	1.22185e-29	PDCD4	6.1582e-46	FRMD4B	9.04969e-14	MAP1LC3B	5.15573e-103	ZNF770	6.18043e-86
LRRC34	1.28028e-29	AC090371.1	7.39656e-46	PRKAB1	9.47428e-14	AHCYL1	5.34149e-103	CNBP	6.37569e-86
KRT17	1.53524e-29	C16orf71	8.24788e-46	SLC52A2	1.07949e-13	SH3BGRL	8.04933e-103	ITPRID2	6.57949e-86
MISP	2.21062e-29	C2orf81	1.42177e-45	PDGFRA	1.32503e-13	SHROOM3	3.68184e-102	BCLAF1	6.67852e-86
ISCU	2.39526e-29	ADPRHL2	1.49328e-45	TUG1	1.62422e-13	MRPS24	4.9914e-102	LNPEP	9.44417e-86
KIF3B	2.43138e-29	PPP1R16A	1.75742e-45	CD58	1.68148e-13	KCNG1	5.06178e-102	MIR222HG	1.20461e-85
DDIT3	2.44015e-29	SLC16A11	1.87582e-45	AC092069.1	2.04821e-13	KCTD1	7.76203e-102	LUC7L3	1.33072e-85
EMP2	2.74259e-29	TMEM74B	2.29645e-45	PNPLA2	2.3061e-13	SIX4	1.03364e-101	SPOP	1.84432e-85
ATP5MPL	3.00778e-29	CORO2B	3.96616e-45	TAF13	2.50803e-13	ACTN1	1.27817e-101	HMG20B	2.25426e-85
WDR49	3.56881e-29	ABHD14A	4.73963e-45	CYP24A1	2.69271e-13	PYGL	1.33917e-101	ATXN7L3B	2.38793e-85
AKIRIN1	3.84713e-29	CDKL1	7.37255e-45	MICU1	2.91633e-13	GPBP1	2.46027e-101	DPP7	3.00539e-85
ATP2A2	4.17423e-29	MEAF6	8.22635e-45	LBR	3.29125e-13	RBIS	2.61757e-101	ARMCX2	3.03773e-85
GBP3	6.36011e-29	KLHL6	8.78507e-45	CISD1	3.49763e-13	FAM189A2	4.63814e-101	LONRF1	3.75005e-85
SERF2	6.81602e-29	PDLIM1	1.08277e-44	VPS4B	3.57194e-13	LSM1	5.36803e-101	EPRS	4.26991e-85
HINT2	6.86735e-29	SAPCD1-AS1	1.9626e-44	COL6A3	3.91591e-13	HEY2	1.52247e-100	SNRPE	4.9948e-85
CMC1	7.07911e-29	GHITM	2.21499e-44	CLIC4	3.96857e-13	HOXB7	2.29868e-100	HOXD1	6.22012e-85
SRP14	8.34604e-29	AL117382.1	2.26118e-44	LAMA4	4.6509e-13	LLGL2	5.78191e-100	LAMP2	6.45619e-85
BCL7A	9.22643e-29	SCAMP4	2.34827e-44	ARL6IP1	5.80719e-13	ZHX3	6.40868e-100	TSPAN6	6.78167e-85
UQCR11	1.14101e-28	FLACC1	2.63794e-44	AOC1	8.27106e-13	C1orf21	6.94418e-100	MARCH6	7.96542e-85
MRPS9	1.16245e-28	CEP97	2.8288e-44	TRIOBP	9.2471e-13	FSTL3	7.03657e-100	RBBP4	8.47057e-85
DST	1.51506e-28	SLC23A1	4.80558e-44	EML4	9.27731e-13	HECA	1.30593e-99	MRPL24	8.81695e-85
AGBL2	1.93375e-28	CD47	1.07321e-43	OSR2	9.64452e-13	SNX5	1.35471e-99	PRKCI	9.38281e-85
LRRC49	2.57979e-28	AC092802.1	1.16119e-43	HPSE	9.79004e-13	ANXA4	2.43323e-99	ZMYND11	1.10788e-84
PPP2R5C	3.17215e-28	ODF2	1.3522e-43	RHOD	1.01775e-12	C12orf45	5.14172e-99	CSDE1	1.11882e-84
COPS9	3.28416e-28	PLXDC2	1.35312e-43	PHACTR2	1.09718e-12	MYO5B	5.15569e-99	CFH	1.27433e-84
AKR7A2	4.08293e-28	BCAS3	1.35612e-43	BCL9L	1.10537e-12	TPM4	6.121e-99	RGS7BP	1.33516e-84
PCAT19	4.36999e-28	GPR183	2.24489e-43	APOD	1.23171e-12	IDI1	6.185e-99	MAG	1.4352e-84
ATP5MD	4.68582e-28	PRUNE2	2.35358e-43	RAB7A	1.24665e-12	ANKRD12	7.02717e-99	CENPC	1.54314e-84
ANAPC16	5.27226e-28	TMEM219	3.35783e-43	WNT7B	1.57902e-12	AGO2	7.88408e-99	VEZF1	1.7173e-84
TMC5	5.55229e-28	UNC119B	5.33967e-43	ARNT	1.87488e-12	SNHG12	8.44046e-99	RPL28	2.01747e-84
RNF8	5.84782e-28	C8orf34	5.98428e-43	ALG2	2.01542e-12	SLCO3A1	9.97393e-99	FBXW11	2.45431e-84
YPEL3	9.54389e-28	NKG7	9.29379e-43	HSPD1	2.04005e-12	TSPAN2	1.73745e-98	C9orf78	2.52064e-84
SMYD2	1.13379e-27	TMTC2	1.13505e-42	LAPTM4B	2.24712e-12	EFNB2	1.96106e-98	UBE3A	3.30106e-84
STPG1	1.32228e-27	NR3C1	1.14232e-42	A2M	2.30347e-12	PTPRG	2.40347e-98	SORT1	4.85907e-84
MYLIP	1.71451e-27	MRPL57	1.3708e-42	SYTL5	2.4877e-12	COL9A2	2.65843e-98	RHEB	5.28337e-84
NDUFA2	1.76365e-27	MGAT5	1.66653e-42	CNIH4	2.59025e-12	SLC26A2	2.81564e-98	CHID1	7.0647e-84
TPPP	2.2787e-27	GALNS	1.80558e-42	PLAU	2.7441e-12	PRRC2B	4.11015e-98	TFG	9.55382e-84
GAS2L2	2.28086e-27	CMTM4	2.21839e-42	OTUD7B	3.06293e-12	RHOBTB3	1.52426e-97	ARL1	9.60188e-84
AREG	2.38382e-27	WDR49	2.64177e-42	CD248	3.20178e-12	CDR2L	1.54217e-97	CSF3	1.35255e-83
NT5C3A	2.46029e-27	AL355601.1	2.72796e-42	RANGAP1	3.51041e-12	ATF4	2.47592e-97	BIK	1.38558e-83
VAPA	2.6953e-27	AC027644.3	4.14681e-42	GASK1B	3.63996e-12	RNF152	3.13612e-97	COPZ1	1.95873e-83
SCAND1	2.87668e-27	UBC	4.86573e-42	ITGAE	3.6812e-12	ACSL5	5.99093e-97	LUC7L2	2.08798e-83
FJX1	3.01565e-27	BBIP1	5.25074e-42	NFATC2IP	3.84142e-12	WDR45B	6.86404e-97	MBNL3	2.25684e-83
CDC16	3.17301e-27	CD69	1.76171e-41	TRAPPC10	3.94541e-12	SOX13	7.34301e-97	IARS	2.5092e-83
ZSCAN18	3.57713e-27	AC007405.3	2.21719e-41	TP53INP2	3.98485e-12	PPL	9.50205e-97	CAT	2.61144e-83
PTGER2	3.91988e-27	CIR1	2.32243e-41	SERPINF1	4.32737e-12	KDM5A	1.15917e-96	CYBA	2.80089e-83
NUP62CL	4.11515e-27	LSP1	2.36091e-41	MAP2K1	4.68983e-12	RNF115	1.98645e-96	CFL1	2.90171e-83
SNHG10	4.20079e-27	ANAPC5	2.4226e-41	CHEK2	5.93721e-12	HOOK1	7.85795e-96	CCNB1IP1	3.26593e-83
ST6GALNAC1	4.83856e-27	CCDC8	2.4747e-41	RHEB	6.20099e-12	COA4	7.92949e-96	CFAP36	3.30886e-83
PDCD6	5.07415e-27	TTC5	2.71095e-41	ETS1	6.23911e-12	NRCAM	9.77659e-96	CNGA1	4.29191e-83
STRBP	6.12608e-27	GIPR	2.9601e-41	RIPK4	8.01826e-12	TNFRSF12A	2.15299e-95	RPS11	5.86298e-83
CERNA2	8.8041e-27	NIN	3.12325e-41	PLCD3	8.73777e-12	MTPN	2.32439e-95	ECH1	7.47482e-83
VRK3	9.10689e-27	ICA1L	5.03154e-41	ZFHX3	8.91338e-12	EIF5	3.12483e-95	TMX1	1.03287e-82
RILPL2	9.82921e-27	FAM13C	7.54863e-41	BABAM2	9.28095e-12	DEGS2	3.73258e-95	GYPC	1.1311e-82
ECI2	1.01774e-26	IGFBP6	8.04259e-41	COX7A2	9.30103e-12	KRT5	4.02031e-95	TCEAL8	1.39104e-82
ZSCAN16-AS1	1.17654e-26	LRRC27	1.0049e-40	ZEB1	1.10652e-11	USP9X	4.16005e-95	DDAH2	1.55328e-82
CCDC13	1.2211e-26	CAPS2	1.22972e-40	PIM1	1.19218e-11	MET	4.35702e-95	SULF2	1.74504e-82
ZCRB1	1.68619e-26	NDUFC1	1.65024e-40	GPC4	1.21956e-11	FRMD4B	5.21244e-95	RNF145	1.94905e-82
ATP5ME	2.02419e-26	ATXN7L3B	1.78685e-40	MFHAS1	1.22222e-11	KRTAP2-3	1.1029e-94	SCP2	1.97363e-82
SATB1	2.2153e-26	ERP27	2.09007e-40	MXRA8	1.24069e-11	PRPF40A	1.72713e-94	PPIF	3.07929e-82
IFI27L2	2.78451e-26	ZC2HC1C	2.65794e-40	BLOC1S5	1.56956e-11	ATP2B2	3.81019e-94	AUP1	3.25847e-82
SHANK2	2.95772e-26	NFE2L1	3.08e-40	TMEM170A	1.9077e-11	HEBP2	7.27715e-94	TLE3	3.7762e-82
PNMT	3.52046e-26	PYCR2	3.64517e-40	ARHGEF12	1.93778e-11	BANK1	9.16165e-94	ELP2	3.9074e-82
ANK2	3.6689e-26	AKR7A2	4.23444e-40	RASA2	2.01792e-11	YARS2	9.95954e-94	THRAP3	4.32257e-82
HLTF	3.94185e-26	SPR	4.7287e-40	GALNT11	2.07495e-11	MLXIP	1.37847e-93	KRTCAP3	4.8583e-82
ZNF106	4.4781e-26	STYXL1	6.68771e-40	FHDC1	2.16018e-11	GGNBP2	1.69606e-93	KMT2E	5.02312e-82
HIGD1A	5.08378e-26	FBXL13	6.97474e-40	SRC	2.91925e-11	PYY	3.96137e-93	UACA	5.7173e-82
EPCAM	5.12494e-26	SESN1	6.99512e-40	GPT2	3.50052e-11	CA12	5.18044e-93	OCIAD1	7.1442e-82
STYXL1	5.35542e-26	HMGB1	1.016e-39	AC092803.1	3.67523e-11	ATP1B3	5.43888e-93	MAST4	7.20778e-82
RRM2B	6.58649e-26	MGMT	1.09622e-39	TRADD	3.7045e-11	EHD1	1.04438e-92	GINM1	8.13094e-82
PARK7	7.84201e-26	WDR93	1.66235e-39	CDC25B	4.49552e-11	ATP5F1C	1.31167e-92	SENP6	1.0612e-81
SURF2	7.93348e-26	PIM2	2.09601e-39	SLC35B4	4.66733e-11	CELSR1	1.49503e-92	CRELD1	1.11011e-81
RABL2B	9.14585e-26	TMBIM6	2.20983e-39	PLEKHM2	4.91347e-11	CWC25	2.57272e-92	SKIL	1.15935e-81
LRTOMT	9.43807e-26	MARCH6	2.29195e-39	PHF12	4.98594e-11	KCMF1	2.75506e-92	RNF122	1.21338e-81
UBL3	1.15121e-25	SIVA1	2.60407e-39	AC254633.1	6.12835e-11	RTF1	2.78028e-92	MMAB	1.32088e-81
AC108752.1	1.16234e-25	RNASE1	3.40465e-39	PKP4	6.31617e-11	C1orf74	3.47295e-92	SCAMP1	1.44484e-81
LRRC71	1.28115e-25	APH1B	3.79304e-39	C12orf75	6.46436e-11	YME1L1	4.05163e-92	WBP1	1.90738e-81
ELK3	1.30659e-25	AMZ2	5.63852e-39	FEM1B	6.63857e-11	IL20RA	6.61517e-92	FAM204A	2.73685e-81
AC004832.1	1.31398e-25	TAX1BP1	7.31419e-39	EOGT	6.86421e-11	STEAP4	2.3436e-91	RTL8C	2.77935e-81
SF3B6	1.34842e-25	LINC01871	8.61846e-39	DENND5A	6.8951e-11	ZSWIM6	3.45798e-91	GMPR	3.07392e-81
EFCAB2	1.958e-25	NSUN7	8.90254e-39	ERLEC1	7.38125e-11	DDIT4	4.12541e-91	PDS5B	3.35361e-81
UBXN7	2.01897e-25	CCNDBP1	8.96738e-39	SMIM29	7.98192e-11	IGF2BP2	9.90526e-91	CARD16	3.51503e-81
AC010754.1	2.51729e-25	TRDMT1	9.65141e-39	COTL1	8.25893e-11	TRPS1	2.37885e-90	TTC17	3.67136e-81
CIAO2B	2.56184e-25	ZDHHC1	9.6891e-39	FOXA2	8.42556e-11	SIK3	2.59724e-90	SEMA6A	3.74366e-81
UPF2	3.20653e-25	CRIP1	1.01194e-38	SMPDL3A	9.15652e-11	SUN2	3.25743e-90	TXN2	4.87887e-81
RSBN1L	3.67401e-25	FXYD5	1.19649e-38	RABAC1	9.34114e-11	ANKRD33B	3.8075e-90	IL13RA1	6.13819e-81
IFT140	4.04541e-25	CCL4L2	1.31837e-38	CYP27A1	1.05106e-10	RAB25	4.58462e-90	ZSWIM6	6.17114e-81
CCDC66	4.11733e-25	FHOD3	1.73288e-38	PREB	1.0644e-10	AC005261.1	1.0153e-89	TIFA	6.34817e-81
COLCA1	4.16423e-25	TNRC6B	1.92383e-38	PLAUR	1.06544e-10	AC026689.1	1.50211e-89	BRK1	6.83342e-81
MRPS18C	4.26015e-25	HIST2H2BE	2.18171e-38	HSPA1B	1.2368e-10	PABPC4	2.08509e-89	SOX6	6.88397e-81
XPNPEP3	4.29489e-25	AL157395.1	2.90471e-38	KIF13B	1.5211e-10	TRIM33	2.09315e-89	ZMYM4	1.00222e-80
OCIAD1	4.94909e-25	LRRC73	2.98695e-38	GSTO1	1.83968e-10	RPL35	2.52721e-89	SRP72	1.00573e-80
DLX6	5.07051e-25	SULT1A1	3.62406e-38	KIF1B	2.08071e-10	SCD	2.82148e-89	FMN1	1.11459e-80
DDX5	5.35845e-25	NDUFV3	4.84894e-38	GNA13	2.41905e-10	ISG20	3.35711e-89	COPB1	1.16978e-80
HCG14	5.77323e-25	CMTM6	5.55158e-38	MFF	2.9747e-10	RDX	5.05518e-89	WDR45	1.26193e-80
ANKRD45	5.81596e-25	NT5C3A	7.64133e-38	MAP3K2	3.05305e-10	ARHGAP10	9.02219e-89	SHISA5	1.55666e-80
WWTR1	5.93362e-25	IQCE	8.77392e-38	MEGF6	3.15538e-10	TMEM265	1.092e-88	TCF4	1.65438e-80
ISCA1	5.95064e-25	CHCHD6	9.16708e-38	HOMER3	3.67574e-10	LASP1	1.0934e-88	TLK1	1.81243e-80
AC105052.5	6.31165e-25	PSIP1	1.45342e-37	H1F0	3.95379e-10	RASSF4	1.44708e-88	TIMMDC1	1.92485e-80
STUB1	6.93095e-25	SIGIRR	1.56443e-37	SEC11A	4.18949e-10	TMEM87A	1.5099e-88	LAMP5	2.05508e-80
ATP5MF	7.47727e-25	PSMA4	1.64733e-37	GPD1L	5.38639e-10	CHKA	2.65082e-88	CIRBP	4.14964e-80
SMARCA5	7.76514e-25	DBI	2.35503e-37	FAM149A	5.61797e-10	ITIH5	4.97547e-88	BZW1	4.22127e-80
SMKR1	8.27492e-25	BMPR1B	2.75583e-37	MYO9A	6.23915e-10	GPI	1.47204e-87	ADCYAP1R1	5.62776e-80
IFT122	1.09424e-24	WDR35	3.09548e-37	AC020765.2	6.67475e-10	TRPM6	1.59525e-87	KARS	5.89803e-80
MTSS1	2.18845e-24	GSTP1	3.35397e-37	TMEM63C	6.77285e-10	NFIA	1.97975e-87	ALKBH7	6.6224e-80
TP53AIP1	2.18874e-24	IDS	4.13862e-37	ASL	7.66645e-10	PPTC7	3.89372e-87	SF3B2	8.28218e-80
IFI6	2.41234e-24	MKS1	5.5668e-37	DDX39A	7.66813e-10	PRRG4	4.40945e-87	TRAP1	1.34561e-79
KIF5B	3.06105e-24	BBOF1	6.82555e-37	SRPK1	8.94884e-10	SMC5	4.48595e-87	RBM17	1.65527e-79
SMIM41	3.0991e-24	KLRB1	8.92112e-37	TRPM8	9.4205e-10	RAB2A	4.56378e-87	ALDH7A1	1.84942e-79
C4orf33	3.20522e-24	PHGDH	9.73225e-37	ZNF217	1.01155e-09	PHYHD1	4.82809e-87	ZCCHC12	1.97345e-79
UCKL1-AS1	4.36037e-24	ZNHIT2	1.00899e-36	FMNL2	1.02909e-09	COX8A	1.93498e-86	ZC3H12A	2.00846e-79
RBKS	4.58442e-24	IFT122	1.22731e-36	LINC02303	1.08958e-09	EEF2	2.41255e-86	SDHC	2.08465e-79
RPS27L	5.1017e-24	CYP4X1	1.52386e-36	DUSP14	1.13473e-09	CDC5L	3.4396e-86	RARS2	2.56256e-79
TUFM	5.11647e-24	INTS11	2.00908e-36	LGALS9B	1.20153e-09	CALD1	5.12179e-86	ERF	2.76469e-79
NUDT5	5.55251e-24	BLOC1S1	2.03826e-36	FKBP11	1.20624e-09	SOX6	6.32252e-86	LPAR3	2.77292e-79
SPATA4	5.56272e-24	CD38	2.45949e-36	PHF1	1.25122e-09	BCL3	7.73277e-86	PSMB3	3.16265e-79
AHSA1	6.05026e-24	ULK4	2.77858e-36	ETF1	1.31961e-09	TSPAN5	8.11376e-86	QARS	3.57005e-79
TRIM8	6.20909e-24	RPL10A	3.52906e-36	CHRAC1	1.50176e-09	SMIM22	1.72443e-85	AHSA1	4.70426e-79
PCDH7	6.26791e-24	HMGN5	3.83174e-36	TUT7	1.6413e-09	CLDN4	2.69469e-85	TRAF3IP2	5.23121e-79
RALGDS	6.7075e-24	AMPD3	4.09784e-36	SLC39A1	1.75814e-09	TP53BP2	2.8806e-85	WDR43	7.2713e-79
MGST3	6.85195e-24	NBL1	5.96441e-36	REL	1.77593e-09	RPL37A	2.9151e-85	MESD	8.19143e-79
NOL7	6.98756e-24	CENPS	6.33628e-36	TGFB2	1.79529e-09	GLS	3.90629e-85	ANKRD17	1.08556e-78
PBRM1	9.18237e-24	CATIP	9.2218e-36	PILRB	1.81734e-09	UBE2H	4.69753e-85	CBLB	1.10281e-78
PRXL2C	1.24558e-23	STAM2	9.68712e-36	PPFIBP2	2.07045e-09	LARP4	5.34881e-85	ROMO1	1.11188e-78
NARS	1.72585e-23	VSTM2L	1.07175e-35	RCE1	2.27346e-09	HEY1	5.64882e-85	FUBP1	1.39178e-78
DIAPH2	1.73737e-23	HIPK3	1.10012e-35	PTPN12	2.41465e-09	TCF7L1	7.21879e-85	SRSF3	1.48557e-78
MORF4L1	1.7804e-23	MDH1	1.12248e-35	MEF2D	2.53227e-09	BLNK	7.48025e-85	ACSS2	1.53544e-78
CDC42EP3	1.89684e-23	ITGB3BP	1.69761e-35	FKBP14	2.68167e-09	ATP5IF1	8.2797e-85	IFITM1	1.64171e-78
FXR1	2.16217e-23	SYNGAP1	2.17218e-35	GNB1	2.71421e-09	ATP5PB	1.01127e-84	LSR	1.89809e-78
PPP6R1	2.22352e-23	SCP2	2.58733e-35	NKIRAS1	2.7443e-09	PSMD12	1.0741e-84	AZIN1	2.90508e-78
ING2	2.87147e-23	ANKRD45	2.70256e-35	DHTKD1	2.76369e-09	NBEAL2	1.41406e-84	PPP1CB	3.36076e-78
COL5A2	2.97844e-23	HSPH1	3.14235e-35	ATG9A	2.79947e-09	PELI2	2.28205e-84	CYCS	3.44104e-78
MALSU1	3.48492e-23	ADD3	3.42681e-35	PDIA5	2.82894e-09	MBIP	2.33784e-84	DERL1	4.57772e-78
MPLKIP	3.51866e-23	PART1	3.60348e-35	PPIC	2.98414e-09	AFDN	2.39872e-84	GREB1	5.87751e-78
ELN-AS1	4.11107e-23	SFXN3	3.78632e-35	LPP	3.39583e-09	TRIM28	2.7603e-84	PLEKHG1	6.23116e-78
C21orf58	4.35629e-23	SMC2	4.14088e-35	TRIB3	3.53868e-09	RIPK2	6.62e-84	SSBP2	7.23855e-78
GTF3C1	4.82958e-23	TMEM138	4.15535e-35	SNX15	3.56107e-09	MIR200CHG	1.29939e-83	CNPY2	9.62995e-78
KTN1	5.10743e-23	PRKAA2	6.29866e-35	TLR3	3.80538e-09	DBI	2.37385e-83	BCL2	1.05228e-77
CD47	5.23815e-23	P4HA2	6.3396e-35	KDM6B	4.02524e-09	TBC1D16	4.21966e-83	ZC3H14	1.09474e-77
ANAPC5	6.20225e-23	WFDC6	6.44362e-35	SDC3	4.481e-09	IER3	1.08271e-82	SLC39A10	1.34209e-77
PSMG3	6.28959e-23	SSBP2	7.00034e-35	MINK1	4.88365e-09	ZBTB2	2.54966e-82	FUNDC2	1.36299e-77
NDUFS5	6.30374e-23	PRDX3	1.11934e-34	COL5A1	5.20422e-09	PLK2	2.76161e-82	SRSF8	1.40068e-77
IFFO2	6.45129e-23	GNG10	1.2636e-34	PDIA3	5.4928e-09	SMARCE1	2.87962e-82	NBDY	1.53655e-77
GLUL	6.69844e-23	NSMCE1	1.32193e-34	DAGLB	5.57314e-09	ATG16L1	2.9024e-82	ZNF638	1.83428e-77
LMNTD1	6.90086e-23	VPS35	1.35234e-34	SYMPK	5.76568e-09	TCF25	3.07454e-82	TMX2	2.27624e-77
ANXA7	7.9702e-23	SLC41A1	1.37649e-34	QPCT	7.04992e-09	SUDS3	4.55728e-82	CFL2	2.34709e-77
PIGP	8.73894e-23	ARHGAP39	1.41064e-34	TMEM189	7.51847e-09	NOP10	7.08658e-82	GLG1	2.99275e-77
CCDC138	9.51321e-23	OVGP1	1.59172e-34	BHLHE41	7.56512e-09	SLC15A2	1.17519e-81	CAND1	3.10133e-77
PDGFA	1.01142e-22	ENPP5	1.88908e-34	NTAN1	7.57359e-09	LINC01480	1.38406e-81	IFITM2	3.26023e-77
TRIM2	1.08223e-22	MIR99AHG	2.28124e-34	TOX3	7.72324e-09	NUDT16	2.27538e-81	OAZ2	3.90874e-77
FAM13A	1.18433e-22	SLC47A2	2.44583e-34	AC091271.1	7.75474e-09	FAM133B	2.52608e-81	TMEM147	3.94121e-77
KIF6	1.25182e-22	YWHAQ	2.53603e-34	STIL	7.86236e-09	SEMA3C	3.1172e-81	MTPN	4.22792e-77
APOBEC4	1.30734e-22	NPIPA1	2.90862e-34	GOLGA8A	8.22488e-09	TM9SF3	4.2688e-81	RSRP1	5.25237e-77
METRN	1.37259e-22	SPAG1	5.01029e-34	TMCO3	8.39945e-09	SIRT1	7.67232e-81	ERG28	6.35851e-77
VMA21	1.57209e-22	RPGRIP1L	5.80681e-34	ATP13A2	8.42158e-09	PTMS	8.66091e-81	CCDC170	8.1943e-77
SAMD9	2.10155e-22	GPC5-AS1	6.75268e-34	RPS18	8.77495e-09	RPS11	9.32934e-81	HOTAIRM1	8.2784e-77
SDCCAG8	2.94595e-22	TPPP	6.79054e-34	AC108451.2	9.93151e-09	HNRNPL	9.87469e-81	CDH12	1.10576e-76
SBNO1	3.04147e-22	DNAJC3	8.28084e-34	AEBP1	1.01473e-08	SNRNP70	2.47551e-80	MORF4L1	1.16866e-76
CCDC24	3.33606e-22	NFU1	8.7447e-34	SQOR	1.03212e-08	HSPG2	2.66466e-80	TMEM243	1.22624e-76
B2M	3.55893e-22	LKAAEAR1	9.55461e-34	PLK3	1.17538e-08	LRRFIP1	2.93018e-80	NIPSNAP2	1.39329e-76
PPP1R16A	3.65554e-22	SLC25A14	1.78211e-33	AC015871.1	1.22239e-08	KRT7	4.07778e-80	CTNNB1	1.44536e-76
PSMD4	3.65888e-22	UBAC1	1.82143e-33	MCFD2	1.41186e-08	ELF3	4.21751e-80	AQR	1.56547e-76
VAMP8	3.77179e-22	TOMM34	1.97301e-33	PXK	1.4557e-08	BRF2	5.94076e-80	SLC35B1	1.61103e-76
FLACC1	4.01961e-22	ZNF688	2.19314e-33	PARD3	1.55779e-08	RPAIN	1.36824e-79	XRCC5	2.07236e-76
STK17A	4.48724e-22	MECP2	2.36019e-33	DAB2	1.56197e-08	OTUD1	1.58073e-79	AZIN1-AS1	2.1118e-76
OTUD6B-AS1	4.54513e-22	EFCAB6	2.78095e-33	BCO1	1.59569e-08	GK5	1.6033e-79	BANF1	2.16532e-76
GNG5	4.58952e-22	EFEMP1	2.91743e-33	AC016831.1	1.60018e-08	SRSF3	1.6741e-79	SIAE	2.61431e-76
GEMIN6	4.86913e-22	CDK20	3.95598e-33	ARPC1B	1.63865e-08	NDUFA13	2.15429e-79	SLC7A2	2.69819e-76
SLC46A1	5.92399e-22	KCNH3	5.09268e-33	TST	2.02363e-08	GLUD1	3.16817e-79	HMGCS1	2.75347e-76
TTC39C	5.9463e-22	KCTD1	9.91211e-33	WWC1	2.09808e-08	KLF9	3.40026e-79	CYSLTR2	3.17085e-76
NDUFV3	6.57131e-22	SLC22A23	1.01435e-32	TPD52L2	2.10554e-08	GCNT4	3.98315e-79	SERINC1	3.35185e-76
JAG2	6.71287e-22	MEA1	1.03696e-32	TAOK1	2.21931e-08	FAM200B	5.40069e-79	RNF150	3.45268e-76
SNAPC1	6.91497e-22	PRPS1	1.14615e-32	BCL10	2.22106e-08	TAF10	6.55822e-79	DLGAP4	3.56818e-76
TBC1D8	7.60067e-22	DCDC1	1.31537e-32	STT3A	2.31171e-08	RAI14	7.4489e-79	ZMYM2	6.67203e-76
TCTN2	7.72902e-22	KCNN3	1.36301e-32	MTOR	2.45354e-08	PDE9A	8.09962e-79	APOA1	7.10715e-76
TMED6	7.74403e-22	RBM24	1.57828e-32	HIP1R	2.61253e-08	IGSF9	1.1519e-78	BUB3	7.44451e-76
THOC7	8.67336e-22	DPP6	2.11999e-32	BICDL1	2.61989e-08	CLIC3	1.46973e-78	GFM2	7.7889e-76
PCBP2	1.19011e-21	MAD2L1	2.16099e-32	KLHL21	2.74132e-08	RSL1D1	1.52177e-78	DMAC1	8.63254e-76
KIFAP3	1.61937e-21	PSMD10	2.55629e-32	RAB32	2.75983e-08	EIF5B	2.21171e-78	LINC01133	8.84533e-76
MRPL47	1.99267e-21	PCYT2	2.55729e-32	NMRK1	3.04183e-08	HNRNPA2B1	1.09797e-77	AFF1	1.04098e-75
DCDC1	2.09462e-21	VWA2	2.62396e-32	CXCR4	3.15981e-08	UPK1B	1.1066e-77	MBNL2	1.47916e-75
ERICH2	2.2742e-21	IFT74	3.53679e-32	PLEKHM1	3.36417e-08	NR2F6	1.19419e-77	AHR	1.88953e-75
MRPS21	2.67568e-21	LAPTM5	4.71202e-32	BRI3	3.59069e-08	ABCF1	1.28283e-77	RNF19B	2.53805e-75
SLC17A8	2.75597e-21	OCEL1	5.1436e-32	NEU1	3.8324e-08	MRPL3	1.39814e-77	HSPA9	2.59408e-75
JADE1	3.08249e-21	SHANK2	9.65438e-32	STEAP4	3.89344e-08	LINC00844	1.45858e-77	ST14	3.3777e-75
CDKN2A	3.33327e-21	IFT20	1.08955e-31	AC084262.1	4.22686e-08	LAMTOR3	2.58422e-77	RPS27L	3.52693e-75
AC108134.4	3.67509e-21	UBE3D	1.10973e-31	LINC01913	4.24777e-08	CXXC5	2.6334e-77	ST8SIA4	4.04109e-75
DNAAF2	3.97845e-21	TMEM123	1.99927e-31	MIGA1	4.28921e-08	RABGAP1L	2.80045e-77	RAD23A	5.97249e-75
EPPIN	4.2044e-21	PPP6R1	2.39709e-31	ENTPD5	4.51426e-08	RNF150	4.82813e-77	HINT2	9.4481e-75
ROMO1	4.29499e-21	FBXO6	2.41548e-31	DAD1	4.85272e-08	ACTG1	6.20187e-77	CRIM1	9.78899e-75
PRPF6	5.23515e-21	GRIN3B	3.53985e-31	PTPRK	4.93618e-08	RNF10	8.34806e-77	CCT4	1.02245e-74
ATP6V0D1	5.58806e-21	EXOC5	3.7347e-31	PAX8-AS1	5.1187e-08	TIMM8B	1.29935e-76	NFYB	1.11435e-74
TMEM243	5.65825e-21	ARMH1	3.9155e-31	IBTK	5.59823e-08	HLA-DOB	1.35167e-76	RAB18	1.16129e-74
SOCS4	5.76941e-21	TMEM258	4.17772e-31	LINC00513	5.65215e-08	PPIG	2.31165e-76	KIAA0040	1.1709e-74
MRPS31	5.96113e-21	AC010280.1	4.44904e-31	ACOT4	6.26597e-08	CTNNA1	2.70081e-76	DCUN1D1	1.23093e-74
PRICKLE2	6.62729e-21	REC8	5.1307e-31	RBCK1	6.55348e-08	ATG4B	4.53326e-76	DOCK7	1.38618e-74
PRRG4	6.94591e-21	CLIC1	5.14559e-31	RPIA	6.71079e-08	SGPP2	5.25321e-76	BMP7	2.72535e-74
ESYT2	7.22756e-21	ISYNA1	5.23381e-31	STK40	7.01296e-08	NCOA7	5.72434e-76	SERTM1	2.88793e-74
BAD	7.78669e-21	UQCR10	5.525e-31	STRAP	7.09603e-08	IFRD1	6.22941e-76	TECR	3.07091e-74
ALKBH5	8.10339e-21	DGCR6L	5.71837e-31	LPCAT2	7.35513e-08	RAB3IP	8.58254e-76	RDH11	3.30112e-74
LSM5	8.40368e-21	PIAS3	5.75816e-31	DNAJC6	7.64829e-08	ZCRB1	1.54579e-75	SMU1	3.44044e-74
FAM102A	8.40408e-21	LRRC43	5.84521e-31	SOCS1	7.72007e-08	ZFHX3	1.70334e-75	HSD17B10	4.09855e-74
ZMAT2	9.0557e-21	AZIN1	6.57242e-31	KLHL18	7.91958e-08	NCKAP1	3.75173e-75	IMPG2	4.28279e-74
GTF2A2	9.1283e-21	BHLHE41	7.40615e-31	SRPRB	7.97553e-08	NQO1	3.90978e-75	ERO1A	4.80042e-74
FAM92A	9.53574e-21	UGDH	8.20396e-31	NDUFB4	8.16198e-08	MMP26	3.91467e-75	USP6NL	4.80941e-74
GTF2B	9.87189e-21	LAPTM4A	9.00786e-31	HGSNAT	8.17346e-08	FAM136A	4.01782e-75	DNAJC19	5.23867e-74
CYB561	9.90309e-21	HNRNPLL	1.38114e-30	GPR27	8.17926e-08	ARHGAP17	4.57969e-75	OXA1L	5.56992e-74
TMEM70	9.98145e-21	CD3E	1.81277e-30	KIF1C	8.25062e-08	SDC4	4.71795e-75	DDX1	8.09763e-74
CFAP161	9.99521e-21	GK	2.2048e-30	PGM1	8.36831e-08	JMJD1C	5.0917e-75	C1GALT1C1	8.99146e-74
RBM24	1.04612e-20	CERKL	2.22304e-30	CLDN14	9.25469e-08	SPINT1-AS1	6.15723e-75	SRSF10	9.31964e-74
DPM3	1.15927e-20	PPP1R1B	2.77723e-30	BBC3	9.69921e-08	KDSR	6.79658e-75	NUS1	2.15367e-73
MTSS2	1.16713e-20	BX284668.5	3.13614e-30	THBS1	9.86077e-08	SLC25A38	8.37568e-75	PSAP	2.75054e-73
SF3B2	1.22417e-20	RGS2	3.81317e-30	SCIN	1.00626e-07	NPDC1	1.14867e-74	GJB1	2.92745e-73
ATXN1	1.30849e-20	STIP1	4.21227e-30	PIK3IP1	1.08315e-07	WNT7A	1.60954e-74	AP2M1	3.2993e-73
CBX4	1.39508e-20	ABHD2	4.63005e-30	TUBA1B	1.08884e-07	PLAUR	1.79184e-74	SSH1	3.45242e-73
MRPL13	1.44424e-20	CCDC13	5.30276e-30	GOLGA3	1.11434e-07	ILF3	5.04733e-74	CXCL10	3.98974e-73
GTF2E2	1.63772e-20	OGFOD2	5.44135e-30	RGS6	1.13864e-07	TESMIN	5.19295e-74	CKS1B	4.30017e-73
ANKRD65	1.65822e-20	EIF4G2	5.5202e-30	FGB	1.19111e-07	ACSL3	7.74769e-74	ARMC10	4.76541e-73
COMMD3	1.7799e-20	RERG	5.6284e-30	CNNM3	1.25303e-07	USP7	1.29693e-73	BIRC3	4.88918e-73
GLT8D1	1.80791e-20	PHTF1	5.77429e-30	AC099343.3	1.30311e-07	ARID3B	1.71838e-73	COX6B1	4.99236e-73
C2orf81	1.83988e-20	GAS6-AS1	8.16871e-30	ARL2BP	1.50339e-07	TPR	1.83455e-73	MCRIP1	7.60917e-73
CTSH	1.8851e-20	PDIA4	1.04485e-29	SGPP2	1.50539e-07	ADD1	1.95125e-73	MAPK1IP1L	8.59257e-73
MUC15	2.32022e-20	CCDC151	1.11509e-29	SLC45A4	1.50914e-07	S100A13	2.03914e-73	HSD17B8	1.28671e-72
APOO	2.5303e-20	SUMF2	1.56316e-29	UQCR11	1.54108e-07	FNBP1L	2.08087e-73	NOB1	1.4874e-72
PAK2	2.99244e-20	NAT14	1.57905e-29	STRN3	1.61681e-07	FBXO42	3.31162e-73	HP1BP3	2.34853e-72
FOXN3	3.47402e-20	SLC27A6	1.83295e-29	PXMP2	1.64568e-07	PCDH7	3.93292e-73	PCM1	2.83582e-72
SUB1	3.95826e-20	UCKL1-AS1	2.49277e-29	LIPC	1.65581e-07	GATAD2A	3.96274e-73	HMGB2	3.45975e-72
HIPK3	4.17451e-20	DNAH1	3.16347e-29	LMF2	1.67808e-07	NAALADL2	4.8851e-73	SPON2	3.59775e-72
CCT7	4.43755e-20	PTPRC	4.33622e-29	GATA2-AS1	1.69873e-07	RTL8B	6.03641e-73	ACADM	5.161e-72
URB1	4.77622e-20	DEUP1	4.50663e-29	MAGT1	1.70125e-07	KDM1A	7.33285e-73	RANGRF	7.19754e-72
CRIP2	5.18456e-20	AL353622.1	4.6875e-29	SRPRA	1.75394e-07	PPIL4	7.49518e-73	HDAC2	8.28586e-72
HACD3	5.25319e-20	NEK4	5.20328e-29	NPLOC4	1.81551e-07	MID1	1.66979e-72	AFAP1L2	9.2884e-72
HSPE1	5.97001e-20	TUB	6.02005e-29	IRF2	1.93648e-07	EHF	1.79165e-72	SNHG29	9.55393e-72
ORC4	6.91095e-20	EPHX2	7.18988e-29	CTR9	1.9682e-07	KLHL15	1.86157e-72	FGL2	1.18891e-71
NSUN7	8.86486e-20	SPOCK2	8.71147e-29	FLII	2.04526e-07	FBXO33	2.40182e-72	BARX2	1.29691e-71
PPM1G	8.92132e-20	SPCS2	1.03441e-28	KIAA0513	2.25565e-07	MARCKS	2.56858e-72	CPSF6	1.30276e-71
C9orf72	9.2748e-20	SMKR1	1.07308e-28	REEP3	2.29963e-07	HMGN3	2.82672e-72	VEPH1	1.33926e-71
COA5	1.01001e-19	COG7	1.19799e-28	KMO	2.33478e-07	AP2A2	6.2177e-72	HRH1	1.40422e-71
RRAD	1.06683e-19	HOXD8	1.52232e-28	ACBD5	2.36547e-07	SYF2	7.77862e-72	ANKRD6	1.45729e-71
RBM27	1.07756e-19	LAMC2	1.67801e-28	TTC9	2.60519e-07	SLU7	8.99886e-72	PAFAH1B1	2.0224e-71
MIPEP	1.13691e-19	PYCARD	1.81792e-28	CASTOR1	2.65737e-07	RCC2	1.4945e-71	ECPAS	2.12487e-71
SAP30	1.28672e-19	PDLIM3	1.90096e-28	DPP9	2.66421e-07	TMCC3	1.66814e-71	CHCHD3	2.18681e-71
CHD4	1.52207e-19	HCST	2.07227e-28	LINC02274	2.66515e-07	BCL7C	2.03393e-71	BCL10	2.8805e-71
ESD	1.52636e-19	RCAN3AS	2.57296e-28	PRDX4	2.76969e-07	TMEM184B	2.31459e-71	EPPK1	2.91079e-71
COA3	1.55975e-19	LGALS3BP	2.65997e-28	FAM171A1	2.87624e-07	MAFB	2.84508e-71	EPB41L1	3.66406e-71
COL17A1	1.62898e-19	NT5DC1	3.18374e-28	NOTCH2	2.979e-07	EIF3M	3.0987e-71	LMAN1	3.72525e-71
CEP104	1.71871e-19	ARHGEF26-AS1	3.24776e-28	POMP	3.10069e-07	GDA	3.78159e-71	IMPAD1	4.05547e-71
BHLHE41	1.72486e-19	SSU72	4.12486e-28	COX7A1	3.3071e-07	NUAK2	4.8757e-71	EBAG9	6.77817e-71
LGALS3	1.78856e-19	PFDN6	4.45748e-28	TXNDC5	3.3795e-07	FAM71A	5.08554e-71	STARD7	7.21465e-71
NTN4	1.98972e-19	VRK3	4.65957e-28	DUSP10	3.82189e-07	STRN	6.58387e-71	SDHB	8.2836e-71
SMC6	2.12845e-19	ROGDI	5.21681e-28	PIGX	3.82821e-07	KAT6B	9.80009e-71	GMDS	8.9328e-71
AC122719.3	2.88194e-19	SNX17	6.06379e-28	VAV2	4.03801e-07	SPATS2	1.33379e-70	KTN1	1.00787e-70
IQCB1	2.94661e-19	SH3BP5	6.34232e-28	HIST1H2BC	4.17687e-07	NXT1	1.85545e-70	GALNT7	1.03006e-70
LRG1	3.13718e-19	ZNF440	6.88932e-28	SNAPC1	4.23987e-07	TGS1	2.52322e-70	GSAP	1.23337e-70
NACC2	3.23868e-19	KIFAP3	6.91843e-28	RORC	4.33805e-07	JDP2	3.2625e-70	C12orf10	1.69408e-70
MYB	3.2862e-19	RNPEP	8.99864e-28	RASGRP3	4.52629e-07	RARS	5.86866e-70	ASCC3	1.76518e-70
SLC46A2	3.63414e-19	RSPH14	9.25221e-28	CAMTA2	4.65848e-07	SF3B1	8.22255e-70	GNPTG	2.28772e-70
RPAP3	3.81566e-19	SLC36A4	9.71469e-28	AOX1	5.04944e-07	RPL15	8.96776e-70	SURF1	2.29449e-70
PPME1	5.31107e-19	CD2	1.04195e-27	RABGEF1	5.78372e-07	RNF180	9.94413e-70	MTDH	2.32543e-70
UBE2M	5.6698e-19	MDFIC	1.28403e-27	PSMD9	6.00081e-07	TOPORS	1.60082e-69	HUWE1	2.34383e-70
LRRC45	5.87652e-19	BSG	1.48759e-27	SPSB3	6.25174e-07	ITGA1	1.65273e-69	MFSD12	2.81303e-70
SPART	6.36767e-19	CBX5	1.5342e-27	AP000424.1	6.37347e-07	MRPS34	2.18063e-69	ITM2C	3.78015e-70
LCA5L	6.50541e-19	ABO	1.94596e-27	AC007009.1	6.39328e-07	SMOC2	2.8841e-69	FKBP8	4.08282e-70
AL121956.6	6.83854e-19	CLEC2D	2.13086e-27	AC021218.1	7.05263e-07	GALNT7	4.57859e-69	NT5DC2	4.19498e-70
SLC25A13	7.89707e-19	KCNMB2	2.23281e-27	LAPTM4A	7.41507e-07	MGST2	7.84431e-69	ABHD14A	4.67751e-70
PNPLA4	7.9091e-19	LRRC36	2.2983e-27	SLC6A12	7.62002e-07	DIAPH2	8.90515e-69	PMVK	5.0489e-70
COA6	7.91784e-19	ABHD10	2.5613e-27	SLC5A1	7.78137e-07	SERTAD2	1.07215e-68	SLC3A2	5.20033e-70
ERP27	8.53066e-19	SIAH3	3.11191e-27	TUBB	7.9048e-07	SCP2	1.40637e-68	LMAN2	6.33058e-70
KLHDC10	9.47763e-19	TMEM67	3.142e-27	SYT13	8.06233e-07	NDUFA11	1.41858e-68	TBCA	6.44184e-70
DIXDC1	9.54656e-19	AL353770.4	3.9185e-27	VEZT	8.40731e-07	PITPNC1	1.83913e-68	OXR1	7.31583e-70
STOX1	9.7136e-19	USP11	4.056e-27	LHFPL3-AS2	1.05299e-06	KLF3	2.39945e-68	SNX5	9.39684e-70
JKAMP	1.06275e-18	TMEM17	4.17781e-27	MZT2A	1.05304e-06	CREBBP	4.10226e-68	PSMC5	9.81057e-70
NCS1	1.18693e-18	DDX17	4.2365e-27	MESD	1.08456e-06	MRPS15	4.68531e-68	LYRM1	1.44608e-69
SSBP1	1.22142e-18	XCL1	4.44144e-27	ETNK1	1.10932e-06	OXCT1	5.08136e-68	FEZ2	1.7123e-69
SCP2	1.24522e-18	ANKUB1	4.46296e-27	ITPRIPL2	1.11485e-06	CCNG2	5.39546e-68	FUCA2	2.00193e-69
AGPAT4	1.30826e-18	RPS17	4.54992e-27	NCMAP	1.1204e-06	FRK	5.39761e-68	COPA	2.23317e-69
SLC31A2	1.33188e-18	AC234582.1	4.62566e-27	BCL2L10	1.14376e-06	LPIN1	6.00612e-68	EIF4G1	2.27497e-69
SASH1	1.3567e-18	SPATS1	5.2126e-27	CYB5B	1.31649e-06	NCOA4	6.8259e-68	SRPRA	2.41829e-69
TSPAN6	1.38844e-18	DERL3	7.32854e-27	B4GALT5	1.46316e-06	ETV3	7.05396e-68	ALDH18A1	3.39589e-69
MORF4L2	1.42836e-18	PLEKHS1	8.45215e-27	ARPC5	1.61264e-06	TRIB1	7.90212e-68	NDUFS3	3.44827e-69
LY75	1.4659e-18	SMIM10	9.50937e-27	KIFC3	1.89662e-06	MEX3C	9.44021e-68	FHL1	3.66892e-69
ENPP4	1.51936e-18	ERICH5	1.17534e-26	CYP1A1	1.92337e-06	SGCD	1.05374e-67	ACTR10	3.7274e-69
SLC2A1	1.56933e-18	TTC12	1.25372e-26	STXBP5	1.98092e-06	MTCH1	1.26944e-67	SNX13	6.02409e-69
LMLN	1.58821e-18	SCO2	1.3772e-26	TMPRSS13	2.06639e-06	BTG3	1.35408e-67	POLE4	6.49356e-69
ANKRD42	1.71014e-18	KDM1B	1.38568e-26	ILDR1	2.08409e-06	GCNT2	1.61461e-67	FASTKD2	6.5654e-69
TTC39C-AS1	1.78142e-18	PIN4	1.58157e-26	TXNDC15	2.09358e-06	ADAM9	1.92356e-67	TRIM22	7.24005e-69
CNOT11	1.83754e-18	ESYT1	1.83027e-26	DMTN	2.10121e-06	SGMS2	1.95348e-67	MKLN1	7.56943e-69
SFXN3	1.86888e-18	ZBED2	2.0533e-26	RTN4	2.39041e-06	SLC52A3	3.11629e-67	KLK6	7.90519e-69
DNAH3	1.97604e-18	TMEM246	3.48481e-26	POPDC3	2.63955e-06	SLC30A1	3.74741e-67	DYNLRB1	7.90665e-69
PSMB2	1.98438e-18	SMIM26	3.75151e-26	AC010136.1	2.66889e-06	NAP1L4	3.75054e-67	HPN	9.24724e-69
MCAT	2.01209e-18	SLC46A1	3.78646e-26	ZNF431	3.01192e-06	FAM13A	4.08868e-67	DNPH1	9.25519e-69
SMPD2	2.11143e-18	TM2D1	4.84525e-26	CSGALNACT2	3.13657e-06	RTL8C	4.49772e-67	DCBLD2	1.00284e-68
GID8	2.61579e-18	CCT7	5.2472e-26	TPBG	3.30378e-06	RNF114	5.50534e-67	ZFYVE21	1.09451e-68
SYT8	2.92048e-18	TMED1	5.59807e-26	C5orf46	3.33489e-06	PDCD6	1.01537e-66	TPI1	1.30346e-68
SCIN	3.79457e-18	GRK3	5.87097e-26	AL024508.2	3.49651e-06	PTBP1	1.22564e-66	MTCH1	1.53265e-68
KIAA0895	4.29142e-18	NCALD	6.23937e-26	B2M	3.80334e-06	PEBP1	1.59842e-66	ECHDC2	1.62908e-68
OTUD1	4.3644e-18	TTC30B	7.3283e-26	Z82215.1	4.06715e-06	CHD4	1.77372e-66	EIF4G2	1.63344e-68
LITAF	5.89271e-18	AC016747.1	7.74593e-26	TEAD1	4.26116e-06	PAM	1.93075e-66	CXCL16	1.69707e-68
URB1-AS1	6.75992e-18	USP2	7.89722e-26	KANK1	4.31703e-06	TNKS1BP1	3.10704e-66	WNK1	1.72424e-68
TTC7A	6.97718e-18	CEP290	7.94004e-26	PLOD3	4.91964e-06	DEAF1	3.25823e-66	SLC38A10	1.77597e-68
EIF4G3	7.66408e-18	LCA5L	8.03743e-26	EHBP1L1	4.97376e-06	TNIP2	3.48108e-66	BCKDHB	3.20171e-68
AC234582.1	8.73396e-18	FYN	8.25088e-26	PANX2	5.00887e-06	BTAF1	3.63611e-66	SUCLG2	4.70769e-68
DNAJA2	8.7837e-18	CFAP61	8.82533e-26	MEAK7	5.01624e-06	RNF122	3.92025e-66	VGLL4	7.25782e-68
AC027237.3	9.17067e-18	PLXNB2	9.14004e-26	SIK1	5.47812e-06	FZD3	4.83206e-66	NDUFV3	7.43943e-68
MTX2	9.5585e-18	LXN	9.88407e-26	MRPL37	5.71813e-06	BRD4	5.58199e-66	TMEM14B	8.66084e-68
DRC7	9.79833e-18	DNAJB2	1e-25	TWF2	5.74408e-06	PRELID3B	5.81149e-66	ARAP2	1.16288e-67
KRT10	1.07997e-17	CEP162	1.05963e-25	TBX3	6.04379e-06	SOCS6	5.8312e-66	DNAJC10	1.17197e-67
AKNA	1.15243e-17	KIF6	1.18928e-25	SNTA1	6.48875e-06	GLIS3	9.65045e-66	TMEM248	1.22106e-67
PPP4R3A	1.15996e-17	IQCK	1.1935e-25	ABLIM1	6.54746e-06	RANBP2	1.10274e-65	ATAD1	1.98442e-67
DDI2	1.2115e-17	TM9SF1	1.20267e-25	R3HDM4	6.84638e-06	HOOK3	1.9045e-65	SMARCC2	2.03402e-67
EEF2K	1.22789e-17	ATP9A	1.28887e-25	AGPS	7.17045e-06	DCBLD2	2.50953e-65	MFSD14A	2.11216e-67
CCT2	1.27029e-17	KLHL13	1.54619e-25	EDF1	7.27848e-06	ENY2	3.01536e-65	ECSIT	2.18956e-67
UBE2S	1.73283e-17	CCDC66	1.61381e-25	TLR4	7.30212e-06	PIM1	4.1522e-65	PTCD3	3.71021e-67
KIAA0556	1.74827e-17	NDN	2.26271e-25	MCU	7.62247e-06	SNRPB2	4.63882e-65	MTMR12	4.35388e-67
MICOS10	1.81573e-17	SERPINB1	2.44081e-25	PLA2G15	7.95822e-06	OPRK1	4.95878e-65	SCRN1	4.40637e-67
LBH	1.9113e-17	AC013470.2	2.6319e-25	MINDY2	7.99349e-06	YTHDF3	6.3615e-65	HSD17B4	5.73476e-67
ODF2	2.00577e-17	TMEM218	3.11101e-25	SDC1	8.04519e-06	ERGIC1	9.69115e-65	OGT	6.01317e-67
PMAIP1	2.18656e-17	PARK7	4.38277e-25	GINS3	8.5791e-06	KHDC4	1.4541e-64	AASS	7.3089e-67
OXR1	2.25729e-17	IQCB1	4.82975e-25	NOS3	8.74164e-06	FOXO3	1.52848e-64	PDZK1IP1	7.35279e-67
CCDC25	2.27139e-17	MCAT	5.80112e-25	MAPK14	9.25766e-06	DDX24	1.86968e-64	DNAJB11	8.35087e-67
DYRK2	2.28967e-17	HOXA3	6.07201e-25	SIRPA	9.68264e-06	YBX1	2.18948e-64	RHBDD2	1.01319e-66
DMKN	2.44227e-17	TMED4	6.10405e-25	AL355304.1	1.0486e-05	BRD7	2.33039e-64	ANXA3	1.47178e-66
DNAAF5	2.49811e-17	LYRM1	6.26901e-25	TUBD1	1.08241e-05	DAB1	2.61259e-64	SF3B3	1.70562e-66
HOXB7	2.93007e-17	ABR	6.55381e-25	TRPC6	1.12099e-05	NFKBID	2.89659e-64	FBXO7	1.81804e-66
SOD3	2.9634e-17	AL354953.1	6.76827e-25	ANKRD22	1.16033e-05	VDAC1	3.40139e-64	XIAP	3.01388e-66
TRMT1L	3.46431e-17	ARMH4	8.53175e-25	RAPH1	1.17739e-05	ASH1L	3.53532e-64	MANF	3.04873e-66
TP53BP1	3.88629e-17	ZSCAN18	9.48597e-25	BDKRB2	1.22156e-05	DGUOK	3.79176e-64	KLHL9	3.43259e-66
GNB2	3.9699e-17	AQP7	9.5097e-25	LINC02009	1.23072e-05	REXO4	4.93847e-64	C6orf89	3.5077e-66
DAAM1	4.48508e-17	PGRMC1	1.44023e-24	POU5F1	1.27738e-05	HES4	6.45436e-64	SUMO3	3.57501e-66
EFCAB6	4.53836e-17	PIGQ	1.46584e-24	SRRD	1.32823e-05	SLC44A2	7.65936e-64	PITPNB	4.16113e-66
ALOX5AP	4.79281e-17	RPS24	1.56704e-24	PAGE4	1.32935e-05	CPNE2	9.18588e-64	EIF1AX	4.2404e-66
TP53INP1	4.80111e-17	AR	1.82386e-24	CHP1	1.36431e-05	YTHDF2	2.50534e-63	NAB1	4.6908e-66
PRDX3	4.81165e-17	PRSS12	1.9247e-24	MTMR14	1.40402e-05	PRPF4B	9.32468e-63	SMC5	5.13987e-66
MYL12A	4.95627e-17	DNAJC10	2.20014e-24	GABRQ	1.44365e-05	POLR2A	1.0169e-62	XPO1	6.16066e-66
POP5	4.96357e-17	RPL11	2.30481e-24	CADM4	1.46457e-05	OAT	1.0918e-62	POLR2J	8.11772e-66
KDM1B	6.42514e-17	SEC62	2.51229e-24	TMEM45A	1.46705e-05	SMARCA1	1.17276e-62	GATAD1	8.88558e-66
RPP38	6.46022e-17	LRRC45	2.60218e-24	TMEM167A	1.51083e-05	WDR83OS	1.8576e-62	MTREX	1.26641e-65
DAD1	7.29679e-17	ANKZF1	3.4348e-24	TRABD	1.65697e-05	PDGFA	2.02533e-62	PYCARD	1.33558e-65
DNAJB2	8.31169e-17	FMN1	3.66123e-24	CSF2RA	1.69848e-05	MAGOH	3.00155e-62	MBOAT1	1.42146e-65
COL28A1	8.34448e-17	DMD	3.71015e-24	CTSV	1.78695e-05	S100A16	3.14224e-62	MIER1	1.55937e-65
MPDZ	8.61874e-17	SNRPD2	3.77899e-24	TGFB1I1	1.87951e-05	FNIP2	4.64593e-62	COX6A1	1.82865e-65
MAGOH	8.64771e-17	AP002008.4	4.13277e-24	HMGA1	1.92474e-05	TMEM132A	5.34427e-62	UBE2V2	2.41418e-65
HTATSF1	8.69614e-17	MYCBPAP	4.99824e-24	MPC2	1.92707e-05	SMCHD1	6.1079e-62	TRIP11	2.4338e-65
ZFYVE16	9.33833e-17	SPART	5.61788e-24	EHD2	1.93212e-05	CDH1	6.34825e-62	GTF3A	2.47564e-65
LINC00240	1.12524e-16	FOXP2	5.80612e-24	ARHGAP27	1.94792e-05	NDUFA2	1.06343e-61	EIF4A1	2.53257e-65
LRRC74B	1.14034e-16	TDRP	5.9023e-24	KIF16B	1.95942e-05	LRRFIP2	1.40286e-61	G3BP2	3.20121e-65
PLIN5	1.16077e-16	TMEM243	6.29341e-24	METAP2	2.06529e-05	ATP5MF	1.43393e-61	PABPN1	3.64319e-65
ARSD	1.27897e-16	CCND2	6.7185e-24	C15orf62	2.23205e-05	NDUFA12	1.46106e-61	GANAB	3.66805e-65
TRIM56	1.28458e-16	TEKT3	6.86608e-24	NFKBIB	2.25902e-05	KMT2E	1.75267e-61	GORASP2	3.74918e-65
NDUFAF3	1.38765e-16	NPTN	6.96431e-24	DCTN5	2.53861e-05	H2AFZ	1.95696e-61	PGGT1B	3.97335e-65
CEBPG	1.42433e-16	IFNG	7.39196e-24	SBF2-AS1	2.59408e-05	EBP	1.98647e-61	OPA1	4.99546e-65
RHPN1	1.53878e-16	TDRD9	7.98572e-24	DTYMK	2.65249e-05	PPP3CA	5.19906e-61	FIS1	6.40001e-65
TMEM14B	1.95019e-16	NDUFA4	9.22171e-24	DGUOK-AS1	2.85642e-05	MAGI1	9.37479e-61	TASOR2	6.5666e-65
DHX30	2.01438e-16	MAGEH1	9.95852e-24	SYNPO2	2.88563e-05	ATP5MG	1.04339e-60	TLE5	7.13522e-65
UGDH	2.05197e-16	ELN-AS1	1.05077e-23	RBPMS	2.90952e-05	SORT1	1.33366e-60	CCDC115	7.25067e-65
CHORDC1	2.09981e-16	TRMT1L	1.09803e-23	DOCK5	2.92699e-05	FZD1	1.4889e-60	DGCR6L	7.76035e-65
BDH2	2.34262e-16	YWHAE	1.33547e-23	TMEM41B	3.14655e-05	ZNF787	3.39149e-60	U2SURP	7.87937e-65
COMMD8	2.47358e-16	FOCAD	1.51361e-23	MMP2	3.18114e-05	GPR157	3.71459e-60	CAMLG	1.06339e-64
POLR2K	2.49371e-16	PSAP	1.57198e-23	CRELD2	3.56131e-05	RAB15	4.20714e-60	CCT2	1.0875e-64
EBLN3P	2.52569e-16	ANAPC16	1.69153e-23	COL6A1	3.71243e-05	ADK	4.44846e-60	GLUL	1.29358e-64
AHI1	2.88816e-16	ZDHHC11B	1.85323e-23	MYDGF	3.82322e-05	FAM168A	4.46724e-60	MRPL11	1.41141e-64
MORN1	3.10164e-16	RUVBL1	2.03308e-23	AC004982.2	3.85747e-05	HSPA2	5.5357e-60	TCERG1	1.44631e-64
PUM1	3.16744e-16	PRR15L	2.0507e-23	ELMSAN1	3.86662e-05	LSM2	5.76277e-60	RHOV	1.55483e-64
WRAP53	3.37227e-16	C10orf67	2.5865e-23	HPN	3.90611e-05	CADM1	6.03015e-60	TOMM20	1.63999e-64
NELFE	3.89346e-16	TMPRSS2	3.04654e-23	TMEM208	3.9155e-05	FDPS	7.7949e-60	LTBP4	1.74082e-64
EFCAB11	3.92549e-16	MUSTN1	3.55195e-23	AC006333.2	3.95296e-05	HNF1B	7.87741e-60	TNFSF13	1.93804e-64
APCDD1	4.15818e-16	BTBD1	3.60094e-23	SMTN	3.98937e-05	ANKRD35	8.06754e-60	EBLN3P	2.11981e-64
MROH9	4.24091e-16	TCTE1	3.90524e-23	AC079305.1	4.10188e-05	ATP5MC1	8.5365e-60	GALNT2	2.38584e-64
RAC1	4.42857e-16	SHISA5	4.92749e-23	ZNF620	4.38648e-05	ARPC5L	2.01798e-59	BMPR2	2.87597e-64
NUDCD2	5.01411e-16	PLEKHB1	5.15683e-23	EMILIN1	4.41441e-05	CPEB2	2.48401e-59	MRPS35	3.46357e-64
CCT4	5.10083e-16	COL6A1	5.39477e-23	ZNF768	4.43513e-05	APEX1	6.71266e-59	RIF1	3.94868e-64
CNIH1	5.12372e-16	DPP7	5.89483e-23	PPP3CC	4.76876e-05	RPL27A	6.96733e-59	MRPS5	4.04939e-64
KPNA3	5.44389e-16	NUDT5	6.8561e-23	PPP2R1B	4.89143e-05	IPO7	7.19448e-59	EMID1	4.8136e-64
BBS4	5.62185e-16	ATP5PB	8.60876e-23	RASSF6	4.96415e-05	HNRNPH3	7.78432e-59	ITGB3BP	4.8807e-64
ZC3H14	5.73939e-16	ARL6IP4	1.21045e-22	CARD6	5.07857e-05	MAB21L3	8.0412e-59	LRG1	5.46459e-64
AC096637.2	5.94746e-16	FXYD1	1.29487e-22	PCNX3	5.11642e-05	PPIA	8.32418e-59	TSPAN13	5.82263e-64
BUD23	6.06849e-16	FAM228B	1.54206e-22	TLNRD1	5.1745e-05	PLAGL2	8.61801e-59	TSC22D3	6.1578e-64
ZC2HC1C	6.33173e-16	NOVA1	1.8661e-22	NPC1	5.84132e-05	MRPL20	8.88444e-59	MRPS18B	6.37792e-64
CMIP	6.45341e-16	DAD1	1.94463e-22	STRADB	5.87314e-05	SRGAP3	9.43553e-59	TSHZ1	7.15163e-64
CCDC30	7.15247e-16	PRNP	2.1515e-22	LMOD1	5.88772e-05	SMS	1.04896e-58	TMEM30A	7.28883e-64
GPATCH2	7.20058e-16	RAP1B	2.4343e-22	CT69	6.08494e-05	LARGE2	1.10224e-58	SLC35C2	7.54102e-64
FAM104B	7.37029e-16	KIAA0319L	3.04763e-22	XBP1	6.16146e-05	PAXBP1	1.40486e-58	CYP4B1	7.8188e-64
C6orf226	7.43806e-16	TM9SF2	3.20717e-22	SEMA3E	6.71759e-05	PRPF4	1.71926e-58	CRIP2	8.08675e-64
SLC25A36	8.46707e-16	PLCE1	3.39456e-22	HIST2H2AC	6.72763e-05	EIF4E	1.77482e-58	CENPX	9.6453e-64
TM9SF2	8.65127e-16	CHCHD5	3.70459e-22	ADAM10	6.76915e-05	PEA15	2.2245e-58	CALCOCO2	1.02252e-63
CFAP44	8.67125e-16	ZNF609	3.72642e-22	ILF2	6.88705e-05	PIP5K1A	3.27645e-58	ZFAND1	1.12315e-63
ZNF428	8.99104e-16	RBM43	3.72878e-22	DRAIC	6.89963e-05	ASAP2	3.38482e-58	NDUFA9	1.26243e-63
BEX3	9.14788e-16	SON	4.08619e-22	MPST	7.02139e-05	SNIP1	3.43915e-58	MTA1	1.66522e-63
PCYT2	1.08693e-15	PLSCR4	4.45625e-22	SLC33A1	7.24166e-05	DYRK1A	4.58199e-58	HNRNPA2B1	2.01339e-63
CCDC151	1.28369e-15	GALM	4.71117e-22	CLUH	7.39046e-05	PDXK	4.74674e-58	APOBEC3G	2.40217e-63
DNAH2	1.32369e-15	EXTL2	5.23381e-22	AC008914.1	7.4853e-05	SPRY4	6.34742e-58	RPL7L1	2.43148e-63
MIDN	1.35582e-15	VAMP8	5.30058e-22	C5orf24	7.56242e-05	AC109322.2	6.35718e-58	PPP1R2	2.44724e-63
AC027644.3	1.40515e-15	MANBAL	5.55569e-22	AL121992.1	7.73643e-05	FBL	7.422e-58	TERF1	2.51868e-63
GALNT3	1.43629e-15	WDR90	5.8144e-22	ZNF736	7.76651e-05	SETD2	1.00112e-57	CEP70	2.61729e-63
POLR2A	1.48301e-15	NEURL1B	6.13456e-22	SH3GLB1	8.10894e-05	FLNA	2.06934e-57	SNX17	2.80436e-63
ZMYND8	1.49571e-15	TCEA2	6.34339e-22	UCA1	8.12375e-05	EBPL	2.11144e-57	PSMC1	2.9292e-63
CLTA	1.54361e-15	EBNA1BP2	6.78817e-22	ARL9	8.32603e-05	SAMD4A	2.17126e-57	ORMDL1	3.33023e-63
ALDH3A1	1.59118e-15	ACTA2	7.45966e-22	BCR	8.49715e-05	GLRX	4.0501e-57	PCDH7	3.46653e-63
MSX2	1.64036e-15	WDPCP	8.59698e-22	DUSP3	8.72393e-05	ARFIP1	4.14818e-57	PSMC3	5.19003e-63
UQCC3	1.65608e-15	ISCA1	9.17111e-22	SLCO4A1	9.05113e-05	ZC3H12A	4.21027e-57	CDC42BPA	7.09998e-63
RC3H1	1.66124e-15	AL359397.2	9.67549e-22	TNC	9.25028e-05	PPP1R1A	5.81075e-57	RAD21	1.11189e-62
CABIN1	1.82626e-15	COQ8A	9.91238e-22	CIT	9.45343e-05	TMEM189	7.05951e-57	ITFG1	1.14238e-62
SPAG6	2.18294e-15	DEFB124	1.01429e-21	PGP	9.52018e-05	MAP4K4	8.15659e-57	CPVL	1.40488e-62
ATP5MG	2.41167e-15	RASGEF1B	1.10464e-21	RAPGEF6	9.88328e-05	RSF1	8.75426e-57	LMO4	1.44529e-62
SRSF5	2.93416e-15	TTBK2	1.11556e-21	GMFB	0.000100499	CLCN5	1.09177e-56	CUX1	1.44962e-62
AIG1	3.05968e-15	NOP56	1.14891e-21	RELT	0.000104444	CACYBP	1.10433e-56	AHI1	1.55768e-62
ZNF264	3.29853e-15	CEP164	1.57288e-21	CEBPD	0.000104984	MRPL34	2.31896e-56	CRLS1	1.59285e-62
PLCH1	3.40834e-15	HEATR5A	1.72355e-21	AL450998.2	0.000106406	LSM8	2.5733e-56	AAMP	1.77141e-62
RPL36AL	3.67137e-15	DZIP1	1.79275e-21	APLP2	0.000113881	BLVRB	2.91226e-56	ALDH2	1.96468e-62
SAMD11	3.88527e-15	MISP3	1.86064e-21	SHKBP1	0.000116171	TKT	3.11789e-56	RAB14	1.97995e-62
GRIN3B	4.9633e-15	PNMA8A	2.06163e-21	DNAJC3	0.000120982	H1FX	3.22373e-56	PITPNC1	2.01674e-62
IFIT1	5.17315e-15	ETFB	2.39412e-21	FA2H	0.000121959	CHD2	4.04651e-56	STX11	2.52957e-62
DUSP19	5.54822e-15	DICER1-AS1	2.59966e-21	PLSCR3	0.00012482	LPCAT3	4.39314e-56	YIPF4	2.55821e-62
KPNA2	5.64688e-15	MRPL43	2.92217e-21	SEL1L3	0.000128485	FZD5	5.02188e-56	NFE2L1	2.71035e-62
EPN2	5.76846e-15	SLF1	3.0059e-21	AL031123.5	0.000134066	NME1	1.1108e-55	KAT6B	3.2511e-62
H2AFY	6.00267e-15	DUSP19	3.75517e-21	SAE1	0.000149847	MACC1	1.34304e-55	ARGLU1	3.69838e-62
IGF1R	6.00842e-15	SMARCA2	3.93662e-21	GOLT1B	0.000150094	B2M	1.67109e-55	PKP4	3.79473e-62
CETN3	6.06979e-15	PDZD4	4.18906e-21	PTPN14	0.000159927	NECTIN2	2.24305e-55	MAP3K20	4.20196e-62
KRT5	6.15602e-15	EPPK1	4.3471e-21	SRP19	0.000167236	UBAP2	2.76022e-55	LAMA2	5.33125e-62
CCDC157	6.26837e-15	TMEM128	4.89314e-21	NME2	0.000168899	UBA1	3.62309e-55	PITPNA	5.82254e-62
MFAP1	6.53695e-15	GZMB	5.36683e-21	CCPG1	0.000172735	KRT31	3.73196e-55	ZBTB41	6.83502e-62
SMAD7	6.70497e-15	EGLN3	5.41881e-21	SLC30A7	0.00017284	ARHGEF5	4.19508e-55	FBXO9	7.09336e-62
ARHGEF28	6.77978e-15	CEPT1	6.79861e-21	ANKRD9	0.000173105	SNHG6	4.346e-55	EXOSC8	7.66323e-62
PLXNB1	7.01706e-15	SCOC	7.01877e-21	NUDT3	0.000185792	RAB14	5.57084e-55	HLTF	9.22511e-62
CCDC60	7.51458e-15	SRGAP3-AS2	9.21079e-21	KCTD5	0.000192127	ARID5A	6.31302e-55	DNAJB14	1.01132e-61
TTC5	7.92404e-15	TTC8	9.25754e-21	KDELR3	0.000203483	SLF2	6.91356e-55	HIF1A	1.29559e-61
BUD31	8.51706e-15	FAXDC2	1.04434e-20	RAP2B	0.000215201	SH3RF2	7.3106e-55	ERLIN2	1.32163e-61
SYBU	8.58679e-15	CYB561	1.29824e-20	MME	0.000221302	PPP2CA	7.93739e-55	REX1BD	1.51187e-61
SNHG16	8.6068e-15	BIK	1.63086e-20	CADPS2	0.000221671	AMOTL1	9.74731e-55	DERL2	1.73762e-61
AURKAIP1	9.35341e-15	PDLIM4	1.68298e-20	LEPROT	0.000231397	PHACTR4	9.9036e-55	TMEM14C	1.94149e-61
CFAP97	1.00537e-14	CKS1B	1.82376e-20	FABP5	0.000232181	FNDC3B	1.35852e-54	C7orf50	2.13956e-61
JAZF1	1.01768e-14	ACSS1	2.10901e-20	NRAS	0.000239451	RPS15A	1.70803e-54	MLLT6	2.21076e-61
IQGAP2	1.02554e-14	WDR73	2.41134e-20	CLTRN	0.000248534	EMILIN2	1.99694e-54	FAM122B	2.6745e-61
VMAC	1.06555e-14	CEP19	2.43388e-20	SHROOM1	0.000249971	EGR2	2.0965e-54	CNOT6L	2.6918e-61
CLDN3	1.10822e-14	RAN	2.59327e-20	ABLIM3	0.000251722	RPS7	2.76312e-54	SLC43A2	2.92201e-61
ASL	1.18381e-14	ZNF214	2.64853e-20	PCSK1N	0.000252279	IQGAP2	3.75134e-54	TMEM106C	2.95319e-61
PLEKHB1	1.24365e-14	USP51	2.66992e-20	DNAJB9	0.000256375	PARP1	4.95572e-54	CUEDC2	3.32881e-61
QRSL1	1.36347e-14	ANXA7	2.69298e-20	USP14	0.000266541	CD47	5.1175e-54	IGFBP2	3.59529e-61
PNMA1	1.43819e-14	XCL2	2.81451e-20	ADCY5	0.000268968	TNF	6.17968e-54	BAZ2B	3.88762e-61
SLC16A12	1.63224e-14	BBS5	2.83346e-20	IL1R2	0.000280295	LRRC8A	8.7261e-54	CXADR	3.94557e-61
TMEM50B	1.71079e-14	LINC01571	3.8708e-20	AL161938.1	0.000280533	SGMS1	1.13251e-53	ZFP36L1	4.07472e-61
SVBP	1.83105e-14	PUF60	4.6743e-20	FN1	0.000283047	VLDLR	1.17498e-53	PIK3CB	4.1053e-61
KIF4A	1.97943e-14	SKAP2	5.21306e-20	LMO2	0.00028727	SMARCD2	1.25127e-53	PLOD2	4.37342e-61
GRSF1	2.00951e-14	MIPEP	5.83864e-20	THY1	0.000287725	TPD52	1.29709e-53	CHCHD7	4.4197e-61
MTIF3	2.12335e-14	SELENOH	8.90125e-20	TBXAS1	0.00030408	WDR43	1.43207e-53	MRPL52	4.45804e-61
METTL5	2.32165e-14	SRSF3	9.1022e-20	PSEN1	0.00030884	HNRNPAB	1.62108e-53	TOM1L1	5.15866e-61
TJP3	2.36016e-14	CD8A	9.5666e-20	CTSC	0.000321503	LINC01578	1.77378e-53	PARVA	5.92046e-61
SYTL3	2.96154e-14	CEP57	1.29959e-19	CRNDE	0.000334162	LMO2	1.79348e-53	CREB3	6.07816e-61
LSM6	2.98702e-14	GCC2	1.30594e-19	TAOK3	0.000336501	TOMM6	1.81537e-53	TM7SF3	7.42911e-61
BDH1	3.10179e-14	ARAP1	1.31029e-19	MTFP1	0.000367468	ITPA	2.08204e-53	NEIL2	7.88976e-61
NOA1	3.77784e-14	PNMA1	1.38723e-19	PDCD5	0.00037082	MXD1	2.43504e-53	IPO7	7.96416e-61
POR	3.78717e-14	ALOX5AP	1.40803e-19	MYRIP	0.000381946	CCNE1	3.56534e-53	LIMA1	8.56676e-61
EID1	3.79916e-14	C12orf74	1.74305e-19	ATP8A1	0.00040511	BCL2L11	6.44298e-53	PSMA6	8.72386e-61
NRXN3	3.86517e-14	KCNJ2	2.13455e-19	RAPGEF3	0.000406489	TRIP6	6.54399e-53	PSMD4	9.16176e-61
AC092802.1	4.25562e-14	HSF2	2.1777e-19	COPE	0.000413864	ECI1	8.01161e-53	POLR3GL	9.78697e-61
COX5B	4.33295e-14	HOXD-AS2	2.53931e-19	TWIST2	0.000420368	FARSB	8.29634e-53	HSPA8	1.03324e-60
AGTPBP1	4.882e-14	GLB1L2	2.87005e-19	MZT2B	0.000425881	CEP350	8.60836e-53	FAT1	1.13234e-60
MID1	4.89259e-14	PEX2	2.89013e-19	CDIPT	0.000426045	TTC37	9.49724e-53	STAG2	1.23355e-60
SMIM27	5.06137e-14	SPTBN1	3.35385e-19	SGCB	0.000427184	CLMN	9.96322e-53	CD200	1.29291e-60
RASAL2	5.23025e-14	LRGUK	3.37566e-19	USP38	0.000437831	SNHG17	1.14646e-52	RHOQ	1.46099e-60
PSMA4	5.29469e-14	FAM92A	3.51886e-19	H2AFY	0.000450641	SELENOP	1.3253e-52	KLK7	2.07437e-60
MRPL42	5.52119e-14	ECH1	3.723e-19	C11orf52	0.000451306	POC1B	1.6049e-52	CAPN1	2.25996e-60
NEDD8	5.94911e-14	EIF3L	4.12693e-19	EFNA1	0.000451534	PSMA2	1.66634e-52	EIF2S2	2.26293e-60
MNAT1	6.42664e-14	C8orf34-AS1	4.1739e-19	DBNDD2	0.000456569	CD46	2.38907e-52	IGFBP7	2.2769e-60
TMEM254	6.56843e-14	CCT4	4.65546e-19	DOCK8	0.000461553	AP1AR	3.02995e-52	MICAL3	2.41881e-60
TMEM179B	6.8643e-14	CCL3	4.66924e-19	HIP1	0.000462444	RTCB	4.35966e-52	DECR1	2.71217e-60
MGST2	6.93255e-14	SVBP	4.73378e-19	KIFC1	0.000482134	ASAP1	6.96709e-52	SELENOT	2.81198e-60
RSRC2	7.02874e-14	ANKFN1	4.88648e-19	STAG1	0.000523052	CEBPZ	7.10673e-52	SAV1	2.88034e-60
COX6B1	7.1594e-14	PARP8	4.936e-19	CLDN7	0.000532888	NOP58	9.19324e-52	BX284668.5	2.9559e-60
KATNAL2	7.4128e-14	SCAMP1	5.44236e-19	SEC14L6	0.000542308	CGA	9.74475e-52	BDP1	3.03556e-60
RGCC	7.46757e-14	HAX1	5.9775e-19	FLT3	0.000552268	GTPBP4	9.75893e-52	HAX1	3.52022e-60
C2orf49	7.53159e-14	TNNT3	6.16218e-19	AP5B1	0.000566044	RPS16	9.90064e-52	SNRPC	3.61887e-60
AL136038.5	7.55566e-14	CCDC148	6.18876e-19	ACPP	0.000568849	JUND	1.00008e-51	SINHCAF	3.89363e-60
TMEM173	7.83263e-14	ERICH2	6.59881e-19	TSIX	0.000584505	ZC3H13	1.12877e-51	RNPS1	3.95206e-60
MEIG1	8.05131e-14	HBB	6.91722e-19	MDM4	0.000599255	LSMEM1	1.47429e-51	CRYBG3	4.02868e-60
TPRG1L	8.26373e-14	ALMS1	8.17474e-19	RNF141	0.000602487	ACBD3	1.66579e-51	TBC1D5	4.30946e-60
TRIM37	8.29744e-14	AHI1	8.90416e-19	Z99127.4	0.000603883	ATG2B	2.12517e-51	FAM91A1	4.7359e-60
C12orf74	8.87127e-14	LMNTD1	9.48255e-19	CDK5RAP1	0.000613199	HIVEP2	2.2692e-51	ADGRG6	5.01975e-60
PSMA7	9.19925e-14	EFCAB7	1.06378e-18	ATP10D	0.000618919	TARS	2.41943e-51	MZT2A	7.30951e-60
ATP6V1F	9.45896e-14	WDR61	1.17385e-18	ATM	0.000698557	EIF4G1	2.5767e-51	ZFPM2	7.57854e-60
PRKRA	9.76652e-14	ZNF385A	1.17446e-18	AC020916.1	0.000713423	OSBPL11	2.9754e-51	TSR2	1.23826e-59
PITHD1	9.87497e-14	AL022345.4	1.22035e-18	ATG9B	0.000719192	F2RL1	3.04909e-51	AIP	1.33737e-59
AKAP8L	1.00534e-13	DHRS4-AS1	1.32535e-18	KRT80	0.0007423	WIPF2	3.31337e-51	EWSR1	1.34862e-59
SMDT1	1.02625e-13	PRR34-AS1	1.38779e-18	CST4	0.000742958	STC2	3.82843e-51	FOLH1	1.46842e-59
TRPS1	1.18707e-13	UMODL1-AS1	1.38895e-18	ID3	0.000745019	ERBB2	4.24239e-51	PPP1R12A	1.79182e-59
SUPT20H	1.21895e-13	PCSK4	1.4504e-18	GNAI3	0.00077483	GLDC	6.26717e-51	SDK2	1.80435e-59
H3F3A	1.29251e-13	SORL1	1.45772e-18	MAFG	0.00079052	ZDHHC12	7.82819e-51	NDUFB7	1.97374e-59
WHRN	1.31445e-13	PIGU	1.47844e-18	EPHA2	0.00079468	IRF8	8.84595e-51	NFKBIE	2.4115e-59
MUC1	1.36639e-13	DOC2A	1.48706e-18	CRYL1	0.000819057	MAFG	9.58662e-51	TTC37	2.45779e-59
KIAA0825	1.49397e-13	GLYR1	1.48724e-18	PPP1R12C	0.000831969	AKIRIN1	1.17516e-50	KCNK6	2.58062e-59
ARMC9	1.49442e-13	ZNF106	1.62829e-18	AL161669.3	0.000839546	USP43	1.21504e-50	NFIC	3.25128e-59
SLF1	1.53842e-13	AMN1	1.65947e-18	SLCO4C1	0.000841079	HOXB3	1.28338e-50	MDFIC	3.39219e-59
MTMR12	1.5481e-13	LRRC56	1.69876e-18	SLC39A7	0.000864859	TRMT10C	1.80617e-50	ZDHHC2	3.42801e-59
POLD2	1.58031e-13	DHPS	1.79389e-18	DYNC1I2	0.000890449	TET2	1.9062e-50	KIAA1109	3.56865e-59
TMBIM4	1.59751e-13	TM7SF2	1.87582e-18	SLC49A4	0.000901177	UBE2I	2.22434e-50	COMT	3.80621e-59
SRSF9	1.62202e-13	LY75	2.10495e-18	MST1R	0.000902864	PINX1	3.55926e-50	RRAGD	4.07404e-59
GALNS	1.62256e-13	PRDX1	2.1492e-18	ICA1	0.000904445	HNRNPA0	4.08045e-50	PPIC	4.22691e-59
PPOX	1.6245e-13	URB1-AS1	2.21922e-18	TTN	0.000945951	SMIM30	5.08293e-50	ABO	4.42839e-59
ACP1	1.71093e-13	STK36	2.33268e-18	ABHD11	0.000982565	ERVK3-1	6.08633e-50	TADA3	4.88421e-59
STK32C	1.83067e-13	GDI1	2.44452e-18	EDEM2	0.000984361	CLIP2	7.48181e-50	ATF6	5.48337e-59
NFIL3	1.9328e-13	CDC14A	2.46817e-18	CAPN10-DT	0.000988107	NDUFS4	7.56125e-50	ILF2	5.93081e-59
CXXC4	2.00119e-13	PIN1	3.09226e-18	DIP2A	0.00102754	ITPR3	8.57299e-50	GPI	6.21558e-59
WDR93	2.00751e-13	TTC30A	3.59741e-18	SLC1A4	0.00103631	TSC2	1.14619e-49	SF3B1	6.33403e-59
REV1	2.06769e-13	COLCA2	4.16371e-18	MRPL19	0.00107287	PER2	1.37431e-49	SLC25A4	6.96066e-59
HIST1H2BC	2.11507e-13	AL391840.3	5.78802e-18	CPA4	0.00108205	BCAS2	1.7149e-49	PBXIP1	7.38327e-59
WDR19	2.22499e-13	BAG6	5.86504e-18	PPP1CA	0.00108436	POLR2G	1.79537e-49	PPP2R1A	1.1203e-58
NDUFB7	2.30193e-13	INPP5E	6.163e-18	PDP1	0.00114746	S100A2	1.99682e-49	SCAF11	1.17484e-58
CYTH2	2.59935e-13	ENO2	6.27589e-18	IGSF3	0.00114777	SHISA8	2.07985e-49	EMC4	1.38309e-58
CCDC6	2.85272e-13	TCERG1	6.56503e-18	PPP4C	0.00115872	AL135924.2	2.41741e-49	ZNF24	1.7639e-58
MRPL18	3.22922e-13	PEX6	6.83172e-18	SMS	0.00117523	MCCC1	2.44063e-49	C19orf48	1.92012e-58
COX4I1	3.31191e-13	CDK14	7.26986e-18	RPS23	0.00118855	FGD4	2.64002e-49	OAT	1.93691e-58
EIF1B	3.31669e-13	KCNJ16	7.86218e-18	CTTNBP2NL	0.00122482	BX890604.2	3.83946e-49	MTX2	1.94508e-58
ELF1	3.33169e-13	C2orf50	8.50924e-18	PMP22	0.00124039	CDK16	5.37434e-49	GALNT12	1.94997e-58
ETNK1	3.49113e-13	POMGNT2	8.61548e-18	LEPROTL1	0.00125068	TRAPPC6A	5.86718e-49	MAT2B	1.96708e-58
AL031710.1	3.79001e-13	SKIL	9.74061e-18	SLC20A2	0.00125762	NUDT8	6.96614e-49	CCT5	1.99939e-58
RAD9A	3.86716e-13	CD37	9.91436e-18	OGA	0.0012669	AC022144.1	8.41318e-49	ZNF516	2.24234e-58
CCDC125	4.02679e-13	RRM2B	1.03519e-17	CLDN23	0.00130645	CBLC	8.46091e-49	HTATSF1	2.26122e-58
HMGXB3	4.08164e-13	IGFBP4	1.08668e-17	C1orf35	0.00136592	ARHGAP8	8.47556e-49	ATF2	2.36468e-58
NEK4	4.53296e-13	RTN4	1.17076e-17	MYH11	0.00136609	PPRC1	8.93105e-49	PDAP1	2.57042e-58
PELI2	4.67071e-13	IL2RG	1.17226e-17	ZNF888	0.00137149	DCDC2	1.09131e-48	TMTC1	2.827e-58
PPP2R2A	4.89568e-13	CEP83	1.27752e-17	PYCR1	0.00139418	SMAD9	1.13499e-48	RCN1	3.22279e-58
DDX46	4.97291e-13	ANKRD26	1.32028e-17	ZFAND6	0.0013964	FRYL	1.36049e-48	KIF21A	3.57822e-58
MAOB	5.12953e-13	SLC18B1	1.35172e-17	C10orf88	0.00142917	SUGT1	1.37481e-48	TPR	3.75196e-58
C10orf67	5.37693e-13	TTLL10	1.42677e-17	TMEM125	0.00145728	C1orf122	1.43949e-48	SP1	4.89033e-58
ANKRD18A	5.43711e-13	MPP7	1.52851e-17	AC012485.2	0.0014692	EIF2AK3	2.03364e-48	TMEM9	6.26003e-58
SUMF2	5.54481e-13	NPHP4	1.70587e-17	BAIAP2L1	0.0014925	SASH1	2.35004e-48	NSA2	6.75953e-58
AC027117.2	5.8995e-13	TBPL1	1.88585e-17	EDNRA	0.00150378	USP12	3.98255e-48	PNPLA4	7.16252e-58
NMI	6.24994e-13	TMEM234	2.30107e-17	CTSK	0.00152457	SEMA3B	4.03226e-48	PMPCB	7.52327e-58
COL3A1	6.42014e-13	TMTC1	2.72708e-17	GAB2	0.00153087	MTHFR	4.29747e-48	PTRHD1	7.72189e-58
PRSS12	6.51227e-13	ALDH9A1	3.42786e-17	AC127526.5	0.00154007	TSPYL4	6.68835e-48	MAGI1	8.42542e-58
PLGRKT	6.78838e-13	UGP2	3.67788e-17	FUCA2	0.00154709	ZNHIT1	7.8775e-48	UCP2	9.56531e-58
CDC42BPG	6.80068e-13	GNPAT	3.80366e-17	PRKACB	0.00157076	DDX3X	8.75785e-48	RRAS	1.23987e-57
TEKT3	7.60861e-13	FANCF	4.08137e-17	LINC01341	0.00157559	TRIR	1.02466e-47	RNF5	1.32695e-57
SLC37A1	7.82268e-13	EPHX1	4.23401e-17	AL355312.4	0.001582	CNOT6L	1.0791e-47	PSMG1	1.44398e-57
GSTK1	7.93189e-13	AC122719.3	4.36736e-17	MAPK8	0.00158817	SNHG15	1.12484e-47	NBR1	1.57038e-57
FIS1	7.93771e-13	ZHX1	4.59477e-17	COL15A1	0.00159027	CAPZB	1.2103e-47	GUCY1A2	1.98958e-57
ISCA2	8.47721e-13	HCG14	4.77227e-17	HIST1H2AG	0.00162739	DLG1	1.32218e-47	NT5C	2.06853e-57
PSMA3	9.3481e-13	JHY	4.86314e-17	C11orf54	0.00167795	PAK1IP1	1.55959e-47	PODXL	2.07487e-57
NUMB	9.50986e-13	NEK7	5.20581e-17	PSTPIP2	0.00170816	SLAIN1	1.65819e-47	CDC123	2.07932e-57
TRNAU1AP	1.03207e-12	CCDC125	5.43117e-17	NDUFV2	0.00171495	SLC39A14	2.03587e-47	FBXL5	2.15385e-57
LINC01091	1.05823e-12	COMMD8	5.79326e-17	NAGA	0.00175441	PARVB	2.17938e-47	SUMO1	2.18555e-57
XPC	1.07749e-12	TNFAIP8L3	7.30369e-17	TLE2	0.00176537	NAA38	2.27435e-47	GOLIM4	2.48858e-57
CHMP2A	1.23737e-12	SLC25A4	7.34112e-17	PTPRB	0.00176739	ALAS1	2.7172e-47	TM9SF2	2.5453e-57
UCP2	1.33486e-12	KLHL28	7.46133e-17	SUCO	0.00178158	TRA2A	3.94e-47	EXOSC6	2.60759e-57
LARS	1.3583e-12	HACD3	8.15749e-17	SLC35E1	0.00179259	UQCRQ	4.12305e-47	CCDC25	2.69981e-57
GLO1	1.49227e-12	KIAA0825	8.48483e-17	TCAIM	0.00180809	GOLGA8A	5.82309e-47	ARID2	3.43714e-57
EBNA1BP2	1.53408e-12	CD4	8.70175e-17	IWS1	0.00188019	GIGYF2	6.50431e-47	ERCC1	3.53358e-57
NAA35	1.54651e-12	ECI2	8.8615e-17	AL139393.3	0.00191909	MAML2	6.55537e-47	EPHX2	4.11443e-57
C12orf10	1.57245e-12	ARHGAP4	9.37774e-17	LIMD1	0.00194346	F11R	7.21865e-47	AL354863.1	4.28493e-57
CAPRIN2	1.58559e-12	ENPP4	9.58474e-17	MYO1D	0.00199814	SLC25A29	8.05222e-47	GRAMD1A	5.04412e-57
DYDC1	1.65575e-12	HACD4	1.00812e-16	TOR4A	0.00204679	SLTM	8.89094e-47	TMEM87B	5.21974e-57
FOXP1	1.7928e-12	SUMO1	1.19524e-16	GCNT3	0.00204715	PPP1R12A	9.47086e-47	HDAC1	6.08328e-57
XRCC5	1.8308e-12	PSMC1	1.2098e-16	SNIP1	0.00204929	NRIP1	1.05154e-46	BORCS7	7.14588e-57
CEP57	2.11457e-12	CD53	1.26237e-16	GUCY1A1	0.00205311	ZNF516	1.52754e-46	RSF1	7.72318e-57
NDUFB10	2.17687e-12	SPON2	1.27891e-16	CLCN7	0.00205358	ATP13A3	1.83038e-46	CILP	8.06546e-57
MAP1LC3A	2.22135e-12	RUNDC1	1.37934e-16	ATP11A-AS1	0.00208198	UBQLN1	2.00055e-46	GFPT1	8.93701e-57
RXYLT1	2.25487e-12	ETNK1	1.49274e-16	AC091563.1	0.00220021	RLF	2.49426e-46	VDAC3	9.38122e-57
NAA40	2.27514e-12	ORMDL1	1.54212e-16	AC025287.2	0.00220377	DESI1	3.62596e-46	MFSD14B	1.01941e-56
DALRD3	2.34174e-12	NIPSNAP2	1.60767e-16	SEC24D	0.00221	PLEC	3.67702e-46	TRIM44	1.18188e-56
RANBP10	2.3618e-12	PLPPR3	1.97602e-16	CHDH	0.00221387	HAPLN3	4.14407e-46	GALNT10	1.24231e-56
PDE8B	2.40164e-12	GSDMD	3.49678e-16	SOAT1	0.00222901	HK1	4.48628e-46	PRAG1	1.30355e-56
WDR92	2.43002e-12	MARCH10	3.55953e-16	WIPI1	0.00223116	WDR13	5.85625e-46	MRPL43	1.36362e-56
SYNGAP1	2.44266e-12	CRIP2	3.89059e-16	SBSN	0.00225588	RPLP0	7.26895e-46	UGP2	1.53546e-56
SRP9	2.71471e-12	IDNK	4.41783e-16	FAM171B	0.00229419	FAM162A	7.98767e-46	PTPN2	1.59979e-56
MAP6	2.90672e-12	IRF2BPL	4.60711e-16	MUC20	0.00232557	WWC2	8.10631e-46	PRKAR1A	1.61112e-56
AZIN1	2.92264e-12	AGPAT4	4.61905e-16	AC084116.1	0.0023364	EPS8L2	8.17056e-46	DCAF6	2.34007e-56
ARL6IP4	2.93382e-12	PSMG3	4.7129e-16	SST	0.00236822	TM4SF1	8.37126e-46	SEC31A	2.49215e-56
NAF1	3.03456e-12	TRIM29	4.84686e-16	GAK	0.00238555	NMRAL1	9.3042e-46	PIBF1	2.92589e-56
MSX1	3.12323e-12	WDR83	5.14699e-16	APOC1	0.00239471	UXS1	1.04077e-45	ZNF326	3.12151e-56
RCOR1	3.2811e-12	AAAS	5.26747e-16	BATF3	0.00243005	SH3RF1	1.06873e-45	TNFRSF12A	3.90958e-56
MED30	3.41931e-12	ERLIN2	5.3974e-16	KDM4B	0.00243256	MAPRE2	1.11246e-45	TFAM	3.94777e-56
RPL26L1	3.45022e-12	MRAP2	5.56712e-16	ARHGAP5-AS1	0.00248223	ITSN2	1.15922e-45	ZFX	5.38751e-56
TXNL4A	3.66483e-12	ACAP1	5.76022e-16	AC239799.2	0.00249759	CRYBG3	1.321e-45	NOP58	5.40309e-56
COMMD1	3.85622e-12	CYB5D1	6.09999e-16	HOXA11	0.00255904	ATP2B4	1.5041e-45	AMPH	5.71316e-56
CASC2	3.93181e-12	ZFYVE27	6.33405e-16	IDS	0.00259446	UBE2K	1.52086e-45	ASPH	6.01369e-56
AL035701.1	4.02871e-12	SNRNP40	6.50537e-16	DBNDD1	0.002624	UFL1	2.5372e-45	COX20	7.76396e-56
ITGB3BP	4.07722e-12	HLA-DRB1	6.61589e-16	SAMD1	0.00268895	ELL	2.89182e-45	SLC31A1	8.45263e-56
SINHCAF	4.56228e-12	PAIP2B	6.68571e-16	PSMA7	0.00273361	ATF5	3.28212e-45	FAH	9.20304e-56
PLAC4	4.67324e-12	GLRB	6.69643e-16	KLF11	0.00276624	DDAH2	3.97667e-45	ST6GALNAC5	1.05443e-55
ALG1L	4.86534e-12	CYTIP	6.73511e-16	RASSF1	0.00277049	CWH43	4.05984e-45	GSTZ1	1.05658e-55
SF3B5	4.90535e-12	PLAAT2	8.21284e-16	PGBD5	0.00278632	AZIN1	4.07868e-45	POLR2B	1.11692e-55
MRPS6	5.31058e-12	ADIPOR1	9.00838e-16	MFSD2A	0.00280518	TMCC1	4.18297e-45	ZNF462	1.23171e-55
PAQR7	5.35963e-12	EMC4	9.06753e-16	LPAR1	0.00285988	MKRN1	4.60432e-45	FKBP11	1.23279e-55
C8orf34	5.53602e-12	GZMA	9.63648e-16	NFATC4	0.00292561	POLR2J	5.26196e-45	WNK2	1.48309e-55
GLYR1	5.59171e-12	RAB18	1.05893e-15	TMOD1	0.00294546	CAMTA1	5.36092e-45	SOSTDC1	1.68001e-55
ATP2B4	6.38649e-12	SLC35A1	1.1476e-15	AL360012.1	0.00297112	ANO10	6.26883e-45	FRY	1.72315e-55
PROM1	6.42054e-12	MYEF2	1.16537e-15	NT5C2	0.00299363	IMMP1L	6.63771e-45	GOLGA4	1.83269e-55
PLP2	6.48286e-12	MID1IP1	1.18794e-15	FAM25A	0.00302058	JUNB	8.65445e-45	CBX3	1.91884e-55
GOLM1	6.58479e-12	NEIL1	1.18799e-15	GNE	0.00305344	DPM3	1.14997e-44	C11orf1	2.18724e-55
CKLF	6.69378e-12	DYDC1	1.20324e-15	PGGHG	0.00307364	KCNK13	1.15022e-44	UBXN6	2.33322e-55
FAM227B	6.71181e-12	BPHL	1.53983e-15	PRAF2	0.00308419	SPTY2D1	1.55179e-44	SCRN2	2.44046e-55
CDC37L1-DT	7.05737e-12	TRIM56	1.55869e-15	FBLN2	0.0031077	WAPL	1.59876e-44	DNAJA2	3.47728e-55
SOX17	7.24342e-12	AKR1A1	1.7007e-15	CGN	0.00310874	ECI2	1.94707e-44	CHMP3	3.7367e-55
PYURF	8.17513e-12	RILPL2	1.75964e-15	MREG	0.00311306	ELOVL1	2.42855e-44	GXYLT1	5.12226e-55
FUCA1	8.52492e-12	TNK2	1.91891e-15	FN3K	0.0031467	AC015660.1	2.51151e-44	PSME1	5.1523e-55
LRRFIP1	8.61609e-12	KIF9	2.01353e-15	LINC00641	0.00315449	PLD5	3.06262e-44	ZNF655	5.88504e-55
FOCAD	9.1998e-12	C2orf74	2.02468e-15	NFKBID	0.0031736	NIPBL	3.20904e-44	TERF2IP	7.62519e-55
PIBF1	9.94936e-12	DLG5-AS1	2.30956e-15	LINC01348	0.00318911	UBE2N	3.30173e-44	TM2D1	8.04292e-55
NUAK2	1.0049e-11	ELOVL5	2.62959e-15	C6orf120	0.00320989	BBX	3.4021e-44	APMAP	8.09133e-55
BRK1	1.09957e-11	FBXO8	2.79576e-15	FOSL1	0.00321804	GOLIM4	3.62834e-44	HSP90AB1	9.13603e-55
AOPEP	1.10092e-11	ST3GAL6	3.22104e-15	RUBCN	0.00329447	TSHZ2	3.66631e-44	PPP1R16A	1.16266e-54
ZBTB7A	1.15366e-11	ACTR10	3.25475e-15	USP25	0.00329834	HNRNPK	4.12439e-44	IPO9	1.19228e-54
MRPS36	1.15986e-11	NEIL2	3.31009e-15	IRX6	0.00344816	LIMS1	4.19458e-44	PIP4K2A	1.19899e-54
C1QBP	1.16728e-11	SLC23A2	3.70441e-15	ARPIN	0.00349162	UBE2V1	4.91111e-44	C1orf43	1.25974e-54
SUN1	1.17074e-11	LCK	4.12376e-15	HSPA13	0.00351423	DHRS7	5.51087e-44	UQCRQ	1.26044e-54
NAT14	1.19882e-11	PHKG1	4.58216e-15	AL359704.3	0.00355656	ARRDC1	6.28371e-44	LZTFL1	1.47323e-54
GJB7	1.2667e-11	C12orf10	4.72517e-15	AC243585.2	0.00368716	PSMB4	6.68082e-44	YIPF3	1.62755e-54
NUB1	1.26875e-11	SELENOF	5.36472e-15	AP001062.1	0.0037711	WDR91	8.65463e-44	SYK	1.66524e-54
DCTN3	1.27391e-11	PWWP3A	5.65585e-15	PRRG1	0.00384116	SCAND1	1.18507e-43	DCAKD	1.97462e-54
CALCOCO1	1.34348e-11	RGS14	5.6757e-15	IL23A	0.00386083	SLC35F2	1.62435e-43	FGFRL1	2.20139e-54
TTC21A	1.35402e-11	CCNO	6.02483e-15	CPNE7	0.00388194	SCRIB	1.70713e-43	TRIM27	2.7956e-54
ECI1	1.45248e-11	HNRNPK	6.40062e-15	SEZ6L2	0.00394899	SLC6A6	2.14585e-43	ARL13B	2.91977e-54
C12orf75	1.4955e-11	BTBD9	6.51126e-15	TSKU	0.0040021	TMEM144	2.24932e-43	DESI2	3.09875e-54
CLIC6	1.63352e-11	FAM3B	6.94281e-15	SLC16A1	0.00402586	INPP1	2.37082e-43	PLGRKT	3.12632e-54
AC113349.1	1.68353e-11	C2CD5	7.05228e-15	PLA2G2A	0.00405123	EIF3G	2.3979e-43	MRPS26	3.57064e-54
PTPRF	1.73137e-11	EXOC7	8.16912e-15	ZBTB20-AS2	0.00409478	SNHG8	2.48903e-43	DHRS11	4.92131e-54
AC022075.1	1.76624e-11	DMAC1	8.19202e-15	WEE1	0.00411441	GCH1	2.70508e-43	UBA2	5.24815e-54
IRX3	1.76748e-11	EMB	8.37746e-15	ABCA6	0.00420794	LRRC75A	2.77801e-43	SMIM14	6.07915e-54
GOLPH3L	1.94558e-11	IL16	8.45974e-15	HSDL1	0.00422733	FLNB	2.89394e-43	ALG5	6.54076e-54
SLC35B3	2.05125e-11	LYRM9	8.47951e-15	NFKB1	0.00430632	RNF125	3.19751e-43	REPS2	7.06862e-54
HNRNPAB	2.05581e-11	XPNPEP3	1.01425e-14	ITGB1-DT	0.0043805	ADCY7	3.31037e-43	TNFAIP8	7.1069e-54
SELENBP1	2.06354e-11	BNC2	1.01453e-14	RUFY3	0.00442713	LAMA5	3.41161e-43	NET1	7.20168e-54
CAB39	2.19281e-11	RAB4A	1.01504e-14	AL034376.1	0.00484898	NAV3	3.97682e-43	YIPF2	7.60253e-54
AL355601.1	2.19616e-11	RSPH10B	1.01845e-14	UFD1	0.00490161	NSD3	4.13021e-43	PTBP2	1.06273e-53
ELMOD2	2.19885e-11	MEIG1	1.03072e-14	ALDH2	0.00490521	SH3GLB2	4.3044e-43	MUC1	1.11859e-53
CCDC112	2.3581e-11	PTOV1	1.24384e-14	LINC01612	0.00497512	ACAA1	4.32763e-43	IDH3G	1.16359e-53
MRVI1-AS1	2.36146e-11	C17orf97	1.3175e-14	SGK2	0.00498436	ELL2	5.99511e-43	NDUFB6	1.21361e-53
PAM16	2.36356e-11	MRPS9	1.39179e-14	RGS20	0.00504752	ANKRD17	7.25789e-43	CLASP2	1.26835e-53
ZNF24	2.44278e-11	EIF4EBP3	1.50629e-14	ACSM3	0.00510985	SPRED2	8.12569e-43	DGLUCY	1.589e-53
COBL	2.54223e-11	PNPLA4	1.60797e-14	SLC8A1	0.00514038	HADHA	8.31231e-43	S100A14	1.67819e-53
SORBS2	2.54561e-11	FCGRT	1.65965e-14	SLC25A37	0.00514157	POLR2L	8.82851e-43	CHKB	1.88727e-53
PARP14	2.68296e-11	SDHAF4	1.67481e-14	TNS4	0.00517146	LINC00641	1.1921e-42	PANK3	2.54284e-53
ATOX1	2.78666e-11	TTLL1	1.68697e-14	SLC4A2	0.00518274	SEMA4A	1.37083e-42	MLEC	3.00202e-53
C2orf50	3.00175e-11	MRPL18	1.70173e-14	ADAMTS5	0.0052689	MRPS6	1.44384e-42	USP24	3.18494e-53
NAA20	3.09149e-11	CCT3	1.82137e-14	NDFIP1	0.00533806	NFKBIZ	1.65945e-42	TUBGCP2	3.41198e-53
CEP41	3.11698e-11	BRMS1	1.82612e-14	CST1	0.00536721	INO80	1.65994e-42	SLC35F2	3.80578e-53
EIF2AK2	3.17132e-11	GABPB1-AS1	1.88322e-14	IFI35	0.00539408	GJB2	2.3498e-42	NOP56	3.85265e-53
DDX3X	3.29884e-11	GMFG	1.93334e-14	KIAA0930	0.00541279	RPL31	3.82338e-42	PTPN11	4.48e-53
KLHL28	3.31894e-11	LYSMD2	2.08001e-14	SLC38A9	0.00549145	AFMID	4.56618e-42	TXNDC5	4.533e-53
CAMSAP1	3.50743e-11	GPR65	2.12198e-14	AC087239.1	0.00553579	RRAGC	5.02772e-42	USP46	6.01849e-53
CFAP97D2	3.52366e-11	BX005040.1	2.12707e-14	BSPRY	0.00559789	CFLAR	5.21808e-42	INTS11	6.78687e-53
KATNB1	3.60129e-11	LINC00539	2.14862e-14	DHRS13	0.00562025	SLC39A6	6.59222e-42	CWF19L2	7.01873e-53
PSPH	3.65214e-11	TTLL6	2.70463e-14	HIST1H2AE	0.00568676	IGF1R	7.28474e-42	AC078845.1	9.02126e-53
HADH	4.14601e-11	VAMP5	2.73848e-14	SLC19A2	0.00577624	DCTN3	7.41037e-42	EIF3B	9.72425e-53
RNF223	4.46657e-11	CRISPLD1	2.88653e-14	ACAP3	0.00583821	EIF4EBP3	7.52587e-42	SNRPA1	9.94749e-53
CENPS	4.49277e-11	AC009495.1	3.20593e-14	SLC37A2	0.00588543	CHST3	8.05854e-42	ARMCX3	1.05637e-52
PURA	4.63001e-11	SLFN11	3.23357e-14	ORAI1	0.00598519	BLOC1S1	1.03678e-41	HIVEP1	1.31416e-52
LRRC56	4.6408e-11	RNF5	3.3281e-14	PTBP3	0.00600187	SERTAD1	1.08079e-41	SSRP1	1.42511e-52
GAR1	4.64627e-11	ANKRD36C	3.59794e-14	LAMC3	0.00605723	LONRF1	1.14686e-41	VWA1	1.51281e-52
AL353622.1	4.77045e-11	RTN1	3.66942e-14	CASTOR2	0.00607459	ARMCX3	1.4942e-41	ANP32A	1.62563e-52
ALDH1A3	4.81869e-11	ENO4	3.83469e-14	CXCL13	0.00626082	ABCG1	1.53877e-41	C9orf16	1.74633e-52
RBM8A	4.99607e-11	KLRK1	3.84096e-14	SPIRE1	0.00627016	APP	1.64815e-41	STRAP	2.35237e-52
ERCC4	5.2794e-11	ZDBF2	3.93059e-14	FABP3	0.00664584	SVIL	1.92584e-41	ANAPC5	2.85338e-52
IRF9	5.41845e-11	GFOD2	4.11873e-14	KLF5	0.0067224	CCDC51	1.94024e-41	ILK	3.05737e-52
HKDC1	5.59007e-11	NEDD1	4.30395e-14	SLIT3	0.00681084	NEK6	2.4919e-41	ANP32B	3.62243e-52
SNX2	5.66614e-11	C11orf49	4.43702e-14	CDC42SE1	0.00692715	SPINT1	2.66216e-41	DCAF13	3.9148e-52
ERICH6-AS1	5.79639e-11	COL28A1	5.28367e-14	NLN	0.00694686	SECISBP2L	3.21747e-41	PRPF31	4.0406e-52
WDR35	6.28491e-11	EEF1AKMT1	5.55472e-14	ELL2	0.00702628	SNHG18	3.3661e-41	ARL14EP	4.09823e-52
PRKAG2-AS1	6.34864e-11	AC015813.8	5.57923e-14	PHLDA1	0.00709275	FKBP5	3.44625e-41	LETMD1	4.18274e-52
PSMB4	6.52522e-11	PHACTR3	6.10218e-14	RRAS2	0.00727912	ATXN2L	3.8335e-41	CGGBP1	4.22694e-52
GLB1L	6.5303e-11	AC108519.1	7.26016e-14	ZNF721	0.00758459	TLE3	4.0252e-41	PPP4R3B	4.60593e-52
AK1	6.74675e-11	SCRN2	7.53856e-14	AC103718.1	0.00763639	CHURC1	4.04513e-41	PARP8	4.62006e-52
ZNF214	6.76062e-11	SCIN	7.59147e-14	PDGFRB	0.00788707	UBC	4.05101e-41	TYW3	4.92571e-52
PIAS3	6.91659e-11	RBM4B	8.63753e-14	F2R	0.00804381	FERMT2	4.143e-41	PHPT1	5.15764e-52
APPL2	7.54468e-11	CIRBP	9.20086e-14	CCNJL	0.00810007	DENND5A	4.34914e-41	SMC1A	5.73823e-52
LYPLA1	7.57786e-11	SYTL2	9.75739e-14	MCUR1	0.00814657	GUK1	6.27805e-41	RAB5A	5.856e-52
NBN	7.65839e-11	FAM184A	9.86224e-14	TPST2	0.00833214	SEC24B-AS1	7.97412e-41	IL6R	5.97025e-52
PEAK1	7.98612e-11	COQ10A	1.0957e-13	LTN1	0.00853561	RPS25	7.98481e-41	TNKS2	6.33353e-52
MYO1E	8.17842e-11	TMEM237	1.11122e-13	SEMA7A	0.00858397	FAM193A	8.31128e-41	MKNK2	7.92375e-52
KCNH3	8.28553e-11	TUBA4A	1.16435e-13	P2RY14	0.00865746	ATP13A4	9.10884e-41	FGFR1OP2	8.11517e-52
EFCAB7	8.8659e-11	OCIAD1	1.24448e-13	KCNK1	0.00866842	HUWE1	1.21751e-40	MMUT	8.13551e-52
PGR	8.99934e-11	TRAPPC2L	1.2577e-13	AZGP1	0.00876716	MSMO1	1.28464e-40	THYN1	8.24989e-52
TTC30B	9.28628e-11	GAS6	1.29038e-13	NPW	0.00889775	CAST	1.58776e-40	RPP21	8.28108e-52
SIVA1	9.31686e-11	CALM3	1.3226e-13	MPZL3	0.00917545	AKAP8L	1.7571e-40	PMF1	8.393e-52
NUP50	9.46572e-11	TTC34	1.39301e-13	PGRMC2	0.00919054	PKN2	1.79987e-40	VAMP3	8.42271e-52
ZNF688	1.00559e-10	IKZF4	1.40098e-13	B4GALT1	0.00927533	UBR5	2.067e-40	PRPF38A	9.72101e-52
SLC25A10	1.0455e-10	ABCD3	1.51099e-13	ZNF821	0.00928292	INSIG1	2.73547e-40	CLNS1A	1.01166e-51
UGT2B17	1.05343e-10	HLA-DPB1	1.53787e-13	ASCC3	0.00953065	TRIP10	2.82483e-40	ALDH5A1	1.0806e-51
JTB	1.11012e-10	FAM181A	1.56772e-13	AL121761.1	0.00956744	PRKRIP1	3.11627e-40	PARL	1.0826e-51
WDR47	1.12775e-10	ZBTB18	1.60041e-13	SPRYD4	0.00959791	TCEAL8	3.11705e-40	NCOR1	1.23347e-51
DNTTIP1	1.12829e-10	SKA2	1.71833e-13	PTCH2	0.00961064	DOT1L	3.2228e-40	AMFR	1.25769e-51
PHF8	1.17139e-10	ST6GALNAC6	2.05496e-13	TSPAN14	0.00961789	SERPINA3	3.61242e-40	SFT2D1	1.27366e-51
ATXN2	1.19225e-10	ECHDC2	2.13143e-13	PTGER2	0.00964056	RPL7A	3.61321e-40	PPP1CC	1.2984e-51
ALMS1	1.21787e-10	TTC21B	2.25845e-13	PALM2-AKAP2	0.00970413	SLC25A5	3.62103e-40	NDUFA8	1.34256e-51
VEZF1	1.2916e-10	ABCA13	2.44712e-13	MXRA7	0.00971559	RUNX1	3.79951e-40	POR	1.37793e-51
PLCE1	1.30359e-10	RITA1	2.52565e-13	MTMR10	0.00994025	TSPAN14	4.7089e-40	NF1	1.41468e-51
ECT2L	1.31344e-10	VAPA	2.53621e-13	CDKAL1	0.00995414	RAB13	5.43563e-40	TMEM64	1.53638e-51
ZNF703	1.31645e-10	FAM27C	2.69568e-13	AC243571.2	0.0102606	CHCHD1	6.00989e-40	SLC39A1	1.58748e-51
RBM23	1.34199e-10	AC147651.1	2.87686e-13	UNC5CL	0.0103688	NDUFB1	8.78654e-40	HNRNPA0	1.92627e-51
ATP5F1E	1.43967e-10	ARL6	2.97433e-13	LDHD	0.0104463	FGL1	9.3857e-40	NDUFS4	2.15854e-51
ARHGEF40	1.46065e-10	HSD11B1L	3.24123e-13	STK38	0.0105733	SNU13	9.60299e-40	HSD17B11	2.29342e-51
EIF3D	1.49024e-10	CEP120	3.24774e-13	RTKN	0.0107379	CRB3	9.95818e-40	TTC19	2.39354e-51
DLG5-AS1	1.50364e-10	AP001830.1	3.64375e-13	CDCA4	0.0108654	NTHL1	1.09578e-39	GPATCH2	2.46554e-51
ZRANB2	1.50938e-10	HDGF	3.65921e-13	POMT2	0.0109263	NASP	1.27407e-39	RBPJ	4.09115e-51
LYRM2	1.51799e-10	SPIRE2	3.77181e-13	SLC10A3	0.011235	PCBP2	1.45674e-39	TPBG	4.57034e-51
MLXIP	1.70216e-10	PSMC2	4.08089e-13	AL162584.1	0.0112798	NDUFB6	1.675e-39	RTF2	5.07904e-51
CEP19	1.73466e-10	NDUFA5	4.32628e-13	TAF1C	0.0113266	G3BP1	1.88059e-39	FXYD1	5.9406e-51
MED25	1.74509e-10	PKM	4.48021e-13	NCCRP1	0.0113413	AC005082.1	1.89343e-39	VPS41	6.21153e-51
THYN1	1.75475e-10	AC103691.1	4.79982e-13	ZFP91	0.0113885	EIF2S3	3.59559e-39	MB21D2	6.21537e-51
CASTOR3	1.82525e-10	ENAH	4.87541e-13	PCBD1	0.0115241	MNT	3.89623e-39	MCTS1	6.76763e-51
NOP10	1.84286e-10	CRY2	5.15621e-13	AL135791.1	0.0115378	ADIPOR2	4.12822e-39	UFL1	7.33787e-51
GAS2L1	1.87544e-10	LMLN	5.16768e-13	FBN1	0.0115379	NUDT15	4.97833e-39	RLIM	9.03087e-51
PLXNA2	1.9602e-10	PPIE	5.44184e-13	AC006449.6	0.0115921	RPL22L1	5.04377e-39	GALNT6	9.67164e-51
PRPF4B	2.13503e-10	ATP5F1B	5.58251e-13	FAM222B	0.0116342	MYO6	5.27695e-39	RFC1	1.10385e-50
AP002008.4	2.2443e-10	LINC00467	5.89276e-13	GMPPB	0.0119649	CREBRF	5.44609e-39	CTSO	1.16731e-50
DDAH1	2.32151e-10	STXBP4	6.24021e-13	MYO6	0.0119756	PDZD2	8.18991e-39	VTA1	1.29033e-50
ADSSL1	2.33263e-10	GJB7	6.56361e-13	RNF223	0.0120345	MALT1	1.23488e-38	SP100	1.31238e-50
POU2AF1	2.35145e-10	C18orf32	6.82719e-13	CDCP1	0.0121281	VEGFC	1.29491e-38	MORF4L2	1.41628e-50
GRAMD2A	2.36946e-10	PYURF	6.92788e-13	ALDH8A1	0.0121672	TNFRSF10A	1.58952e-38	IMP4	1.50648e-50
C22orf23	2.41825e-10	NRP2	6.99687e-13	SCAMP2	0.0123492	PTPN12	1.6481e-38	POGLUT1	1.52803e-50
MYEF2	2.42215e-10	MRPL22	7.04659e-13	GPC3	0.0124635	ZFC3H1	1.78482e-38	PCYOX1	1.58602e-50
NBR1	2.5205e-10	PASK	7.31856e-13	GLRX3	0.0126342	CD276	1.82637e-38	TRIP12	1.61833e-50
AL022068.1	2.59804e-10	ERP29	7.32801e-13	TSPO	0.01273	ATP5F1E	1.97379e-38	MAP2K2	1.62473e-50
AC007114.1	2.74752e-10	MDM1	7.51548e-13	CRIM1-DT	0.0128241	UBE2D2	2.02621e-38	PDE3A	1.71229e-50
STOML2	2.79278e-10	IL12A	7.73647e-13	MIF4GD	0.0128515	NBDY	2.07431e-38	CZIB	1.90071e-50
BTF3L4	2.80566e-10	AQP10	7.84319e-13	COL17A1	0.0128645	NONO	2.21857e-38	MEA1	1.91847e-50
DECR1	2.80845e-10	BBS1	8.10327e-13	ZDHHC6	0.0129937	SH3BP2	2.61014e-38	CASC8	1.92527e-50
WDR13	2.85643e-10	CCL15	8.49986e-13	RAP1GAP	0.0132905	HSBP1	2.94498e-38	TCTN3	2.00528e-50
SMIM10L1	2.97436e-10	ACO2	1.01745e-12	AC124016.1	0.0133041	CAMK2D	3.4227e-38	NBN	2.25573e-50
SNX3	3.00694e-10	SLC2A3	1.02717e-12	DES	0.0133558	EI24	3.51859e-38	TWF1	2.35882e-50
SAFB	3.13081e-10	TTC32	1.08823e-12	GPRC5B	0.0133652	PDE8A	3.51911e-38	EMC2	2.37082e-50
KHDRBS1	3.15735e-10	ACTR1B	1.10473e-12	TPI1	0.0135326	C16orf87	3.61642e-38	ITGB6	2.38226e-50
EMX2	3.23263e-10	SLFN5	1.11677e-12	FLT1	0.0136854	TOMM5	3.96503e-38	SMIM30	2.63446e-50
AC013470.2	3.2361e-10	AC108752.1	1.13091e-12	LINC01589	0.0139505	LAMB2	4.00125e-38	ZHX2	2.80384e-50
WDR27	3.37543e-10	RASSF5	1.14327e-12	TNFAIP8	0.013992	PSAP	4.13173e-38	C19orf81	3.21254e-50
WBP1	3.5205e-10	M6PR	1.16669e-12	STAT5A	0.0142336	CNOT11	4.75085e-38	RABGGTB	3.64889e-50
C7orf50	3.5946e-10	MBD3L1	1.2586e-12	DHDDS	0.01426	PIWIL2	4.7541e-38	DMXL1	3.76809e-50
OCIAD2	3.71039e-10	BARX2	1.31473e-12	SLC43A3	0.0142611	EGFR	5.27757e-38	COPG1	3.974e-50
STX16	3.7119e-10	EFCAB11	1.36706e-12	TOR2A	0.0142694	FAM120B	5.93903e-38	ZDHHC4	4.18874e-50
TXLNG	3.92446e-10	PSMC3IP	1.39036e-12	MACO1	0.0144106	ARL6IP1	6.37253e-38	SSU72	4.38209e-50
ANK3	4.03231e-10	CROT	1.50428e-12	C11orf68	0.0145599	CLIP1	7.18662e-38	CUL4B	4.49808e-50
ISG15	4.0436e-10	FRY	1.71878e-12	FGL2	0.0146605	ST6GALNAC1	7.7999e-38	PCMT1	4.62469e-50
HEY2	4.13545e-10	RNPC3	1.76758e-12	LITAF	0.0146682	SAP18	8.40797e-38	ATL2	6.05918e-50
RIOX2	4.23117e-10	AC010624.1	1.77269e-12	TGFBI	0.0148659	PELI1	1.05469e-37	OAZ1	6.7151e-50
PMP22	4.26826e-10	ANKRD42	1.79019e-12	AL133523.1	0.01492	EPB41L4A-AS1	1.06214e-37	M6PR	7.14275e-50
CABYR	4.34851e-10	CACNG6	1.8715e-12	ATG13	0.0149683	TMEM139	1.10214e-37	BROX	7.24342e-50
FBXO31	4.5308e-10	CCDC138	1.88313e-12	ALG9	0.0156628	ACAT2	1.10612e-37	RAB10	7.55197e-50
EMC2	4.7375e-10	DDIT4	1.93518e-12	A2ML1-AS1	0.0161871	NOD2	1.28544e-37	BOC	8.36922e-50
MINDY2	5.00888e-10	AL589765.7	2.09327e-12	ARHGEF16	0.0163121	ARID4A	1.37474e-37	HNRNPUL1	9.43838e-50
LINC02298	5.08044e-10	RNF20	2.11758e-12	ANKRD10	0.0163177	REV3L	1.4442e-37	TTC39B	9.56e-50
NXN	5.12359e-10	AC027237.3	2.23204e-12	KIF22	0.0163656	ERBIN	1.60427e-37	ZFAS1	9.95712e-50
DTWD1	5.1965e-10	GRAMD2A	2.29203e-12	APPBP2	0.0164208	FARP1	1.76534e-37	API5	1.00162e-49
TM9SF1	5.33446e-10	KLHDC10	2.43598e-12	MIR34AHG	0.0165958	SNRPE	2.22147e-37	PHF3	1.236e-49
CHST3	5.39491e-10	LPAR3	2.74576e-12	HERPUD2	0.0167421	DNAJC8	2.23218e-37	PPIL4	1.28896e-49
STAM2	5.42359e-10	STX16	2.89163e-12	BMP6	0.0170663	DNAJC1	2.24207e-37	SLC39A6	1.34018e-49
SLC25A24	5.53224e-10	BUB3	2.98143e-12	MAF1	0.0171462	NTPCR	2.36001e-37	NDUFB5	1.42175e-49
CCDC148	5.5445e-10	CACNB3	3.0355e-12	PRRX1	0.0176926	KRR1	3.18683e-37	TSN	1.45277e-49
AGAP1	5.59535e-10	CASD1	3.09652e-12	VPS9D1	0.0177706	SNRPB	3.41103e-37	PLA2R1	1.46528e-49
PLEKHA3	5.63716e-10	PBLD	3.12022e-12	TFPI	0.017919	TM7SF3	3.8524e-37	MDM2	1.55268e-49
ARHGEF18	5.74513e-10	PROS1	3.2727e-12	ZDHHC5	0.0179512	PHF8	4.80863e-37	B3GAT3	1.77459e-49
TTLL9	6.10305e-10	APOA1	3.361e-12	HSCB	0.018201	WHAMM	5.46131e-37	STXBP3	1.824e-49
RSPH14	6.21759e-10	STAG3	3.48291e-12	STAT6	0.0183521	XAB2	5.66625e-37	ODR4	1.83559e-49
CKAP2	6.57908e-10	THAP7	3.57973e-12	GPSM1	0.018457	IL1A	6.38582e-37	DDIT4	1.9265e-49
MMADHC	6.71891e-10	NDUFB7	3.82762e-12	MAP1LC3A	0.0191694	DAB2IP	6.85316e-37	MAPRE1	2.05645e-49
RGS10	6.82807e-10	DNAAF2	3.85704e-12	CHMP4A	0.0192193	CDCP1	6.98543e-37	SF3A3	2.0593e-49
SMIM8	7.2063e-10	TBC1D31	3.92789e-12	NEDD4L	0.0196146	ABI2	7.65036e-37	MRPL20	2.13866e-49
APH1B	7.24897e-10	PAIP1	4.03977e-12	GAREM1	0.019825	SYNGR1	8.24432e-37	RAN	2.23435e-49
NRDC	7.40432e-10	TMED10	4.11434e-12	CA12	0.0200605	TNFRSF10B	9.23929e-37	GLRX5	2.33602e-49
CDKL2	7.56691e-10	GOLGA6L9	4.28593e-12	ANTXR2	0.020183	ATRX	1.07215e-36	MIA3	2.47929e-49
RABL3	7.85882e-10	TMEM68	4.53698e-12	NAPRT	0.0203697	ETF1	1.10152e-36	SPRED1	2.61143e-49
GABPB1-AS1	7.89917e-10	GGT6	4.56707e-12	SMURF1	0.020457	HES5	1.16831e-36	PDLIM5	2.76516e-49
ACTR6	8.06292e-10	ORC4	4.70514e-12	AL391121.1	0.0205531	SMNDC1	1.21071e-36	CA5B	2.84237e-49
BTC	8.21424e-10	TRIM55	4.76419e-12	NUP58	0.0206169	PFN1	1.29065e-36	DCAF8	2.86891e-49
CRY2	8.27336e-10	LSM5	5.0323e-12	BCAR1	0.0207229	CNN2	1.34768e-36	ASMTL	3.02694e-49
SPTAN1	8.62567e-10	WDR41	5.04466e-12	ADGRA2	0.0210009	SYBU	1.43642e-36	EIF2D	3.12395e-49
WASHC3	8.74307e-10	PDE6B	5.20986e-12	GCAT	0.0217399	ELF4	1.43806e-36	KCNC3	3.27837e-49
REC8	8.78224e-10	ERCC4	5.28849e-12	SHISA2	0.0220062	IDH2	1.47558e-36	NDUFS7	3.90581e-49
FASN	9.24917e-10	PNISR	5.48138e-12	SPOCK1	0.0221765	PART1	1.49836e-36	RAB1A	3.95148e-49
PTGR1	9.2494e-10	NACC2	5.71022e-12	LINC02438	0.0226975	LRRC4	2.36791e-36	DDX3X	4.05832e-49
NDUFS8	9.36481e-10	CIAO2A	6.15721e-12	ENDOU	0.0231691	PDP1	2.81915e-36	RALA	4.34956e-49
AC044849.1	9.65762e-10	IFI6	6.22334e-12	MEDAG	0.0232242	FRAS1	2.91058e-36	KIAA0232	4.71643e-49
DCAF12	1.04925e-09	BEST4	6.24164e-12	EEF1D	0.0232752	RPS21	3.2169e-36	CLEC2D	4.77512e-49
RTN1	1.07615e-09	GATA6	6.33715e-12	PID1	0.0233115	LGALSL	3.257e-36	PTOV1	5.35613e-49
ARL13B	1.12316e-09	ADAM12	6.42541e-12	CDH11	0.0236019	SELENOW	3.29356e-36	SCFD1	5.3688e-49
ENPP5	1.13232e-09	PSMB3	6.52178e-12	HIST1H2BG	0.0236504	WNK4	3.47386e-36	CISD2	5.9493e-49
SERPINA1	1.16563e-09	C8orf37	6.53101e-12	TMEM9	0.0236797	COX7B	3.53125e-36	MRPS21	6.60725e-49
AL133331.1	1.18941e-09	HIBADH	6.57624e-12	LONRF3	0.0240959	LNX1	4.8498e-36	SPINT1-AS1	6.8913e-49
DMAC1	1.26279e-09	F5	6.70238e-12	FLNB	0.0243064	AC116366.1	5.43145e-36	ZNF148	6.93691e-49
LIMS1	1.3227e-09	PGAP1	6.75406e-12	GLI3	0.0244842	NSDHL	5.57901e-36	RFK	7.07358e-49
PTPMT1	1.33585e-09	RHOH	6.88404e-12	AC087482.1	0.0246435	GSKIP	7.85328e-36	PET100	7.33875e-49
WFDC3	1.39622e-09	HDHD2	7.07942e-12	EMC3	0.0247403	ITPKC	8.8418e-36	SERTAD1	7.34091e-49
CAPS2	1.43705e-09	TMEM216	7.14683e-12	ITGB3	0.0247703	MACF1	9.06984e-36	APH1A	7.66996e-49
KPNA5	1.47409e-09	ATP8B2	7.44671e-12	DHX32	0.0250415	ITPRIP	1.05108e-35	SCAMP2	9.31991e-49
GOLGB1	1.48748e-09	SPATA6L	7.45127e-12	CAPN14	0.0251047	COMMD1	1.05492e-35	ACE	9.39694e-49
TESMIN	1.49606e-09	TMEM94	7.60263e-12	GCHFR	0.0251105	H2AFJ	1.30388e-35	MRPL4	1.03201e-48
LAMTOR2	1.59904e-09	RPL26L1	7.90455e-12	PLS1	0.025121	CDC37	1.33068e-35	CD63	1.10208e-48
CRYZ	1.62183e-09	MAT2B	8.44815e-12	GAL3ST1	0.0251916	NDUFC1	1.33327e-35	NUDT9	1.16436e-48
COX5A	1.66356e-09	PGGT1B	8.59859e-12	PFKFB2	0.0265315	ZNF639	1.41282e-35	MAGEF1	1.20569e-48
ACAA1	1.7409e-09	ESRRG	9.05627e-12	THBS2	0.0270364	PPP1R2	1.50723e-35	IARS2	1.23514e-48
SNW1	1.75021e-09	FAM153B	9.12118e-12	PDZD2	0.0274797	RNF7	1.60585e-35	PXDC1	1.32784e-48
WBP11	1.76473e-09	CCDC160	9.27372e-12	RBM8A	0.0278323	SNHG19	1.61287e-35	RSRC1	1.33209e-48
INPP4B	1.76745e-09	EMC2	1.00079e-11	MICAL1	0.0289247	MYO1B	1.89971e-35	TXNDC12	1.54661e-48
HIST1H2AC	1.77864e-09	AL353660.1	1.00963e-11	ST20-AS1	0.0292955	SOD3	2.48273e-35	CLTA	1.62168e-48
TRIR	1.78214e-09	PIBF1	1.01443e-11	LINC01426	0.0294429	HNRNPA1	2.61073e-35	AC027644.3	1.66023e-48
PTGR2	1.80474e-09	CCL14	1.05154e-11	RNF113A	0.029488	VASP	2.63715e-35	PAN3	1.70842e-48
VTI1B	1.94053e-09	GOLM1	1.06083e-11	FNBP1	0.0294903	ARL8B	2.97906e-35	LRRC75A	1.97208e-48
NT5DC1	1.956e-09	PNLDC1	1.0691e-11	UBALD2	0.0297088	OSTF1	3.15256e-35	NIPAL3	2.07454e-48
PKP2	2.02603e-09	CDK10	1.10256e-11	KAAG1	0.0299053	SSNA1	3.38796e-35	NDUFS1	2.23728e-48
HSPA2	2.06876e-09	NME9	1.13195e-11	AC080112.4	0.0299483	LIFR	3.62593e-35	BMP2K	2.32608e-48
CCT5	2.07631e-09	SNHG10	1.17444e-11	TNFRSF11B	0.0300286	UBTF	3.94749e-35	REEP3	2.33259e-48
LLGL2	2.07829e-09	SNX14	1.33984e-11	HRAS	0.0305942	FAM120A	4.28318e-35	VPS26A	2.36752e-48
CSTB	2.12193e-09	SULT1C4	1.42736e-11	AOC2	0.0307307	IFIT3	4.66698e-35	AP1M2	2.39268e-48
GCLM	2.20864e-09	RPS8	1.45686e-11	TNFRSF10B	0.0308027	RAB5A	4.7218e-35	RB1	2.5248e-48
SPICE1	2.22323e-09	ARHGEF4	1.47097e-11	GDI1	0.030884	NOS1	5.13342e-35	PRXL2C	2.54657e-48
RNF138	2.28695e-09	RBMX	1.57972e-11	SNX10	0.0310076	TIPARP	5.2644e-35	PSMG2	2.63919e-48
ENY2	2.34039e-09	IL5RA	1.60179e-11	MRPL15	0.0313826	FAM210A	6.44064e-35	ENAH	2.92457e-48
YPEL5	2.39174e-09	L3MBTL2	1.62742e-11	FBXW7	0.0317047	TPMT	6.5353e-35	SGCB	3.24271e-48
IDS	2.40942e-09	UBE2V2	1.66372e-11	COPZ2	0.0324591	EPSTI1	8.20988e-35	HBS1L	3.27071e-48
ZRSR2	2.4956e-09	GEMIN6	1.71955e-11	UBE2Q2L	0.0325481	SREK1	8.61892e-35	RWDD1	3.37262e-48
DNAJC7	2.57399e-09	IGSF9B	1.74125e-11	CACYBP	0.0325791	CTDP1	9.3541e-35	CRISP2	3.6935e-48
TEX26	2.63094e-09	SERTM1	1.77413e-11	AC093462.1	0.0328095	UBE2G2	9.717e-35	PGRMC1	3.91414e-48
G3BP2	2.70768e-09	POR	1.79608e-11	MIR194-2HG	0.0334693	GALNT1	1.00898e-34	UBQLN2	4.3329e-48
CBX5	2.77078e-09	FBXO22	1.81831e-11	AC083862.2	0.0334722	RLIM	1.04866e-34	PNPT1	4.76128e-48
MAGIX	2.8339e-09	HNRNPH1	1.82272e-11	PSTK	0.0336498	ABI1	1.34372e-34	PTGR1	5.3208e-48
PSMB1	2.94548e-09	AC018521.5	1.86755e-11	DNAJB11	0.0338319	MRPS33	1.54861e-34	RGS10	5.58981e-48
TMEM170A	2.95165e-09	CRY1	1.89127e-11	NAPA	0.0338632	STK24	1.70901e-34	NUDCD2	6.28879e-48
SLC6A8	2.9544e-09	TSNAXIP1	1.89601e-11	SRGAP1	0.0342594	ACIN1	2.03586e-34	RBFOX2	6.4901e-48
FAM111A	2.96844e-09	MINDY4	1.95443e-11	UGGT2	0.035688	B3GALNT2	2.10169e-34	ADNP	7.57311e-48
CNOT6	3.02613e-09	Z95115.1	1.95541e-11	TMED10	0.0361963	EMC6	2.30639e-34	LINC02672	7.88061e-48
TMEM218	3.09557e-09	EBLN3P	1.99892e-11	JPT2	0.0362933	ESYT2	2.97508e-34	VASN	8.39263e-48
HSF2	3.13511e-09	C2CD3	2.01996e-11	EDRF1	0.0367185	SORD	3.08755e-34	SDR39U1	8.73531e-48
SMOC1	3.22284e-09	SPATA24	2.11293e-11	SHH	0.0370198	SNX2	3.21104e-34	ARHGDIA	9.29595e-48
ADD3	3.2253e-09	HSD17B12	2.11373e-11	SLC25A51	0.0371753	KAT2B	3.22682e-34	NAPG	9.37074e-48
RXRA	3.2747e-09	BCO2	2.22046e-11	IRGQ	0.0374312	TAF11	3.54683e-34	ATM	1.04686e-47
PPP1R32	3.33609e-09	FAM122B	2.33475e-11	AP004608.1	0.0374472	AL445524.1	3.83919e-34	MBNL1	1.11326e-47
AL354766.2	3.45098e-09	FBXO3	2.48565e-11	Z97989.1	0.0374972	GALNT10	3.97657e-34	CBWD1	1.13789e-47
UBXN4	3.46278e-09	CFB	2.65615e-11	AC007032.1	0.0375447	LARP1	4.53538e-34	MOSPD1	1.19122e-47
PRKDC	3.54759e-09	RAC2	2.68292e-11	EFHD1	0.0377512	MED26	6.32658e-34	UBE2J1	1.20802e-47
PITPNA	3.59868e-09	ATL1	2.69765e-11	SBF2	0.0377535	SCARB2	6.87067e-34	MMGT1	1.23929e-47
SON	3.66151e-09	IL7R	2.77019e-11	SULT4A1	0.0381391	BTBD3	7.69208e-34	PLPBP	1.27461e-47
LRRC43	3.77607e-09	PKD2	2.78032e-11	MIR193BHG	0.0382803	CHMP3	8.75411e-34	CDC37L1	1.68926e-47
EIF5B	3.94349e-09	LIG1	2.80596e-11	MAPK13	0.0385113	ZC3H15	9.24334e-34	UBR3	1.71845e-47
RGS12	3.96508e-09	PSMA1	2.84815e-11	IGFBP6	0.0388892	LAD1	9.41951e-34	RELB	1.77416e-47
TMEM138	3.98085e-09	BUD23	3.26165e-11	NOX4	0.0391133	TMEM184A	1.04108e-33	MSRB2	1.78009e-47
PRDX6	4.10322e-09	POP5	3.27073e-11	ASCL2	0.0394129	SOS1	1.05281e-33	CTSV	1.78857e-47
MRPS10	4.16144e-09	ANAPC13	3.38949e-11	PLEKHH1	0.0394733	HNRNPC	1.15103e-33	PTPRA	1.91485e-47
MKS1	4.30333e-09	KAT5	3.53371e-11	AC048341.1	0.0398183	CCT8	1.2382e-33	SDF4	1.94331e-47
CMTM4	4.46659e-09	LY6H	3.95146e-11	AP001042.1	0.0400742	SUFU	1.34155e-33	ERI3	2.08738e-47
AMPD3	4.49635e-09	FHL1	4.01345e-11	RILPL1	0.0402005	GNAI3	1.36548e-33	TAX1BP3	2.44406e-47
PHLDA3	4.53791e-09	ZMYM3	4.06164e-11	ABCA3	0.0404915	USP22	1.38337e-33	FLNA	2.51937e-47
ESRP1	4.69749e-09	KIAA0895	4.202e-11	MAGIX	0.0409626	PHYH	1.45648e-33	DENND4C	2.52756e-47
EXTL2	4.83344e-09	TRIM32	4.23729e-11	FLJ45513	0.0409937	LAMP1	1.56627e-33	FMR1	2.59058e-47
HMGB2	4.8464e-09	SORBS2	4.29279e-11	SCUBE1	0.0412531	THOC7	1.59937e-33	PSME2	2.77883e-47
TTLL1	4.8631e-09	FIS1	4.38651e-11	PHETA2	0.041281	NOXA1	2.15824e-33	C9orf72	2.93894e-47
ARL16	4.88228e-09	AC007695.1	4.41416e-11	CLMP	0.0415256	AC093323.1	3.20076e-33	KDSR	3.28769e-47
RUNDC1	4.91943e-09	CLEC2B	4.50892e-11	ZNF668	0.0419995	AVPI1	3.40594e-33	EMP1	3.45673e-47
P4HA1	4.97926e-09	AC012123.1	4.61073e-11	AF213884.3	0.0422056	RHOB	3.57791e-33	ACAT2	3.57432e-47
RPS23	4.99005e-09	NPIPA5	4.81161e-11	PARM1	0.0432651	HPS5	3.58963e-33	MSH3	3.69927e-47
LMO2	5.10161e-09	DDB1	4.89422e-11	HSD17B11	0.0432822	TCEA3	3.94442e-33	YIF1A	4.85005e-47
LARP7	5.23258e-09	XK	5.03027e-11	UBXN10-AS1	0.0434633	C1orf52	4.44339e-33	AKR7A2	5.18569e-47
AL022345.4	5.34285e-09	GGA1	5.47738e-11	MAF	0.0434847	ALCAM	4.76981e-33	SEC61A1	5.30364e-47
ATP5MC3	5.46635e-09	SPPL2B	5.78954e-11	AL139384.1	0.0440589	ATG101	5.26088e-33	RAB25	5.38059e-47
AC004982.1	5.46842e-09	RLN2	5.8305e-11	SNAI2	0.0441639	BAZ2B	5.27133e-33	CCSER2	5.90003e-47
UQCRFS1	5.47124e-09	SERPINI2	5.83904e-11	SMAP1	0.0441871	CRACR2B	5.29556e-33	PHGDH	5.90447e-47
C16orf71	6.20602e-09	WDR5B	6.40527e-11	IL15	0.0444532	MTO1	7.59962e-33	PTGES	6.05882e-47
MAPK3	6.30176e-09	KIAA0319	6.99208e-11	SERPINE1	0.0448287	ARF5	7.86168e-33	INO80D	6.70189e-47
UBN1	6.31022e-09	ZC3H14	7.0366e-11	BX284668.6	0.0452378	ESRP1	8.04157e-33	RTL8A	7.36487e-47
RSAD2	6.66442e-09	AP3S1	7.15463e-11	AC083880.1	0.0460591	ZNF410	8.92742e-33	C5orf15	7.59026e-47
HDAC2	6.76481e-09	SPRYD7	7.20491e-11	SPINT2	0.0461571	MED15	9.04274e-33	UBAP2L	7.7567e-47
LINC01320	6.7896e-09	ARHGAP32	8.18933e-11	IL17C	0.0462412	C6orf141	1.00722e-32	RAB6A	8.28628e-47
LARP1	6.94382e-09	GZMH	9.01463e-11	STX1A	0.0463892	QKI	1.06735e-32	C21orf91	8.33282e-47
SNX7	7.06363e-09	KATNAL2	9.28252e-11	TMEM8A	0.0464013	RAP1A	1.14476e-32	GSDMD	9.00409e-47
ABCD3	7.5039e-09	WASHC1	9.41666e-11	LUCAT1	0.0464492	NHP2	1.18335e-32	RNH1	9.15833e-47
CHCHD2	7.57404e-09	DAAM1	9.50739e-11	GRPEL2	0.0467877	ENAH	1.20737e-32	BZW2	9.63102e-47
C5AR1	7.5957e-09	AL360013.3	9.58221e-11	PRKAB2	0.0470856	COPS2	1.22856e-32	CARMIL1	9.66621e-47
FAM172A	8.02706e-09	FAM76A	9.92073e-11	MCPH1-AS1	0.0476828	ERBB4	1.53863e-32	HIBCH	1.03271e-46
ENPP2	8.04108e-09	DUSP18	9.97372e-11	DMGDH	0.0480744	SLC25A36	1.62845e-32	XBP1	1.12671e-46
CYB5R1	8.06638e-09	FKBP9	1.03639e-10	MACF1	0.0483338	CUEDC1	1.89546e-32	UBE2N	1.15497e-46
QPRT	8.14365e-09	FKBP8	1.16045e-10	UGGT1	0.0484292	METAP2	1.95254e-32	PER3	1.22075e-46
DYNC1LI1	8.21979e-09	TACC2	1.18969e-10	TCIRG1	0.0484378	PHLDA3	2.22363e-32	SATB1	1.4876e-46
WIPI2	8.44697e-09	ZSCAN5A	1.20227e-10	RARRES1	0.0493879	ATP5PO	2.31995e-32	TTC14	1.55195e-46
POLE3	8.57569e-09	TYROBP	1.2092e-10	LINC01510	0.0494127	ITPR2	2.43226e-32	ECHDC1	1.55871e-46
OXLD1	9.04611e-09	RARRES1	1.25761e-10	TOLLIP	0.0494553	MARK2	2.47019e-32	VEGFB	1.59926e-46
RNF20	9.25937e-09	NBEA	1.25923e-10			CSDE1	2.7312e-32	CWC15	1.73722e-46
ZNF20	1.00169e-08	TULP3	1.29334e-10			DLGAP1-AS2	3.18988e-32	OGFOD3	1.86008e-46
C4orf54	1.01828e-08	LIPA	1.37703e-10			PLA2G4A	3.40009e-32	GCC2	1.96241e-46
DENR	1.0322e-08	LYZ	1.41349e-10			OGFOD1	3.44121e-32	KCNMB2	2.01807e-46
PCLAF	1.03466e-08	MICOS10	1.41797e-10			ATP2A2	3.6196e-32	DHRS3	2.04682e-46
TMEM14C	1.06078e-08	SIL1	1.42169e-10			CA8	3.69416e-32	MZT2B	2.08494e-46
PLXNB2	1.07473e-08	CEBPG	1.48343e-10			NSRP1	3.6956e-32	ACAP2	2.29999e-46
IFT52	1.08188e-08	CORO1A	1.49508e-10			PSME2	4.00614e-32	CXCL11	2.66544e-46
PKIG	1.12013e-08	EML1	1.61028e-10			GPATCH8	4.78533e-32	PARP1	3.03442e-46
KIAA1841	1.12335e-08	SLC4A8	1.63666e-10			SLC25A10	4.7957e-32	GFM1	3.16149e-46
PCCA	1.13273e-08	TADA3	1.67788e-10			KDM6A	5.84925e-32	CLPX	3.41322e-46
POFUT2	1.19157e-08	LINC00882	1.68783e-10			GZF1	6.46613e-32	RBM38	3.41562e-46
FAM181B	1.2025e-08	MRPL42	1.72004e-10			ROCK2	6.55204e-32	MRPS27	3.7265e-46
YEATS4	1.21019e-08	OSBPL1A	1.79246e-10			PCNP	7.31373e-32	MAP4K5	4.29343e-46
UCA1	1.23391e-08	TGFBR3	1.90973e-10			CNOT1	7.31428e-32	UQCRH	4.66518e-46
LRP2BP	1.28263e-08	CTSW	2.00967e-10			SCML1	8.37394e-32	NMNAT3	4.74942e-46
RPL22L1	1.29774e-08	ABCD2	2.12563e-10			MED13	8.97274e-32	LGR5	4.86262e-46
MICU2	1.33005e-08	SUB1	2.12639e-10			AKAP8	9.35946e-32	NFIX	4.99264e-46
DGUOK	1.37061e-08	KLHL14	2.24334e-10			SUPT6H	1.02763e-31	ASH1L	5.04213e-46
CRISP2	1.38256e-08	HIPK2	2.36873e-10			EIF4EBP2	1.074e-31	ANP32E	5.34036e-46
TULP3	1.40279e-08	BTNL9	2.49307e-10			SH3D21	1.25798e-31	QPRT	5.93959e-46
PIN4	1.45461e-08	TAF6	2.6622e-10			STAT3	1.3019e-31	ARF1	6.27848e-46
SLC41A3	1.47436e-08	AL353747.3	2.66978e-10			CASP4	1.42266e-31	TMEM179B	6.66844e-46
PTBP3	1.56956e-08	ATP5MF	2.68391e-10			BRD9	1.66773e-31	ANXA5	6.80984e-46
RSL24D1	1.58724e-08	AC087521.2	2.71679e-10			BTBD7	2.08347e-31	ARAF	6.99379e-46
TXNDC9	1.6173e-08	OTUD6B-AS1	2.80961e-10			ARHGAP26	2.30527e-31	UNC50	7.20645e-46
CENPF	1.61868e-08	SNRPB2	3.00821e-10			ARPC2	2.32593e-31	SNX4	7.79214e-46
EEF1AKMT1	1.66851e-08	SH3RF3	3.07926e-10			ATP6AP1	2.46926e-31	PIK3CA	8.88455e-46
CDC14A	1.71362e-08	RBM20	3.13077e-10			ZCCHC8	2.59211e-31	CHMP2B	1.05773e-45
DLG3	1.75339e-08	MRPL48	3.21971e-10			PSMD7	2.91029e-31	RALGAPA1	1.125e-45
KIZ	1.78763e-08	CADM2	3.32284e-10			HIBCH	3.1285e-31	NAP1L1	1.16225e-45
LINC02345	1.79922e-08	LINC01732	3.40748e-10			TXNDC17	3.20912e-31	RASGRP1	1.20795e-45
ZNF3	1.80157e-08	HIST1H2AC	3.51875e-10			SNRPD1	3.54217e-31	MARCH7	1.42702e-45
ARPC5L	1.89836e-08	POFUT2	3.52482e-10			SYNJ2BP	3.80151e-31	LYSMD3	1.433e-45
MTMR6	1.90143e-08	FCF1	3.75805e-10			CCDC47	4.01029e-31	HNRNPAB	1.47796e-45
GTF2I	1.91348e-08	CBX8	3.82618e-10			FAM32A	4.41013e-31	FRG1	1.6569e-45
ERG28	1.9495e-08	PTGR2	3.82686e-10			REPS1	4.59784e-31	MMADHC	1.7407e-45
MCCC2	2.06138e-08	FANCL	3.83922e-10			UQCR10	5.77152e-31	DKC1	1.75293e-45
NDUFB6	2.06689e-08	PIGK	3.91797e-10			ARPC3	6.55056e-31	ZSCAN16-AS1	1.80574e-45
TMEM123	2.08079e-08	TMEM212	4.03444e-10			COMT	6.69804e-31	HLA-DRB5	1.84391e-45
SMYD3	2.09981e-08	C2orf73	4.14566e-10			EMD	7.11039e-31	ME1	2.0508e-45
TPGS1	2.10038e-08	TCF4	4.30954e-10			CYFIP1	7.59224e-31	FBP1	2.48149e-45
HS3ST6	2.15602e-08	GPR137	4.34986e-10			PFDN6	7.81934e-31	EFCAB14	2.61527e-45
PWWP2B	2.21215e-08	METRN	4.52075e-10			SMC4	8.16924e-31	CMSS1	2.70847e-45
LRRC27	2.2502e-08	PPID	4.5531e-10			USP33	8.34932e-31	TEX264	2.74335e-45
DTX3	2.4267e-08	ILF3-DT	4.57742e-10			CDK12	8.57894e-31	MECP2	2.80666e-45
MYLK	2.44245e-08	PLSCR1	5.59498e-10			TSHZ1	8.81569e-31	C1D	2.87951e-45
PRAME	2.45841e-08	KBTBD4	5.94663e-10			NET1	9.2272e-31	GSTA4	2.93113e-45
CLHC1	2.47492e-08	POP4	5.95134e-10			ETV6	1.08142e-30	DDX10	3.01501e-45
GALNT1	2.48489e-08	KIF24	6.06138e-10			SCAF11	1.11894e-30	NUP160	3.98657e-45
SH3RF3	2.51886e-08	RNF167	6.55874e-10			SDE2	1.15142e-30	TP53BP1	4.20195e-45
EML1	2.5289e-08	POLR2C	6.70998e-10			PPFIA1	1.21751e-30	CALU	4.27697e-45
LRGUK	2.55813e-08	TMC4	6.79101e-10			SELENOH	1.37465e-30	LINC02057	4.43022e-45
MLLT1	2.57739e-08	FGF14-AS2	6.97323e-10			AP3B1	1.38131e-30	HNRNPDL	4.63258e-45
NDUFAF8	2.60367e-08	EAPP	7.01726e-10			PRDX2	1.46262e-30	SRGN	4.67452e-45
WDR90	2.66452e-08	SHOC2	7.05332e-10			PSMB8	1.47453e-30	LAP3	5.05518e-45
WNK1	2.70234e-08	TMEM125	7.80656e-10			SMAD2	1.68237e-30	RAB13	5.48291e-45
TCHP	2.72814e-08	MMAB	7.84275e-10			U2SURP	1.74494e-30	CUL3	5.84927e-45
NBAS	2.7285e-08	LY6G5C	8.28032e-10			NOB1	2.13206e-30	UBA6	6.13195e-45
LENG1	2.73696e-08	CDC16	8.50458e-10			AC010642.2	2.47273e-30	CCNDBP1	6.83025e-45
AP001830.1	2.76758e-08	MTFR1L	8.51179e-10			ATG14	2.49181e-30	PRPF39	7.12359e-45
MRPL36	2.77838e-08	AC125611.4	8.58558e-10			AMOTL2	2.7368e-30	TENT5C	7.21768e-45
ACTN4	2.83802e-08	CARF	8.65896e-10			CHCHD10	2.86454e-30	PPP1R11	7.28109e-45
STIMATE	2.84092e-08	EVI2A	8.7045e-10			PLEKHG4B	2.94742e-30	PRDX4	8.70075e-45
CCDC8	2.87829e-08	CPLANE1	8.7459e-10			PMVK	3.10431e-30	NIFK	9.22474e-45
SULT1C4	2.88849e-08	CCDC82	9.32954e-10			DDX39B	3.15997e-30	TPP2	9.46002e-45
CCT3	2.89225e-08	ARFGEF3	9.4058e-10			ANKLE2	3.19621e-30	GSTO1	9.50072e-45
MDM1	2.90398e-08	DPY19L2	9.58794e-10			EFCAB14	3.53926e-30	SUPT16H	9.98579e-45
H2AFZ	2.92302e-08	PPP4R3A	9.71901e-10			FUNDC1	4.44346e-30	OTUD6B-AS1	1.1605e-44
SPRYD7	2.94883e-08	C1GALT1C1	9.85702e-10			HNRNPH2	5.64481e-30	MRTO4	1.20253e-44
GOSR1	2.99226e-08	GZMK	1.03755e-09			PA2G4	6.15756e-30	POLDIP2	1.30159e-44
XAF1	3.0064e-08	DUSP11	1.04814e-09			MB21D2	6.18332e-30	CD164	1.46969e-44
ABHD11	3.08912e-08	AC096637.2	1.13187e-09			GREM2	6.62677e-30	INSIG1	1.50384e-44
FKBP5	3.10747e-08	CABIN1	1.1665e-09			IFIH1	8.42809e-30	PWP1	1.51372e-44
ERICH5	3.28295e-08	AC130456.2	1.17875e-09			ERBB3	8.73469e-30	CDC73	1.59518e-44
SOAT1	3.44584e-08	PAGR1	1.18875e-09			MAFK	1.01316e-29	PHF20L1	1.82468e-44
BPTF	3.46338e-08	BCCIP	1.18956e-09			KRTCAP3	1.03052e-29	TOR1AIP1	1.89726e-44
RPAIN	3.49458e-08	ZNF487	1.20755e-09			CCDC174	1.22625e-29	CCT8	1.91319e-44
SRPK2	3.80251e-08	COL16A1	1.23306e-09			VGLL4	1.33546e-29	TRPC6	2.05049e-44
EDN1	3.84963e-08	SMYD3	1.25402e-09			RAB27A	1.37578e-29	DGKE	2.26505e-44
CBX8	3.91538e-08	OGT	1.26631e-09			TACC1	1.39521e-29	NUP50	2.30875e-44
PALLD	3.92354e-08	SLA2	1.30808e-09			ACAP2	1.42176e-29	LPP	2.38358e-44
NR2F2	3.94569e-08	AC079035.1	1.32118e-09			SAMHD1	1.46309e-29	MRPS9	2.59508e-44
BCAS3	4.17349e-08	CARD19	1.34974e-09			SETBP1	1.46458e-29	FUCA1	2.60526e-44
COMMD6	4.20563e-08	ARMC9	1.36072e-09			ATP6V1E1	1.49689e-29	PPT1	2.9544e-44
TMEM237	4.33207e-08	SH2D2A	1.3948e-09			ZRANB1	1.57052e-29	KMT5B	2.99356e-44
HRK	4.35143e-08	PLPP5	1.40944e-09			USP53	1.65494e-29	TNPO1	3.25641e-44
SP100	4.37696e-08	AC107464.3	1.42514e-09			SF1	1.72037e-29	DEK	3.78259e-44
VDR	4.39972e-08	ASF1A	1.42822e-09			FDX1	1.79859e-29	SUCLG1	4.13581e-44
SURF1	4.41008e-08	TVP23B	1.4463e-09			AK2	1.87548e-29	CD320	4.5884e-44
MYO5B	4.47321e-08	LINC01088	1.48055e-09			C15orf39	1.9134e-29	PPIP5K2	4.62854e-44
OSBPL1A	4.47727e-08	PKIG	1.63144e-09			FASN	1.92649e-29	HMGB3	5.25709e-44
WDPCP	4.67574e-08	AC008035.1	1.64214e-09			CD83	2.06096e-29	DHPS	5.29121e-44
KCNN3	5.03721e-08	AMOT	1.88684e-09			DNM1L	2.48878e-29	ITGA6	5.33781e-44
RHPN2	5.11807e-08	SNX13	1.8926e-09			EMX2	2.85358e-29	IMPA1	5.38289e-44
HMGN2	5.13288e-08	ZDHHC11	1.94486e-09			NOTCH1	3.51964e-29	SEC23B	6.20572e-44
IP6K1	5.16192e-08	DHX30	1.96585e-09			RCN2	3.7263e-29	PLEKHA3	7.28949e-44
IAH1	5.2717e-08	ARHGAP9	2.12579e-09			GOLPH3	3.72997e-29	SLC25A39	8.43328e-44
RANBP1	5.40185e-08	GOLPH3L	2.19734e-09			UACA	3.98586e-29	SUMF2	8.62802e-44
FXYD3	5.41e-08	TMCO1	2.23039e-09			SPTBN1	4.1393e-29	MPV17	9.35138e-44
ZNF33A	5.48804e-08	STX7	2.28679e-09			BIRC2	4.30165e-29	POGZ	9.57899e-44
ZNF385A	5.53103e-08	MED31	2.3851e-09			CYTH3	4.66505e-29	MGP	9.67331e-44
CLIP1	5.54746e-08	MATK	2.49393e-09			HNRNPUL2	5.45636e-29	TOX4	1.00973e-43
COA4	5.59257e-08	CEP131	2.60863e-09			CAB39	5.63854e-29	ZNF207	1.02988e-43
NDUFB8	5.59267e-08	SAP30	2.72913e-09			CCDC59	5.73759e-29	PSMD8	1.20996e-43
C18orf25	5.71454e-08	COQ8B	2.74145e-09			CWF19L2	6.02058e-29	SNX1	1.21208e-43
BOLA3	5.82218e-08	VNN3	2.75723e-09			CHTOP	6.07604e-29	BAG6	1.33909e-43
LSM7	5.83358e-08	C2CD2L	2.78951e-09			USP38	6.43187e-29	PRDX5	1.55666e-43
TTC8	6.30062e-08	MTMR2	2.85426e-09			FOXK2	6.74989e-29	GNL2	1.62241e-43
SAT2	6.54624e-08	SLC25A17	2.88743e-09			NHSL1	7.20005e-29	INTS10	1.65508e-43
RIDA	6.56627e-08	DIXDC1	2.93816e-09			AL354733.3	7.45777e-29	KXD1	1.87656e-43
AC025181.2	6.89755e-08	RASA3	3.08766e-09			GNL3	7.54575e-29	DCTD	1.91131e-43
C2CD3	7.16006e-08	DSE	3.1124e-09			CWC15	7.73166e-29	TP53TG1	2.03764e-43
AGBL4	7.17557e-08	ZNF20	3.25743e-09			DDX27	8.7274e-29	GOSR1	2.07818e-43
ACTR10	7.40984e-08	KANSL1L	3.46015e-09			MYD88	9.15572e-29	RPA1	2.40486e-43
SAMM50	7.51777e-08	AMY1B	3.48938e-09			NPR3	1.00837e-28	LRRC8B	2.4848e-43
STARD3NL	7.65278e-08	NNAT	3.78041e-09			PPM1D	1.01393e-28	LAMB2	2.62169e-43
LZIC	7.98399e-08	ANKRD36	4.05477e-09			POU5F1	1.21181e-28	ITGA3	2.64986e-43
CRIPT	8.14668e-08	MRPL51	4.15732e-09			PRDM4	1.58676e-28	MRPL33	2.81437e-43
STAT3	8.28596e-08	RAD54B	4.16838e-09			CFTR	1.63672e-28	USP53	2.82293e-43
FBXL20	8.45692e-08	RSPH10B2	4.31299e-09			MGLL	1.76547e-28	LSM14A	2.91881e-43
DUSP10	8.49585e-08	LINC01014	4.45543e-09			R3HDM2	1.81728e-28	HMGN3	2.96317e-43
HPF1	8.55271e-08	CSGALNACT1	4.48206e-09			SLC16A1	2.0392e-28	PURB	3.02557e-43
SNRPD1	8.62893e-08	ZC3H6	4.52782e-09			NECTIN4	2.47071e-28	ARFGEF1	3.20854e-43
IRAK1BP1	8.68599e-08	BMP3	4.6892e-09			ERH	2.535e-28	LIFR	3.58036e-43
CRYBG3	8.69098e-08	RPAP3	4.86105e-09			AP2S1	2.54957e-28	KLHDC8A	3.73426e-43
GRM5	8.71366e-08	DACH1	5.21668e-09			ATP8B1	2.89376e-28	DDX54	4.16264e-43
KMT5C	8.88208e-08	GMNC	5.33878e-09			UBE2G1	2.98293e-28	EIF2AK1	5.16811e-43
DHRS4-AS1	9.00822e-08	RADX	5.36054e-09			PROSER2	3.2283e-28	NME3	5.21575e-43
PEX6	9.10193e-08	NAA40	5.49037e-09			NOLC1	3.46071e-28	TLN1	5.36261e-43
ATP1B1	9.59918e-08	UBAC2	5.74312e-09			DCAF5	3.62115e-28	PTK2	5.51169e-43
POLR3K	9.7911e-08	SERPINE2	6.18769e-09			RBM8A	3.81647e-28	FZD6	5.68331e-43
TXNL1	9.80592e-08	CKLF	6.19434e-09			WDR72	4.02001e-28	NCSTN	5.74994e-43
PCYT1B	1.03935e-07	MICAL3	6.33074e-09			NFXL1	4.32187e-28	NDUFB2	5.96283e-43
MB	1.07922e-07	TMEM97	6.70366e-09			MDM2	4.58161e-28	NPC2	6.31318e-43
TBC1D4	1.07933e-07	POLR3GL	6.98737e-09			PLEKHA2	4.68977e-28	HNRNPH3	6.54823e-43
USP33	1.10243e-07	UQCRC1	7.33635e-09			NEO1	4.85463e-28	PA2G4	7.19609e-43
WDR31	1.11324e-07	EVI5	7.39068e-09			AC063960.1	5.08904e-28	MALSU1	7.26585e-43
MIOS	1.11393e-07	HHLA2	7.63007e-09			PAF1	5.19317e-28	CD2BP2	7.54153e-43
IPMK	1.11551e-07	RPS6KA6	7.72101e-09			PNMT	5.19382e-28	YBEY	7.89554e-43
RPL7L1	1.1722e-07	ASNSD1	7.74493e-09			EIF4H	6.98947e-28	CEBPZ	8.41016e-43
UXT	1.18203e-07	RABGAP1L	7.98024e-09			TMEM30A	8.19848e-28	TRDMT1	8.68289e-43
EIF3J	1.19428e-07	ELMOD1	8.29926e-09			PACSIN2	8.34581e-28	CD9	8.734e-43
MRPL58	1.27451e-07	TMEM50B	8.33098e-09			BAG1	8.51682e-28	ID4	9.28538e-43
PEX2	1.29434e-07	LYRM7	8.41677e-09			CDC14A	9.14429e-28	EPS15	9.48791e-43
PCAT14	1.31159e-07	ST5	8.65468e-09			NRBP1	1.09392e-27	TCTN1	1.02315e-42
PSMA2	1.3191e-07	DHRS4	9.0478e-09			SH3GL1	1.16865e-27	APOOL	1.03265e-42
NRTN	1.33941e-07	TENT5C	1.0183e-08			ZNF428	1.17945e-27	MPP7	1.09883e-42
CSNK1G1	1.38751e-07	CENPK	1.01907e-08			ANKRD10	1.19861e-27	POM121C	1.1178e-42
ENTPD2	1.41107e-07	ZNF23	1.03347e-08			MRPL51	1.30978e-27	USP34	1.12429e-42
RAD50	1.49269e-07	PTPN22	1.06377e-08			GNB1	1.36278e-27	CLCN3	1.2475e-42
LETM2	1.51237e-07	SHQ1	1.0691e-08			SNRPA	1.38459e-27	PRRC2A	1.41167e-42
LIMK2	1.66237e-07	TXLNB	1.07821e-08			KDM3A	1.40318e-27	MIB1	1.48544e-42
GADD45G	1.69897e-07	TSPOAP1	1.13246e-08			XPR1	1.46719e-27	KCTD3	1.51127e-42
CNOT9	1.73478e-07	SUSD6	1.13393e-08			H2AFX	1.46961e-27	HSPA4L	1.53981e-42
CHCHD6	1.76017e-07	AC025181.2	1.13885e-08			ABHD3	1.62631e-27	AGPAT1	1.83726e-42
LSM4	1.7672e-07	EVI2B	1.16392e-08			SGSM3	1.64488e-27	FAM133B	1.98753e-42
HMGB3	1.7976e-07	DAPP1	1.1966e-08			HSPE1	1.65784e-27	PTAR1	2.05156e-42
GLIS3	1.82024e-07	TMEM38B	1.23369e-08			GAL	1.87992e-27	SOAT1	2.24084e-42
AQP3	1.82058e-07	STK11IP	1.35676e-08			EMC10	1.98581e-27	PSMC2	3.01019e-42
SNU13	1.85734e-07	AKR1B1	1.36429e-08			BCAT2	2.0512e-27	ADAR	3.07427e-42
BRCA1	1.86343e-07	CD48	1.4881e-08			FOLR1	2.20798e-27	SNX27	3.16297e-42
UQCC2	1.86964e-07	RAD9A	1.56318e-08			CHMP4C	2.45947e-27	IFRD2	3.29412e-42
SYPL1	1.91034e-07	CDK17	1.56743e-08			CUL3	2.74988e-27	HSPA13	3.31264e-42
SLC27A2	1.92617e-07	MTMR6	1.5783e-08			CHORDC1	2.82909e-27	SMARCB1	3.33404e-42
POLR2B	1.93674e-07	CDKL2	1.70347e-08			TNKS2	2.8549e-27	KCNK1	3.63943e-42
NDUFS3	1.94074e-07	KCNAB2	1.70518e-08			CHERP	2.86747e-27	ATP2B2	3.65353e-42
USF3	1.95864e-07	TCTN3	1.84795e-08			C1QBP	3.39474e-27	BTF3	3.72814e-42
SLC7A6	1.9926e-07	CTBS	1.8988e-08			AC006116.8	3.5592e-27	NSRP1	3.99754e-42
NEDD9	2.08253e-07	CYP2S1	2.11002e-08			EDA	3.57283e-27	CAVIN1	4.19668e-42
ULK2	2.09396e-07	WDR47	2.13888e-08			CHCHD5	3.7708e-27	SNRNP40	4.5102e-42
SPATS1	2.11023e-07	ST6GALNAC2	2.1617e-08			CXCL16	4.09651e-27	USP10	4.65876e-42
TRAF3	2.13538e-07	CREBL2	2.21741e-08			GID8	4.4569e-27	YAF2	4.93926e-42
STK36	2.1369e-07	ZNF606	2.23186e-08			MBOAT1	4.83304e-27	SYCE1L	5.17405e-42
C6orf132	2.14575e-07	LACC1	2.26079e-08			MTF2	4.8929e-27	NSF	5.18398e-42
C1QTNF8	2.17778e-07	MLXIP	2.33079e-08			DDX18	5.06074e-27	STK38L	5.36953e-42
ZCCHC10	2.18584e-07	ARMCX1	2.35041e-08			HELB	5.11589e-27	NAA38	5.39433e-42
IER5L	2.19212e-07	TP53BP1	2.41151e-08			LLPH	5.45867e-27	ENPP4	6.03465e-42
NUP37	2.20236e-07	DNAJC27	2.51091e-08			WNT5A	5.58088e-27	STEAP1	6.21228e-42
NIFK	2.25143e-07	RAD23A	2.56681e-08			RNF24	6.55937e-27	ICE2	6.64696e-42
ANKZF1	2.36652e-07	MAN1B1	2.65609e-08			KANSL1	6.57354e-27	KYAT3	7.4973e-42
ZCWPW1	2.38653e-07	OGFOD3	2.6656e-08			CLTC	6.61818e-27	NIPBL	8.11163e-42
RNF130	2.59468e-07	APOBEC3G	2.71638e-08			ZNF146	7.15103e-27	TRIM56	8.68459e-42
EID2	2.67803e-07	ACLY	2.75497e-08			RNF223	7.59019e-27	NPTN	8.73522e-42
SLC25A14	2.75726e-07	WDR86-AS1	2.79173e-08			EPHB3	7.94457e-27	NQO2	1.04137e-41
NDFIP2	2.80391e-07	ANKRD29	2.83752e-08			NAA60	8.13519e-27	IST1	1.14186e-41
RDH14	2.84442e-07	PPM1E	3.00039e-08			FEZ2	8.80197e-27	CYFIP1	1.14224e-41
SPPL2B	2.87276e-07	TLE5	3.00313e-08			TMEM30B	9.39403e-27	ZNF708	1.14484e-41
FAM207A	2.87771e-07	APP	3.11167e-08			DAAM1	9.52483e-27	MON2	1.23931e-41
RBM47	2.87831e-07	VRK1	3.18111e-08			PIKFYVE	1.04548e-26	SLC25A11	1.30211e-41
PKHD1L1	2.88082e-07	AARS	3.19608e-08			SMAP1	1.05687e-26	NARS	1.37233e-41
TAF1B	2.92642e-07	TUBE1	3.25268e-08			CCT2	1.15164e-26	TMEM14A	1.38058e-41
C1D	2.96206e-07	CLDN16	3.40446e-08			AASS	1.20063e-26	ZNF106	1.44281e-41
WASHC2A	2.98506e-07	CYB561A3	3.48101e-08			C4orf46	1.25244e-26	HEXB	1.46534e-41
BASP1	3.03609e-07	UNC93B1	3.52583e-08			MAPKAPK2	1.35551e-26	URM1	1.47618e-41
TRIP11	3.11672e-07	RAB11B	3.57619e-08			ZNF704	1.36231e-26	ETFA	1.52483e-41
BAG5	3.15743e-07	TNPO2	3.62609e-08			CDKN1B	1.40608e-26	YBX1	1.7538e-41
CDK20	3.29397e-07	EVA1C	3.63048e-08			ATP6V1C2	1.42872e-26	TMCO1	1.86829e-41
CPSF2	3.30976e-07	MTSS2	3.69997e-08			KLHL24	1.44825e-26	FOXO3	2.14998e-41
LRP5	3.338e-07	VBP1	3.92403e-08			IST1	1.49064e-26	ESF1	2.15507e-41
PTPN13	3.36393e-07	P2RY10	3.94066e-08			ABCA5	1.50347e-26	HOMER2	2.38354e-41
DHX57	3.42849e-07	CRIPT	4.00243e-08			PLXNA2	1.52201e-26	IDE	2.53338e-41
GNB4	3.4654e-07	PRICKLE2	4.01382e-08			PDCD7	1.56893e-26	WDR6	2.59271e-41
TAF10	3.47777e-07	ACVR1B	4.59849e-08			ADAMTS15	1.60612e-26	TSNAX	2.90062e-41
FBXO6	3.49155e-07	DMAP1	4.77168e-08			SIN3A	1.69429e-26	RNF167	2.93071e-41
NR4A3	3.52269e-07	SUPT7L	5.0744e-08			EIF4G2	1.93109e-26	RANBP1	2.93119e-41
SPSB2	3.56145e-07	TTC39A-AS1	5.11986e-08			ZXDB	1.93896e-26	NOL7	3.25012e-41
VAC14	3.59145e-07	RASAL3	5.14581e-08			NDUFS6	2.03106e-26	TCAF1	3.5126e-41
LSM8	3.60319e-07	PRKRA	5.29003e-08			ITGB4	2.17366e-26	HIVEP2	3.61724e-41
CEP350	3.68687e-07	NAPB	5.30934e-08			EIF1B	2.35078e-26	PLCL1	3.67956e-41
SERAC1	3.82438e-07	TASP1	5.31665e-08			APEX2	2.5726e-26	SSB	3.72298e-41
CCDC186	4.18347e-07	NDUFA8	5.43007e-08			COASY	3.38214e-26	SMIM19	3.73753e-41
HEATR5A	4.26891e-07	CASP7	5.44666e-08			VASN	3.52583e-26	AC008124.1	4.04807e-41
KNDC1	4.3087e-07	IQCC	5.57235e-08			FOXN2	3.64079e-26	TMA16	4.08853e-41
CEP112	4.41384e-07	SCG5	5.86881e-08			XPO6	3.97772e-26	RRM2B	4.32149e-41
ZBTB18	4.43026e-07	SCRN1	6.1419e-08			CRTC2	4.91714e-26	H3F3C	4.40384e-41
TUSC2	4.50066e-07	EFR3A	6.14207e-08			ODAM	5.39431e-26	ERP29	4.46953e-41
CBX3	4.52524e-07	MAP7D2	6.17794e-08			NFRKB	5.54535e-26	MRPL55	5.24452e-41
KIAA1522	4.5339e-07	ATP4B	6.37968e-08			RABAC1	5.66065e-26	GMPS	5.42376e-41
SMARCAD1	4.56524e-07	CFDP1	6.56221e-08			PTRHD1	6.36366e-26	CNIH1	5.74862e-41
AL035587.2	4.78268e-07	PHC1	6.59125e-08			TCF20	6.4476e-26	TIMM10	5.79175e-41
PRPF18	4.86998e-07	UBXN1	6.72672e-08			GRHL2	6.86529e-26	SNRPA	5.9026e-41
LSM1	4.94536e-07	LENG8	6.85738e-08			SF3B4	7.32877e-26	NDUFAF2	6.03742e-41
FRK	4.95698e-07	FAM167A-AS1	6.92741e-08			NIFK	7.96102e-26	HIBADH	7.22568e-41
ZNF608	5.01721e-07	PDZD3	6.96322e-08			TAB2	1.01683e-25	ETNK1	7.43921e-41
ZC3H8	5.01916e-07	PMS1	7.26898e-08			ATP2B1	1.0329e-25	RPL38	7.60035e-41
ERF	5.14583e-07	CEP112	7.27508e-08			HADH	1.06575e-25	ZNF22	7.83908e-41
FAM192A	5.18367e-07	RALB	7.54435e-08			CYB5R3	1.07288e-25	BTBD1	7.95987e-41
BIRC3	5.18567e-07	CRYZL1	7.6484e-08			KDM5B	1.15384e-25	ARF6	8.29191e-41
TWF1	5.22394e-07	KIAA1257	7.78211e-08			CCT6A	1.15573e-25	PTGES2	8.60645e-41
WDR24	5.29613e-07	ARHGEF28	7.92235e-08			CASP6	1.16726e-25	PEF1	8.69132e-41
TPST2	5.35924e-07	EPN2	8.06306e-08			PPP1CA	1.36946e-25	HDGF	8.79695e-41
MAPK8IP1	5.45092e-07	RFX3-AS1	8.11556e-08			SNRPD2	1.59192e-25	N4BP2	8.82666e-41
PRUNE2	5.50958e-07	CIDEB	8.12929e-08			RCN1	1.60129e-25	SRGAP1	8.85241e-41
CDKL1	5.75224e-07	ACBD7	8.14394e-08			DDT	1.69916e-25	KLC1	1.01893e-40
FLNB	5.7655e-07	AC023510.2	8.19273e-08			EIF3D	1.8432e-25	DICER1	1.0625e-40
ZBED3	5.77969e-07	AL022068.1	8.4157e-08			STMN1	1.88517e-25	GUCY1B1	1.07514e-40
MED11	5.78898e-07	SPTLC2	8.97864e-08			PRICKLE1	1.88632e-25	CSE1L	1.08239e-40
FCF1	6.04163e-07	RIC8B	9.18617e-08			SALL1	1.88866e-25	AHCYL1	1.13217e-40
ANKRD36B	6.17382e-07	H3F3C	9.8095e-08			HSBP1L1	2.06927e-25	GMPPB	1.15427e-40
TECR	6.20755e-07	SPCS1	1.00097e-07			SAA2	2.14922e-25	AGO3	1.15563e-40
AK3	6.28298e-07	HDAC4-AS1	1.04122e-07			MRPS12	2.25534e-25	CCS	1.16148e-40
KATNAL1	6.29485e-07	VIM-AS1	1.07626e-07			IL1RN	2.46888e-25	VBP1	1.18073e-40
TYMP	6.4528e-07	SNRPG	1.0836e-07			PIK3C2G	2.66636e-25	PIP4P2	1.21092e-40
DCAF8	6.61081e-07	ALKBH3	1.12025e-07			BRD1	2.8399e-25	NFKB2	1.22261e-40
REXO4	6.80354e-07	FRMPD2	1.12328e-07			BICD2	3.04085e-25	CD44	1.26772e-40
TRIAP1	6.84809e-07	SMAP2	1.15647e-07			RIT1	3.35748e-25	IL4R	1.28259e-40
IMP3	6.87713e-07	SFI1	1.17126e-07			MRPL2	3.78146e-25	MRPS22	1.36215e-40
IFI27L1	7.43424e-07	NPEPL1	1.17832e-07			CACHD1	3.81365e-25	GPBP1L1	1.41596e-40
TRIM31	7.75326e-07	ATG9B	1.17899e-07			BTF3L4	3.84063e-25	ZBTB21	1.42541e-40
XRN1	8.0664e-07	C1orf43	1.20614e-07			ATIC	4.15115e-25	HSDL2	1.50649e-40
AL353747.3	8.155e-07	SRGAP2C	1.2754e-07			CCNA1	4.62434e-25	UBE2E2	1.51137e-40
SLC4A2	8.26689e-07	AC078909.1	1.28973e-07			SOS2	5.66453e-25	MOB3B	1.56561e-40
MTMR2	8.29495e-07	AC008915.2	1.3111e-07			COPS3	5.7293e-25	DENND2D	1.60558e-40
H2AFY2	8.52575e-07	ADARB2	1.31317e-07			MRPS31	6.84197e-25	PLPP2	1.69303e-40
RNASEH2B	8.57797e-07	GPSM3	1.31335e-07			DGAT1	6.93183e-25	FAM98B	1.70587e-40
EXOSC1	8.87984e-07	TCF7	1.37246e-07			PGAP2	7.07311e-25	ST13	1.71143e-40
LINC02604	8.93288e-07	OXR1	1.38454e-07			OGDH	8.49844e-25	KIAA1191	1.83921e-40
SLC22A23	9.01752e-07	RTCA-AS1	1.41884e-07			MYO1C	8.91812e-25	BABAM2	1.87924e-40
OVOL1	9.16552e-07	PRR18	1.43659e-07			TEAD1	9.07557e-25	SNRPD1	2.00266e-40
GFOD2	9.50619e-07	SLC2A13	1.45461e-07			FDFT1	9.07696e-25	LRP6	2.01196e-40
FHOD3	9.70618e-07	MKX	1.4616e-07			NDUFB10	9.47007e-25	MRPL51	2.23425e-40
KCTD1	9.87801e-07	GOT2	1.47728e-07			THUMPD1	1.03399e-24	APOL6	2.68424e-40
C11orf1	9.99051e-07	BAD	1.57208e-07			AGPAT2	1.18719e-24	LPGAT1	2.78649e-40
ASXL2	1.00228e-06	WBP2	1.67318e-07			MXD4	1.19382e-24	ZNF121	2.81729e-40
MCTS1	1.01489e-06	CYP27A1	1.75379e-07			AP006623.1	1.28725e-24	YIPF6	2.99027e-40
FOXC1	1.02519e-06	NUP37	1.76725e-07			MYL6	1.31494e-24	FAM172A	3.01123e-40
TPR	1.03083e-06	AL035587.2	1.79104e-07			CERNA2	1.47324e-24	ZADH2	3.29267e-40
DNAJC10	1.09523e-06	CAPZA1	1.80912e-07			PPP1R7	1.55319e-24	ZC3H6	3.52334e-40
CFAP61	1.12205e-06	GTF2H5	1.87444e-07			FOXJ3	1.57087e-24	STX8	3.60483e-40
CDK2AP1	1.13916e-06	CEP89	1.94045e-07			NSD1	1.6917e-24	GLUD1	3.63117e-40
RABL2A	1.14237e-06	HLX	2.10532e-07			PGAM2	1.98943e-24	MPST	3.82133e-40
FAM8A1	1.16338e-06	ERI3	2.1889e-07			PPP2R2A	1.99521e-24	BIRC6	4.36726e-40
PSMA6	1.19063e-06	FSIP1	2.18997e-07			CREB5	2.02686e-24	ERO1B	4.43075e-40
NDUFB9	1.23918e-06	SERPINF1	2.19086e-07			SLC2A4RG	2.13156e-24	TCF12	4.45246e-40
LRRC36	1.24796e-06	AC008771.1	2.34143e-07			VCP	2.72522e-24	SFXN4	4.84373e-40
MAD2L1	1.28528e-06	USP21	2.35997e-07			NDUFB9	2.77391e-24	ERAP1	4.98492e-40
MAP3K2	1.30866e-06	PRKAR1A	2.36708e-07			TIFA	3.04917e-24	GPATCH4	5.01503e-40
SLC25A29	1.31589e-06	A1BG	2.43434e-07			KMT5C	3.11512e-24	HEBP1	6.05358e-40
ECHDC1	1.32699e-06	FAM102A	2.43645e-07			ALYREF	3.30869e-24	TRAM1	6.43763e-40
RHBDD2	1.3484e-06	GNA11	2.44459e-07			ANP32A	3.31379e-24	IRF2BPL	7.29245e-40
CADM1	1.35367e-06	AC034139.1	2.48432e-07			LAMTOR5	3.70985e-24	TNFRSF10D	7.52611e-40
ZNF446	1.35881e-06	TCEAL1	2.52343e-07			RIOK3	3.74872e-24	SRRM1	8.31973e-40
CCDC121	1.37421e-06	KLHL7	2.55078e-07			KIAA2026	3.88317e-24	SDCCAG8	8.37936e-40
SMC1A	1.40766e-06	TMEM40	2.67055e-07			TENT5B	4.22736e-24	WDR36	8.50606e-40
ISOC2	1.41739e-06	AL158206.1	2.79952e-07			SPG21	4.76547e-24	OSTC	8.81311e-40
TSPYL4	1.42585e-06	PRPF40B	2.82422e-07			SETD1B	5.21555e-24	MANBAL	8.9744e-40
TMEM67	1.45557e-06	HLA-DPA1	2.89696e-07			D2HGDH	5.84832e-24	UBA5	9.196e-40
STXBP4	1.45846e-06	AC083837.1	2.89797e-07			DEDD2	6.68377e-24	SSBP4	1.01677e-39
AL365259.1	1.47941e-06	HEXB	3.01619e-07			MERTK	6.76581e-24	BEST1	1.02957e-39
CCDC57	1.5361e-06	CMIP	3.02856e-07			SLC43A1	6.87468e-24	WWOX	1.16718e-39
SUZ12	1.54714e-06	PRPS2	3.04927e-07			TMEM109	7.04128e-24	BCL9	1.2888e-39
C2CD2L	1.58118e-06	PCIF1	3.26393e-07			TMEM160	7.32262e-24	PNN	1.2947e-39
TMEM17	1.60375e-06	BBS9	3.30811e-07			PLEKHG2	7.90367e-24	KAT8	1.30551e-39
CDKN2D	1.68405e-06	HDAC2	3.54164e-07			ZNF880	8.13444e-24	EIF5A	1.39584e-39
MPPED2	1.69892e-06	IGLC2	3.54976e-07			ARHGAP21	8.19397e-24	FAM20B	1.39695e-39
POLR2J	1.7183e-06	ACOT8	3.57339e-07			CREG1	8.30306e-24	ITPRIPL2	1.43856e-39
CEP164	1.72213e-06	EIF4G3	3.62866e-07			PPM1G	8.3253e-24	EIF4G3	1.60491e-39
EXOC1	1.73592e-06	GABPB2	3.64788e-07			EGLN1	8.51993e-24	ZNF800	1.77894e-39
ZSCAN1	1.76426e-06	PTGER4	3.72409e-07			STX12	9.15392e-24	AP2S1	1.84274e-39
ETFBKMT	1.76541e-06	C11orf52	3.72931e-07			CASZ1	9.50143e-24	DDX42	2.03004e-39
ILF3-DT	1.87551e-06	ZNF529-AS1	3.80513e-07			NPAS2	9.6101e-24	UBE4A	2.06445e-39
GAPVD1	1.89308e-06	TPRG1	3.92764e-07			DNAJA2	9.63099e-24	WRN	2.06788e-39
CAPN7	1.8955e-06	TTLL5	4.19461e-07			ZFP91	1.01691e-23	NUDT21	2.09709e-39
ANKRD36	1.94301e-06	ICOS	4.25005e-07			OLA1	1.12083e-23	SPG11	2.16604e-39
ITGB5	1.95194e-06	MCOLN2	4.25037e-07			AARS2	1.15417e-23	SLC7A1	2.24418e-39
SRRM4	1.98122e-06	HSD17B8	4.30103e-07			ATP5ME	1.22313e-23	CCZ1	2.47393e-39
C19orf53	1.98447e-06	AC098487.1	4.33368e-07			COA3	1.28631e-23	PIK3C2A	2.76324e-39
PSMD10	2.06475e-06	CBX6	4.35052e-07			TRPM4	1.58442e-23	RAI1	2.79257e-39
PEX11G	2.07939e-06	AC097534.2	4.41415e-07			ABCC1	1.64472e-23	NEMF	2.79464e-39
PIM2	2.10117e-06	IL2RB	4.44585e-07			ANKH	1.65076e-23	IFNAR2	2.97336e-39
AL355353.1	2.12341e-06	AL035420.3	4.71182e-07			ERICH1	1.69344e-23	USP28	2.98952e-39
NUDT2	2.13779e-06	NUBPL	5.29287e-07			ZMIZ1	1.75878e-23	VCL	3.10437e-39
PNKD	2.14507e-06	ZFHX2	5.57835e-07			NCS1	2.03779e-23	SLC41A1	3.20228e-39
C1orf131	2.14628e-06	BDH2	5.64389e-07			UVRAG	2.06727e-23	CMC4	3.62623e-39
SIK3	2.22409e-06	RUNX3	5.64595e-07			MIER1	2.16697e-23	TXNDC15	3.65603e-39
RABL6	2.23939e-06	RCBTB1	5.77671e-07			CHST2	2.18564e-23	C14orf119	3.7712e-39
SDHAF3	2.24905e-06	CEP70	6.08436e-07			EPC2	2.22695e-23	TATDN1	4.04811e-39
KANSL1L	2.25647e-06	ARHGAP44	6.3344e-07			SUCLA2	2.59828e-23	SRM	4.05127e-39
SETD2	2.27973e-06	FAM227B	6.37519e-07			PRAME	2.59838e-23	PM20D2	4.06953e-39
CENPK	2.28212e-06	TMEM80	6.49981e-07			ATP6AP2	3.27848e-23	ATE1	4.06962e-39
IRF1	2.28298e-06	BAIAP2-DT	6.64476e-07			MPST	3.66197e-23	PREPL	4.2236e-39
FABP5	2.2939e-06	EPB41L1	6.84358e-07			UBXN4	3.79186e-23	BRIX1	4.31859e-39
AL590062.1	2.37401e-06	NDUFAB1	6.86969e-07			AFG3L2	4.0259e-23	FNBP1	4.55598e-39
SUMO1	2.37451e-06	SEC22C	7.20799e-07			REXO1	4.10636e-23	DIMT1	4.6844e-39
PARP1	2.37838e-06	NDUFS8	7.27365e-07			SHTN1	4.24403e-23	STAM2	4.89291e-39
ARMH2	2.38766e-06	RBM5	7.46337e-07			SNRPC	4.48884e-23	AL158206.1	5.37676e-39
GOT2	2.4049e-06	HADH	7.77481e-07			NR1D2	4.6584e-23	UXT	5.60877e-39
UXS1	2.44401e-06	CNTN5	7.97117e-07			PDS5A	4.73482e-23	DDX39B	5.97554e-39
C2orf88	2.46211e-06	RWDD4	8.05803e-07			HMGB3	4.82727e-23	SH3KBP1	6.45608e-39
PGRMC1	2.49189e-06	DGKZ	8.21202e-07			PIGP	4.93591e-23	MAP1B	6.6425e-39
DSTYK	2.54004e-06	LRRC37A2	8.50409e-07			RNF40	4.96254e-23	VANGL1	7.29553e-39
NCBP3	2.59544e-06	NEK9	8.82189e-07			KIAA0355	5.36265e-23	TMPO	8.13503e-39
FAM27C	2.60519e-06	COL4A5	8.85909e-07			MARCH7	5.38749e-23	SDSL	8.3801e-39
COG7	2.6364e-06	IFIT1	8.94894e-07			AMN	5.53337e-23	PIK3IP1	8.41998e-39
LINC01637	2.65878e-06	DNAAF5	9.09367e-07			VWA1	6.12718e-23	PRPF40A	8.42311e-39
AEN	2.73462e-06	LINC00342	9.10729e-07			SAA1	7.01572e-23	SC5D	8.48192e-39
CCDC137	2.73748e-06	ZNF75A	9.51935e-07			SON	8.10389e-23	OSBPL10	9.13412e-39
ZNF750	2.75163e-06	KIF4A	9.57969e-07			PKP3	9.85574e-23	RCOR3	9.14242e-39
VANGL1	2.77753e-06	CD3G	9.60731e-07			PURB	9.90646e-23	DIS3	9.17414e-39
HMGN5	2.83407e-06	TRERF1	1.00365e-06			TUFT1	1.02924e-22	FBH1	9.68079e-39
SDHAF4	2.91774e-06	PLCH1	1.0167e-06			DNAJB6	1.03951e-22	RPAP3	1.00611e-38
AL359513.1	2.96225e-06	TBC1D19	1.02099e-06			PLPP3	1.06065e-22	PCNX1	1.13668e-38
GTF3C4	2.99236e-06	NME6	1.04417e-06			SCGB2A1	1.16359e-22	ENDOD1	1.17041e-38
ZNF652	3.03165e-06	POC5	1.08829e-06			HADHB	1.29519e-22	MARCKSL1	1.19593e-38
SPTLC2	3.04755e-06	CDRT4	1.09086e-06			CD82	1.8149e-22	BCL3	1.28816e-38
ETF1	3.07371e-06	BMPR1B-DT	1.09516e-06			PRKCH	2.01495e-22	RPN1	1.52918e-38
GOPC	3.16274e-06	ASTN2	1.09723e-06			CEP85L	2.48859e-22	KRCC1	1.53988e-38
TUT4	3.17305e-06	ARPC1A	1.09933e-06			APPL1	2.63363e-22	PRR13	1.57448e-38
MRPL34	3.23013e-06	APCDD1	1.10111e-06			UCK2	3.19598e-22	SNF8	1.64982e-38
FAM53B	3.25333e-06	AC004540.2	1.12413e-06			EIF3B	3.39096e-22	USP9X	1.66582e-38
PNO1	3.26188e-06	FAM181B	1.12427e-06			UGT8	3.70262e-22	SRSF9	1.66922e-38
[truncated: 6,614 more rows]
