# Supplementary material for: Identification of novel differentiation trajectories and gene network associations with ectopic pregnancy in fallopian tube epithelium
Source: Hum Reprod. 2025 Nov 3;40(12):2369–81. doi: 10.1093/humrep/deaf200 (PMC12675418; doi:10.1093/humrep/deaf200)
Supplement: deaf200_Supplementary_Table_S4 [file deaf200_supplementary_table_s4.xlsx]

## Sheet: Sheet1
Supplementary Table S4: Gene Lists of Secretory Epithelial cell hypergraph central clusters and overlapping genes between tissues
Fallopian Tube Total	Endometrial Luminal Total	Endometrial Glandular Total	Fallopian Tube only	Endometrial Luminal only	Endometrial Glandular only	Fallopian Tube -Endometrial Luminal Total Overlap	Fallopian Tube -Endometrial Glandular Total Overlap	Endometrial Luminal - Endometrial Glandular Total overlap	Fallopian Tube -Endometrial Luminal Only Overlap	Fallopian Tube -Endometrial Glandular Only Overlap	Endometrial Luminal - Endometrial Glandular Only Overlap	Fallopian Tube -Endometrial Luminal Total Overlap
KIAA1324	IGFBP2	MMP7	OVGP1	CXCL3	CPVL	KIAA1324	KIAA1324	WFDC2	SORL1	RNASE1	BTAF1	KIAA1324
SORL1	WFDC2	AGR2	APOA1	CREB5	PCDH17	SORL1	SLC34A2	KCNQ1OT1	IGFBP2	LAMC2	POC1B	SLC34A2
SLC34A2	ADAMTS1	WFDC2	LCN2	NR2F1	RASA2	SLC34A2	WFDC2	REV3L	SPARCL1	C3	ZNF611	WFDC2
OVGP1	KCNQ1OT1	SLPI	SERPINE2	IFIT2	ELOVL6	WFDC2	SLPI	SLPI	SLFN5	IL6R	ZMAT1	SLPI
WFDC2	REV3L	G0S2	CPE	IRF8	CCDC34	SLPI	IGFBP7	KRT8	UACA	CRYBG1	ARRDC3	IGFBP7
SLPI	SLPI	IGFBP7	AGR3	SPRY1	DNALI1	IGFBP7	AGR2	BIRC3	PTGS2	CD44	TSPYL2	AGR2
IGFBP7	NPAS3	USP53	ARHGAP18	HELB	CDK6	IGFBP2	ANXA1	USP53	CCNA1	COL4A2	TFF3	ANXA1
IGFBP2	KRT8	ITPKC	KCTD12	MTRNR2L12	ANKRD36	AGR2	RNASE1	PKHD1L1	LONRF2	KIAA1109	G0S2	PKHD1L1
AGR2	BIRC3	TNFAIP2	TGM2	RNF122	STAT5A	ANXA1	PKHD1L1	SLC7A1	ERBB4	SLC40A1	RASGEF1B	USP53
ANXA1	USP53	SLC7A2	SCGB3A1	CD69	ARHGEF7	PKHD1L1	USP53	PODXL	BCL2	SYNE1	CCNL2	ARHGAP26
RNASE1	PKHD1L1	SLC40A1	SPON2	RGCC	RAPGEF1	SPARCL1	ARHGAP26	IER5	PIK3C2G	MMP7	PLXNB1	UTRN
PKHD1L1	SLC7A1	NCOA7	CFH	MORN2	LENG8	USP53	UTRN	COL18A1	CLU	CLDN1		MUC1
SPARCL1	PODXL	SLC34A2	ZCCHC12	PLXNA4	MBOAT1	ARHGAP26	MUC1	BTAF1	CAV1	ITGA2		NCOA7
USP53	ERBB4	KRT18	HIST1H1E	CLGN	THBS1	UTRN	NCOA7	SETX	LAMA3	SEMA3B		SLC7A2
ARHGAP26	PTGS2	KRT8	ARAP2	PCLO	DENND4A	MUC1	SLC7A2	CRISP3	ADAMTS1	RALGPS2		COL18A1
UTRN	INSIG1	TIMP1	CCDC170	DAPK2	PGGHG	NCOA7	COL18A1	KRT18	MYLK	PRUNE2		TNFAIP2
MUC1	IER5	TFF3	SRGN	AP1B1	RIPOR2	SLC7A2	TNFAIP2	CD83	PTN	N4BP2		BIRC3
NCOA7	COL18A1	CPVL	CCL5	DOCK9	URB1	SLFN5	BIRC3	RAB3IP	CEP290	INSR		SETX
SLC7A2	BTAF1	KIAA1324	RGS1	EPHA1	DIP2A	UACA	LAMC2	NFKBID	MSLN	FBXO32		EMP1
SLFN5	SETX	TNFSF10	CCL4	INTS6	OGT	COL18A1	SETX	POC1B	GLS	PIK3IP1		IER5
UACA	CRISP3	PRUNE2	CSF1	NOM1		TNFAIP2	C3	PLCB4	NPAS3	HMGB2		ITPKC
COL18A1	KRT18	CD44	PLAT	ANKRD36B		PTGS2	EMP1	SMCHD1	SLCO3A1	HYAL2		SLC7A1
TNFAIP2	CXCL3	UTRN	HLA-DRB1	PEX6		BIRC3	IER5	ZNF611	CNOT6L	NOSTRIN		CD83
PTGS2	CREB5	CXCR4	ERP27	RELCH		CCNA1	ITPKC	XIST	RBM38	ATXN1		SMCHD1
BIRC3	GLS	PCDH17	HLA-DRB5	SRGAP3		LONRF2	IL6R	AC020916.1	CPLANE1	PTPN23		CRISP3
APOA1	CD83	ITGA2	TNFRSF19	CXorf38		SETX	SLC7A1	ANXA1	COL6A1	MGAT5		CXCR4
LCN2	RAB3IP	PLXNB1	POSTN	CDH6		EMP1	CRYBG1	RNF144B	INSIG1	KLHL2		KRT18
SERPINE2	NFKBID	RASA2	ABI3BP			IER5	CD44	SLC7A2	PUM3	TIMP1		KRT8
CPE	PTN	PPP1R9A	SLC28A3			ITPKC	COL4A2	TNFAIP2	GALNT6			PPP1R9A
LAMC2	SPARCL1	RNF144B	MAP1B			SLC7A1	CD83	KCNK6	CYLD			XIST
CCNA1	NR2F1	TSPYL2	CSF3			ERBB4	SMCHD1	ITPKC	CDK5RAP2			IGF2BP2
LONRF2	COL6A1	CD83	STARD4			BCL2	KIAA1109	NCOA7				REV3L
SETX	POC1B	MUC1	CD74			CD83	SLC40A1	IGF2BP2				SERPINB9
AGR3	PLCB4	KCNK6	CILP			SMCHD1	CRISP3	UTRN				EML4
C3	SMCHD1	SETX	HLA-DPA1			PIK3C2G	CXCR4	KIAA2026				KCNK6
ARHGAP18	ZNF611	AC020916.1	HLA-DRA			CRISP3	SYNE1	ZMAT1				TNFSF10
EMP1	UACA	XIST	TRBC2			CLU	MMP7	TNFSF10				RNF144B
IER5	XIST	REV3L	TMEM190			CXCR4	CLDN1	IGFBP7				AC020916.1
KCTD12	AC020916.1	RAB3IP	MIR222HG			CAV1	KRT18	AGR2				KCNQ1OT1
ITPKC	MSLN	KCNQ1OT1	TPPP3			KRT18	KRT8	ARHGAP26				RORA
IL6R	IFIT2	FBXO32	CCL4L2			KRT8	PPP1R9A	ARRDC3				PLCB4
SLC7A1	ANXA1	PLCB4	CD7			LAMA3	ITGA2	VPS13A				VPS13A
ERBB4	RNF144B	IL6R	CD3D			PPP1R9A	XIST	TSPYL2				PODXL
CRYBG1	IRF8	BIRC3	CST7			ADAMTS1	SEMA3B	SERPINB9				NFKBID
TGM2	SLC7A2	NFKBID	MYL9			XIST	IGF2BP2	KIAA1324				RAB3IP
SCGB3A1	TNFAIP2	PODXL	PPP2R2B			IGF2BP2	REV3L	SLC34A2				AHI1
CD44	KCNK6	PPIF	SLIT3			REV3L	RALGPS2	RBM33				PPIF
BCL2	ITPKC	HYAL2	SERPINA3			MYLK	SERPINB9	RORA				RBM33
COL4A2	NCOA7	ELOVL6	PTPN4			SERPINB9	EML4	EMP1				KIAA2026
CD83	SPRY1	CCDC34	CCSER1			EML4	PRUNE2	TFF3
SMCHD1	IGF2BP2	CRISP3	GRK3			PTN	KCNK6	G0S2
SPON2	BCL2	RNASE1	CACHD1			KCNK6	N4BP2	PPIF
CFH	UTRN	HMGB2	PIK3CB			CEP290	INSR	RASGEF1B
PIK3C2G	HELB	DNALI1	STX11			TNFSF10	TNFSF10	EML4
ZCCHC12	KIAA2026	CDK6	CELF2			MSLN	RNF144B	PPP1R9A
HIST1H1E	MTRNR2L12	MGAT5	ZDBF2			RNF144B	FBXO32	CCNL2
KIAA1109	ZMAT1	RALGPS2	MIR29B2CHG			AC020916.1	PIK3IP1	PLXNB1
ARAP2	RNF122	ANKRD36	TNFAIP8			KCNQ1OT1	AC020916.1	AHI1
CCDC170	TNFSF10	VPS13A	DNAH11			RORA	KCNQ1OT1	MUC1
SLC40A1	IGFBP7	STAT5A	GSTA1			GLS	HMGB2	CXCR4
CRISP3	AGR2	RORA	IL4R			NPAS3	RORA
CLU	MYLK	ARHGEF7	MDFIC			PLCB4	PLCB4
SRGN	CLU	RAPGEF1	PCNX1			SLCO3A1	HYAL2
CCL5	CD69	SEMA3B	DIP2B			VPS13A	NOSTRIN
RGS1	RGCC	SLC7A1	SERPINA1			PODXL	VPS13A
CCL4	ARHGAP26	BTAF1	BRWD3			CNOT6L	PODXL
CXCR4	MORN2	ARHGAP26	SYNRG			RBM38	NFKBID
CSF1	PLXNA4	LENG8	SKAP1			NFKBID	RAB3IP
SYNE1	CCNA1	CCNL2	CYSLTR2			RAB3IP	ATXN1
MMP7	SLCO3A1	COL18A1	TTC14			CPLANE1	PTPN23
PLAT	ARRDC3	EMP1	MICAL3			COL6A1	MGAT5
CAV1	VPS13A	POC1B	CMC1			INSIG1	KLHL2
HLA-DRB1	TSPYL2	SERPINB9	SLC7A11			PUM3	AHI1
ERP27	SERPINB9	C3	SRBD1			GALNT6	TIMP1
HLA-DRB5	LONRF2	ATXN1	PLCL1			AHI1	PPIF
CLDN1	KIAA1324	MBOAT1	LRG1			PPIF	RBM33
KRT18	SLC34A2	ZNF611	OTULIN			CYLD	KIAA2026
KRT8	RBM33	COL4A2	TTC39B			RBM33
TNFRSF19	RORA	SYNE1	ZNF440			KIAA2026
LAMA3	EMP1	THBS1	PTAR1			CDK5RAP2
PPP1R9A	CAV1	DENND4A
ADAMTS1	PIK3C2G	PGGHG
POSTN	TFF3	N4BP2
ABI3BP	CLGN	NOSTRIN
SLC28A3	G0S2	RIPOR2
ITGA2	PCLO	PTPN23
XIST	DAPK2	KLHL2
SEMA3B	AP1B1	ARRDC3
IGF2BP2	DOCK9	URB1
MAP1B	CPLANE1	DIP2A
REV3L	PPIF	PIK3IP1
MYLK	EPHA1	RASGEF1B
RALGPS2	RASGEF1B	PKHD1L1
SERPINB9	EML4	ANXA1
EML4	INTS6	INSR
PRUNE2	NOM1	CLDN1
CSF3	CYLD	IER5
PTN	ANKRD36B	ZMAT1
STARD4	PPP1R9A	KIAA1109
KCNK6	SORL1	IGF2BP2
N4BP2	CCNL2	LAMC2
CEP290	PLXNB1	AHI1
INSR	PEX6	OGT
TNFSF10	RELCH	SMCHD1
MSLN	CDK5RAP2	KIAA2026
CD74	AHI1	CRYBG1
CILP	SRGAP3	EML4
RNF144B	CXorf38	RBM33
FBXO32	MUC1
HLA-DPA1	CNOT6L
HLA-DRA	SLFN5
PIK3IP1	PUM3
TRBC2	CEP290
TMEM190	LAMA3
MIR222HG	CDH6
TPPP3	CXCR4
CCL4L2	RBM38
CD7	GALNT6
CD3D
CST7
MYL9
AC020916.1
KCNQ1OT1
HMGB2
PPP2R2B
RORA
GLS
SLIT3
SERPINA3
NPAS3
PTPN4
PLCB4
CCSER1
HYAL2
NOSTRIN
GRK3
CACHD1
PIK3CB
SLCO3A1
VPS13A
PODXL
CNOT6L
STX11
CELF2
RBM38
NFKBID
RAB3IP
ZDBF2
MIR29B2CHG
CPLANE1
TNFAIP8
DNAH11
GSTA1
COL6A1
IL4R
INSIG1
MDFIC
ATXN1
PCNX1
DIP2B
PTPN23
SERPINA1
BRWD3
MGAT5
KLHL2
SYNRG
SKAP1
PUM3
GALNT6
CYSLTR2
TTC14
AHI1
TIMP1
PPIF
CYLD
MICAL3
CMC1
SLC7A11
RBM33
KIAA2026
SRBD1
PLCL1
LRG1
OTULIN
TTC39B
ZNF440
PTAR1
CDK5RAP2
