# Supplementary material for: Identification of novel differentiation trajectories and gene network associations with ectopic pregnancy in fallopian tube epithelium
Source: Hum Reprod. 2025 Nov 3;40(12):2369–81. doi: 10.1093/humrep/deaf200 (PMC12675418; doi:10.1093/humrep/deaf200)
Supplement: deaf200_Supplementary_Table_S5 [file deaf200_supplementary_table_s5.xlsx]

## Sheet: Sheet1
Supplementary Table S5: GWAS Gene Ranks and Row sums per Hypergraph representation
Hypernetwork	Row Sum	Rank	Gene	Matrix
Lumenal Endometrium	253	109	HLA-DRB5	Incidence matrix
Lumenal Endometrium	374	386.5	HLA-DRB1	Incidence matrix
Lumenal Endometrium	389	405	ANKRD36	Incidence matrix
Lumenal Endometrium	390	406	PGGHG	Incidence matrix
Lumenal Endometrium	403	427.5	CLDN1	Incidence matrix
Lumenal Endometrium	454	486.5	CLGN	Incidence matrix
Lumenal Endometrium	454	486.5	ANKRD36B	Incidence matrix
Lumenal Endometrium	473	494.5	PLXNA4	Incidence matrix
Lumenal Endometrium	474	496.5	PEX6	Incidence matrix
Lumenal Endometrium	535	542	SLC7A2	Incidence matrix
Lumenal Endometrium	535	542	MUC1	Incidence matrix
Lumenal Endometrium	569	561	NR2F1	Incidence matrix
Lumenal Endometrium	592	572	GLS	Incidence matrix
Glandular Endometrium	83	86	PEX6	Incidence matrix
Glandular Endometrium	84	89	CLGN	Incidence matrix
Glandular Endometrium	105	128.5	HLA-DRB5	Incidence matrix
Glandular Endometrium	154	222	NR2F1	Incidence matrix
Glandular Endometrium	175	254	PLXNA4	Incidence matrix
Glandular Endometrium	223	330.5	HLA-DRB1	Incidence matrix
Glandular Endometrium	268	402.5	ANKRD36B	Incidence matrix
Glandular Endometrium	321	447.5	GLS	Incidence matrix
Glandular Endometrium	391	499	ANKRD36	Incidence matrix
Glandular Endometrium	463	532	PGGHG	Incidence matrix
Glandular Endometrium	497	543	CLDN1	Incidence matrix
Glandular Endometrium	648	580	MUC1	Incidence matrix
Glandular Endometrium	777	590	SLC7A2	Incidence matrix
Fallopian Tube	225	60	CLGN	Incidence matrix
Fallopian Tube	244	93.5	PGGHG	Incidence matrix
Fallopian Tube	253	107	ANKRD36B	Incidence matrix
Fallopian Tube	266	126	PEX6	Incidence matrix
Fallopian Tube	281	152.5	PLXNA4	Incidence matrix
Fallopian Tube	285	163	ANKRD36	Incidence matrix
Fallopian Tube	342	280.5	NR2F1	Incidence matrix
Fallopian Tube	488	450.5	GLS	Incidence matrix
Fallopian Tube	668	551	CLDN1	Incidence matrix
Fallopian Tube	676	557.5	HLA-DRB5	Incidence matrix
Fallopian Tube	688	563	HLA-DRB1	Incidence matrix
Fallopian Tube	797	588	MUC1	Incidence matrix
Fallopian Tube	824	593	SLC7A2	Incidence matrix
Glandular Endometrium	12799	87	HLA-DRB5	Reduced Adjacency matrix
Glandular Endometrium	15414	106	PEX6	Reduced Adjacency matrix
Glandular Endometrium	18587	136	NR2F1	Reduced Adjacency matrix
Glandular Endometrium	19302	145	CLGN	Reduced Adjacency matrix
Glandular Endometrium	32690	241	PLXNA4	Reduced Adjacency matrix
Glandular Endometrium	38094	286	HLA-DRB1	Reduced Adjacency matrix
Glandular Endometrium	50372	394	ANKRD36B	Reduced Adjacency matrix
Glandular Endometrium	57304	435	GLS	Reduced Adjacency matrix
Glandular Endometrium	67626	493	ANKRD36	Reduced Adjacency matrix
Glandular Endometrium	79234	537	PGGHG	Reduced Adjacency matrix
Glandular Endometrium	80841	542	CLDN1	Reduced Adjacency matrix
Glandular Endometrium	95977	579	MUC1	Reduced Adjacency matrix
Glandular Endometrium	108257	595	SLC7A2	Reduced Adjacency matrix
Lumenal Endometrium	42078	180	HLA-DRB5	Reduced Adjacency matrix
Lumenal Endometrium	55510	361	HLA-DRB1	Reduced Adjacency matrix
Lumenal Endometrium	58810	388	CLDN1	Reduced Adjacency matrix
Lumenal Endometrium	65504	441	ANKRD36	Reduced Adjacency matrix
Lumenal Endometrium	67477	456	PGGHG	Reduced Adjacency matrix
Lumenal Endometrium	72367	480	ANKRD36B	Reduced Adjacency matrix
Lumenal Endometrium	75888	498	CLGN	Reduced Adjacency matrix
Lumenal Endometrium	76587	502	PEX6	Reduced Adjacency matrix
Lumenal Endometrium	80912	520	MUC1	Reduced Adjacency matrix
Lumenal Endometrium	81675	524	PLXNA4	Reduced Adjacency matrix
Lumenal Endometrium	83752	538	SLC7A2	Reduced Adjacency matrix
Lumenal Endometrium	86921	552	NR2F1	Reduced Adjacency matrix
Lumenal Endometrium	96532	575	GLS	Reduced Adjacency matrix
Fallopian Tube	39394	36	PGGHG	Reduced Adjacency matrix
Fallopian Tube	43754	56	ANKRD36B	Reduced Adjacency matrix
Fallopian Tube	49872	85	ANKRD36	Reduced Adjacency matrix
Fallopian Tube	50796	89	CLGN	Reduced Adjacency matrix
Fallopian Tube	63884	178	PEX6	Reduced Adjacency matrix
Fallopian Tube	65228	190	NR2F1	Reduced Adjacency matrix
Fallopian Tube	69180	225	PLXNA4	Reduced Adjacency matrix
Fallopian Tube	107477	460	GLS	Reduced Adjacency matrix
Fallopian Tube	119461	512	HLA-DRB1	Reduced Adjacency matrix
Fallopian Tube	122133	522	CLDN1	Reduced Adjacency matrix
Fallopian Tube	122616	524	HLA-DRB5	Reduced Adjacency matrix
