# Supplementary material for: Identification of novel differentiation trajectories and gene network associations with ectopic pregnancy in fallopian tube epithelium
Source: Hum Reprod. 2025 Nov 3;40(12):2369–81. doi: 10.1093/humrep/deaf200 (PMC12675418; doi:10.1093/humrep/deaf200)
Supplement: deaf200_Supplementary_Table_S6 [file deaf200_supplementary_table_s6.xlsx]

## Sheet: Sheet 1
Supplementary table S6: Phenotype associations with ECTOPIC GWAS eQTL rsIDs
Variant	Position	Eff. Allele	Trait	Beta	p-value	MAF	HWE	imp. score	ORbeta*
rs12904	155106697	G	O00-O08 Pregnancy with abortive outcome	0.00090625	0.011282	0.4099	0.8461	genotyped	1.06
rs12904	155106697	G	O82 Single delivery by Caesarean section	0.00034201	0.016926	0.4099	0.8461	genotyped	1.15
rs12904	155106697	G	O34 Maternal care for known or suspected abnormality of pelvic organs	0.00052709	0.024424	0.4099	0.8461	genotyped	1.08
rs12904	155106697	G	O80 Single spontaneous delivery	0.00059146	0.028439	0.4099	0.8461	genotyped	1.07
rs12904	155106697	G	O30-O48 Maternal care related to the fetus and amniotic cavity and possible delivery problems	0.00096901	0.03413	0.4099	0.8461	genotyped	1.03
rs12904	155106697	G	O02 Other abnormal products of conception	0.00043825	0.043424	0.4099	0.8461	genotyped	1.08
rs11264333	155108287	A	O00-O08 Pregnancy with abortive outcome	-0.00092554	0.0094902	0.410054	0.2269	0.998523	0.944
rs11264333	155108287	A	O34 Maternal care for known or suspected abnormality of pelvic organs	-0.00056165	0.016235	0.410054	0.2269	0.998523	0.919
rs11264333	155108287	A	O82 Single delivery by Caesarean section	-0.00034133	0.016885	0.410054	0.2269	0.998523	0.87
rs11264333	155108287	A	O30-O48 Maternal care related to the fetus and amniotic cavity and possible delivery problems	-0.00097612	0.032428	0.410054	0.2269	0.998523	0.966
rs11264333	155108287	A	O80 Single spontaneous delivery	-0.00055684	0.038662	0.410054	0.2269	0.998523	0.94
rs11264333	155108287	A	O02 Other abnormal products of conception	-0.00042553	0.049342	0.410054	0.2269	0.998523	0.928
rs4246529	155115260	C	O80-O84 Delivery	-0.00088737	0.0040474	0.410472	0.2296	0.996974	0.928
rs4246529	155115260	C	O82 Single delivery by Caesarean section	-0.00036525	0.010613	0.410472	0.2296	0.996974	0.862
rs4246529	155115260	C	O00-O08 Pregnancy with abortive outcome	-0.00087833	0.013887	0.410472	0.2296	0.996974	0.946
rs4246529	155115260	C	O34 Maternal care for known or suspected abnormality of pelvic organs	-0.00054594	0.019541	0.410472	0.2296	0.996974	0.921
rs4246529	155115260	C	O30-O48 Maternal care related to the fetus and amniotic cavity and possible delivery problems	-0.00092377	0.043048	0.410472	0.2296	0.996974	0.968
rs10157801	155120012	G	O82 Single delivery by Caesarean section	-0.000371	0.0094759	0.410192	0.3043	0.996682	0.859
rs10157801	155120012	G	O00-O08 Pregnancy with abortive outcome	-0.00088893	0.012814	0.410192	0.3043	0.996682	0.946
rs10157801	155120012	G	O34 Maternal care for known or suspected abnormality of pelvic organs	-0.00055789	0.01707	0.410192	0.3043	0.996682	0.92
rs10157801	155120012	G	O02 Other abnormal products of conception	-0.00044831	0.038558	0.410192	0.3043	0.996682	0.924
rs10157801	155120012	G	O30-O48 Maternal care related to the fetus and amniotic cavity and possible delivery problems	-0.00092534	0.042777	0.410192	0.3043	0.996682	0.968
rs10157801	155120012	G	O80 Single spontaneous delivery	-0.00053948	0.045352	0.410192	0.3043	0.996682	0.941
rs7364524	155121922	G	O82 Single delivery by Caesarean section	-0.00039538	0.0057861	0.404333	0.1813	0.996921	0.851
rs7364524	155121922	G	O00-O08 Pregnancy with abortive outcome	-0.00089817	0.012074	0.404333	0.1813	0.996921	0.945
rs7364524	155121922	G	O34 Maternal care for known or suspected abnormality of pelvic organs	-0.00053854	0.021555	0.404333	0.1813	0.996921	0.922
rs7364524	155121922	G	O30-O48 Maternal care related to the fetus and amniotic cavity and possible delivery problems	-0.00091783	0.044897	0.404333	0.1813	0.996921	0.968
rs7364524	155121922	G	N80-N98 Noninflammatory disorders of female genital tract	-0.0022974	0.048809	0.404333	0.1813	0.996921	0.987
rs6676150	155123837	C	O32 Maternal care for known or suspected malpresentation of foetus	0.00056516	0.0049003	0.393388	0.4375	0.994183	1.12
rs6676150	155123837	C	O82 Single delivery by Caesarean section	0.00031307	0.029931	0.393388	0.4375	0.994183	1.14
rs6676150	155123837	C	O00-O08 Pregnancy with abortive outcome	0.00077862	0.030629	0.393388	0.4375	0.994183	1.05
rs6676150	155123837	C	O34 Maternal care for known or suspected abnormality of pelvic organs	0.00047197	0.045386	0.393388	0.4375	0.994183	1.07
rs4971076	155124772	A	O82 Single delivery by Caesarean section	-0.00040036	0.0051902	0.404388	0.2114	0.997291	0.849
rs4971076	155124772	A	O00-O08 Pregnancy with abortive outcome	-0.00088685	0.01318	0.404388	0.2114	0.997291	0.946
rs4971076	155124772	A	O34 Maternal care for known or suspected abnormality of pelvic organs	-0.00054646	0.01968	0.404388	0.2114	0.997291	0.921
rs4971076	155124772	A	O30-O48 Maternal care related to the fetus and amniotic cavity and possible delivery problems	-0.0009134	0.045894	0.404388	0.2114	0.997291	0.968
rs4971076	155124772	A	N80-N98 Noninflammatory disorders of female genital tract	-0.0022956	0.048934	0.404388	0.2114	0.997291	0.987
rs4971052	155126018	T	O80-O84 Delivery	-0.0009272	0.0027231	0.404394	0.1989	0.99741	0.925
rs4971052	155126018	T	O82 Single delivery by Caesarean section	-0.00040179	0.0050294	0.404394	0.1989	0.99741	0.849
rs4971052	155126018	T	O00-O08 Pregnancy with abortive outcome	-0.00088359	0.013516	0.404394	0.1989	0.99741	0.946
rs4971052	155126018	T	O34 Maternal care for known or suspected abnormality of pelvic organs	-0.00054804	0.019321	0.404394	0.1989	0.99741	0.921
rs4971052	155126018	T	O30-O48 Maternal care related to the fetus and amniotic cavity and possible delivery problems	-0.00091458	0.045602	0.404394	0.1989	0.99741	0.968
rs4971052	155126018	T	N80-N98 Noninflammatory disorders of female genital tract	-0.0022876	0.049718	0.404394	0.1989	0.99741	0.987
rs11264334	155126599	C	O82 Single delivery by Caesarean section	-0.00040221	0.0049806	0.404366	0.1977	0.997548	0.849
rs11264334	155126599	C	O00-O08 Pregnancy with abortive outcome	-0.00088662	0.01319	0.404366	0.1977	0.997548	0.946
rs11264334	155126599	C	O34 Maternal care for known or suspected abnormality of pelvic organs	-0.00055124	0.018617	0.404366	0.1977	0.997548	0.921
rs11264334	155126599	C	O30-O48 Maternal care related to the fetus and amniotic cavity and possible delivery problems	-0.00091508	0.045465	0.404366	0.1977	0.997548	0.968
rs11264334	155126599	C	N80-N98 Noninflammatory disorders of female genital tract	-0.0022858	0.049873	0.404366	0.1977	0.997548	0.987
rs11264335	155126698	G	O82 Single delivery by Caesarean section	-0.00040229	0.0049708	0.404366	0.1976	0.997598	0.849
rs11264335	155126698	G	O00-O08 Pregnancy with abortive outcome	-0.00088651	0.0132	0.404366	0.1976	0.997598	0.946
rs11264335	155126698	G	O34 Maternal care for known or suspected abnormality of pelvic organs	-0.00055149	0.018561	0.404366	0.1976	0.997598	0.921
rs11264335	155126698	G	O30-O48 Maternal care related to the fetus and amniotic cavity and possible delivery problems	-0.00091613	0.045214	0.404366	0.1976	0.997598	0.968
rs11264335	155126698	G	N80-N98 Noninflammatory disorders of female genital tract	-0.0022875	0.049703	0.404366	0.1976	0.997598	0.987
rs10908458	155126948	C	O80-O84 Delivery	-0.00092904	0.0026671	0.404364	0.1977	0.997636	0.925
rs10908458	155126948	C	O82 Single delivery by Caesarean section	-0.0004026	0.0049367	0.404364	0.1977	0.997636	0.848
rs10908458	155126948	C	O00-O08 Pregnancy with abortive outcome	-0.0008867	0.013179	0.404364	0.1977	0.997636	0.946
rs10908458	155126948	C	O34 Maternal care for known or suspected abnormality of pelvic organs	-0.00055219	0.018409	0.404364	0.1977	0.997636	0.9
rs10908458	155126948	C	O30-O48 Maternal care related to the fetus and amniotic cavity and possible delivery problems	-0.00091573	0.045305	0.404364	0.1977	0.997636	0.968
rs4971078	155129023	G	O82 Single delivery by Caesarean section	-0.00041202	0.0040055	0.404317	0.2052	0.998273	0.845
rs4971078	155129023	G	O00-O08 Pregnancy with abortive outcome	-0.00088426	0.013407	0.404317	0.2052	0.998273	0.946
rs4971078	155129023	G	O34 Maternal care for known or suspected abnormality of pelvic organs	-0.00056444	0.015941	0.404317	0.2052	0.998273	0.919
rs4971078	155129023	G	O30-O48 Maternal care related to the fetus and amniotic cavity and possible delivery problems	-0.00092168	0.043865	0.404317	0.2052	0.998273	0.968
rs12129003	155129562	A	O80-O84 Delivery	-0.00092911	0.0026622	0.404071	0.2315	0.997563	0.925
rs12129003	155129562	A	O82 Single delivery by Caesarean section	-0.0004029	0.0048997	0.404071	0.2315	0.997563	0.848
rs12129003	155129562	A	O00-O08 Pregnancy with abortive outcome	-0.0009037	0.011514	0.404071	0.2315	0.997563	0.945
rs12129003	155129562	A	O34 Maternal care for known or suspected abnormality of pelvic organs	-0.00055193	0.018453	0.404071	0.2315	0.997563	0.921
rs12129003	155129562	A	N80-N98 Noninflammatory disorders of female genital tract	-0.002319	0.04661	0.404071	0.2315	0.997563	0.986
rs12129003	155129562	A	O02 Other abnormal products of conception	-0.00042653	0.049344	0.404071	0.2315	0.997563	0.928
rs4971054	155130258	G	O82 Single delivery by Caesarean section	-0.0004096	0.004221	0.40395	0.1891	0.998602	0.846
rs4971054	155130258	G	O00-O08 Pregnancy with abortive outcome	-0.00091161	0.010786	0.40395	0.1891	0.998602	0.944
rs4971054	155130258	G	O34 Maternal care for known or suspected abnormality of pelvic organs	-0.00056465	0.015891	0.40395	0.1891	0.998602	0.919
rs4971054	155130258	G	N80-N98 Noninflammatory disorders of female genital tract	-0.0023422	0.044399	0.40395	0.1891	0.998602	0.986
rs4971054	155130258	G	O30-O48 Maternal care related to the fetus and amniotic cavity and possible delivery problems	-0.00091061	0.046435	0.40395	0.1891	0.998602	0.969
rs34257409	155131394	T	O80-O84 Delivery	-0.00095792	0.0019337	0.404139	0.1187	0.999452	0.923
rs34257409	155131394	T	O82 Single delivery by Caesarean section	-0.00042158	0.0032128	0.404139	0.1187	0.999452	0.842
rs34257409	155131394	T	O00-O08 Pregnancy with abortive outcome	-0.00090833	0.011024	0.404139	0.1187	0.999452	0.945
rs34257409	155131394	T	O34 Maternal care for known or suspected abnormality of pelvic organs	-0.00055468	0.017773	0.404139	0.1187	0.999452	0.92
rs34257409	155131394	T	N95 Menopausal and other perimenopausal disorders	-0.0012478	0.038739	0.404139	0.1187	0.999452	0.972
rs34257409	155131394	T	O02 Other abnormal products of conception	-0.00043077	0.046928	0.404139	0.1187	0.999452	0.927
rs4276913	155131673	G	O80-O84 Delivery	-0.0009547	0.002002	0.404087	0.1153	0.999496	0.923
rs4276913	155131673	G	O82 Single delivery by Caesarean section	-0.00042103	0.0032512	0.404087	0.1153	0.999496	0.842
rs4276913	155131673	G	O00-O08 Pregnancy with abortive outcome	-0.00089485	0.012269	0.404087	0.1153	0.999496	0.945
rs4276913	155131673	G	O34 Maternal care for known or suspected abnormality of pelvic organs	-0.00055304	0.018108	0.404087	0.1153	0.999496	0.92
rs4276913	155131673	G	N80-N98 Noninflammatory disorders of female genital tract	-0.0024271	0.037112	0.404087	0.1153	0.999496	0.986
rs4276913	155131673	G	O02 Other abnormal products of conception	-0.00042886	0.047906	0.404087	0.1153	0.999496	0.927
rs12028043	155132836	A	O80-O84 Delivery	0.0010141	0.0010612	0.4037	0.7986	genotyped	1.09
rs12028043	155132836	A	O82 Single delivery by Caesarean section	0.0004396	0.0021771	0.4037	0.7986	genotyped	1.2
rs12028043	155132836	A	O00-O08 Pregnancy with abortive outcome	0.00093568	0.0090019	0.4037	0.7986	genotyped	1.06
rs12028043	155132836	A	O34 Maternal care for known or suspected abnormality of pelvic organs	0.00055871	0.017237	0.4037	0.7986	genotyped	1.09
rs12028043	155132836	A	N95 Menopausal and other perimenopausal disorders	0.0012525	0.038495	0.4037	0.7986	genotyped	1.03
rs12028043	155132836	A	O80 Single spontaneous delivery	0.00055799	0.039029	0.4037	0.7986	genotyped	1.06
rs12028043	155132836	A	O02 Other abnormal products of conception	0.00042775	0.049055	0.4037	0.7986	genotyped	1.08
rs12127609	155133491	C	O80-O84 Delivery	-0.00097079	0.0016805	0.404396	0.1129	0.999141	0.922
rs12127609	155133491	C	O82 Single delivery by Caesarean section	-0.00042357	0.0030739	0.404396	0.1129	0.999141	0.841
rs12127609	155133491	C	O00-O08 Pregnancy with abortive outcome	-0.00091878	0.010142	0.404396	0.1129	0.999141	0.944
rs12127609	155133491	C	O34 Maternal care for known or suspected abnormality of pelvic organs	-0.00056314	0.016119	0.404396	0.1129	0.999141	0.919
rs12127609	155133491	C	N80-N98 Noninflammatory disorders of female genital tract	-0.0024218	0.037557	0.404396	0.1129	0.999141	0.986
rs12127609	155133491	C	N31 Neuromuscular dysfunction of bladder, not elsewhere classified	-0.00026914	0.042242	0.404396	0.1129	0.999141	0.933
rs12127609	155133491	C	O02 Other abnormal products of conception	-0.00043958	0.042625	0.404396	0.1129	0.999141	0.925
rs4460629	155135335	C	O82 Single delivery by Caesarean section	-0.00044754	0.0014681	0.48643	0.8536	0.999064	0.833
rs4460629	155135335	C	O00-O08 Pregnancy with abortive outcome	-0.0010314	0.0033356	0.48643	0.8536	0.999064	0.937
rs4460629	155135335	C	O80-O84 Delivery	-0.00085641	0.0048249	0.48643	0.8536	0.999064	0.931
rs4460629	155135335	C	O34 Maternal care for known or suspected abnormality of pelvic organs	-0.00056955	0.013327	0.48643	0.8536	0.999064	0.918
rs4460629	155135335	C	O02 Other abnormal products of conception	-0.00048561	0.022745	0.48643	0.8536	0.999064	0.918
rs4460629	155135335	C	O32 Maternal care for known or suspected malpresentation of foetus	-0.00041969	0.032242	0.48643	0.8536	0.999064	0.916
rs12752585	155135406	A	O82 Single delivery by Caesarean section	-0.00044583	0.0015286	0.486212	0.8832	0.99932	0.834
rs12752585	155135406	A	O00-O08 Pregnancy with abortive outcome	-0.0010214	0.003649	0.486212	0.8832	0.99932	0.938
rs12752585	155135406	A	O80-O84 Delivery	-0.00085057	0.0051152	0.486212	0.8832	0.99932	0.931
rs12752585	155135406	A	O34 Maternal care for known or suspected abnormality of pelvic organs	-0.00056487	0.01409	0.486212	0.8832	0.99932	0.91
rs12752585	155135406	A	O02 Other abnormal products of conception	-0.00048037	0.02423	0.486212	0.8832	0.99932	0.919
rs12752585	155135406	A	O32 Maternal care for known or suspected malpresentation of foetus	-0.00041614	0.033704	0.486212	0.8832	0.99932	0.917
rs4971085	155138222	C	O82 Single delivery by Caesarean section	-0.00044436	0.0015821	0.486285	0.8833	0.999634	0.834
rs4971085	155138222	C	O00-O08 Pregnancy with abortive outcome	-0.0010249	0.0035281	0.486285	0.8833	0.999634	0.938
rs4971085	155138222	C	O80-O84 Delivery	-0.00085571	0.0048478	0.486285	0.8833	0.999634	0.931
rs4971085	155138222	C	O34 Maternal care for known or suspected abnormality of pelvic organs	-0.00056667	0.013774	0.486285	0.8833	0.999634	0.918
rs4971085	155138222	C	O02 Other abnormal products of conception	-0.00048323	0.023379	0.486285	0.8833	0.999634	0.918
rs4971085	155138222	C	O32 Maternal care for known or suspected malpresentation of foetus	-0.00041797	0.032905	0.486285	0.8833	0.999634	0.917
rs11264337	155138450	T	O82 Single delivery by Caesarean section	-0.0004446	0.0015723	0.486231	0.8779	0.999686	0.834
rs11264337	155138450	T	O00-O08 Pregnancy with abortive outcome	-0.0010183	0.0037459	0.486231	0.8779	0.999686	0.938
rs11264337	155138450	T	O80-O84 Delivery	-0.00086004	0.0046353	0.486231	0.8779	0.999686	0.93
rs11264337	155138450	T	O34 Maternal care for known or suspected abnormality of pelvic organs	-0.00056578	0.01392	0.486231	0.8779	0.999686	0.919
rs11264337	155138450	T	O02 Other abnormal products of conception	-0.0004832	0.023382	0.486231	0.8779	0.999686	0.918
rs11264337	155138450	T	O32 Maternal care for known or suspected malpresentation of foetus	-0.00041941	0.032302	0.486231	0.8779	0.999686	0.916
rs11264338	155138557	G	O82 Single delivery by Caesarean section	-0.00044461	0.001572	0.486232	0.8779	0.999684	0.834
rs11264338	155138557	G	O00-O08 Pregnancy with abortive outcome	-0.0010184	0.0037448	0.486232	0.8779	0.999684	0.938
rs11264338	155138557	G	O80-O84 Delivery	-0.00086007	0.004634	0.486232	0.8779	0.999684	0.93
rs11264338	155138557	G	O34 Maternal care for known or suspected abnormality of pelvic organs	-0.0005658	0.013917	0.486232	0.8779	0.999684	0.919
rs11264338	155138557	G	O02 Other abnormal products of conception	-0.00048321	0.023379	0.486232	0.8779	0.999684	0.918
rs11264338	155138557	G	O32 Maternal care for known or suspected malpresentation of foetus	-0.00041943	0.032296	0.486232	0.8779	0.999684	0.916
rs7556304	155139509	C	O82 Single delivery by Caesarean section	-0.00044404	0.0015932	0.486205	0.8833	0.999775	0.834
rs7556304	155139509	C	O00-O08 Pregnancy with abortive outcome	-0.0010179	0.0037585	0.486205	0.8833	0.999775	0.938
rs7556304	155139509	C	O80-O84 Delivery	-0.00085894	0.0046868	0.486205	0.8833	0.999775	0.93
rs7556304	155139509	C	O34 Maternal care for known or suspected abnormality of pelvic organs	-0.00056552	0.013959	0.486205	0.8833	0.999775	0.919
rs7556304	155139509	C	O02 Other abnormal products of conception	-0.00048294	0.023452	0.486205	0.8833	0.999775	0.918
rs7556304	155139509	C	O32 Maternal care for known or suspected malpresentation of foetus	-0.00041873	0.032577	0.486205	0.8833	0.999775	0.917
rs11264339	155140648	C	O82 Single delivery by Caesarean section	0.00044108	0.001739	0.486	0.5407	genotyped	1.2
rs11264339	155140648	C	O00-O08 Pregnancy with abortive outcome	0.0010186	0.0037866	0.486	0.5407	genotyped	1.07
rs11264339	155140648	C	O80-O84 Delivery	0.00087895	0.0038592	0.486	0.5407	genotyped	1.08
rs11264339	155140648	C	O34 Maternal care for known or suspected abnormality of pelvic organs	0.00057348	0.012801	0.486	0.5407	genotyped	1.09
rs11264339	155140648	C	O32 Maternal care for known or suspected malpresentation of foetus	0.00041555	0.034181	0.486	0.5407	genotyped	1.09
rs4421576	155142210	G	O82 Single delivery by Caesarean section	-0.00044386	0.0016005	0.48622	0.8779	0.999768	0.834
rs4421576	155142210	G	O00-O08 Pregnancy with abortive outcome	-0.0010252	0.0035191	0.48622	0.8779	0.999768	0.938
rs4421576	155142210	G	O80-O84 Delivery	-0.0008587	0.0046991	0.48622	0.8779	0.999768	0.93
rs4421576	155142210	G	O34 Maternal care for known or suspected abnormality of pelvic organs	-0.00056635	0.013822	0.48622	0.8779	0.999768	0.919
rs4421576	155142210	G	O02 Other abnormal products of conception	-0.00047547	0.025689	0.48622	0.8779	0.999768	0.92
rs4421576	155142210	G	O32 Maternal care for known or suspected malpresentation of foetus	-0.00041969	0.032183	0.48622	0.8779	0.999768	0.916
rs4276914	155142229	A	O82 Single delivery by Caesarean section	-0.00044379	0.001603	0.486217	0.8752	0.999777	0.834
rs4276914	155142229	A	O00-O08 Pregnancy with abortive outcome	-0.0010248	0.0035322	0.486217	0.8752	0.999777	0.938
rs4276914	155142229	A	O80-O84 Delivery	-0.00085939	0.0046653	0.486217	0.8752	0.999777	0.93
rs4276914	155142229	A	O34 Maternal care for known or suspected abnormality of pelvic organs	-0.00056631	0.013829	0.486217	0.8752	0.999777	0.919
rs4276914	155142229	A	O02 Other abnormal products of conception	-0.00047537	0.025717	0.486217	0.8752	0.999777	0.92
rs4276914	155142229	A	O32 Maternal care for known or suspected malpresentation of foetus	-0.00041965	0.032198	0.486217	0.8752	0.999777	0.916
rs4971088	155142883	A	O82 Single delivery by Caesarean section	-0.00044358	0.0016148	0.486179	0.8779	0.999359	0.834
rs4971088	155142883	A	O00-O08 Pregnancy with abortive outcome	-0.0010171	0.0037923	0.486179	0.8779	0.999359	0.938
rs4971088	155142883	A	O80-O84 Delivery	-0.00085865	0.0047092	0.486179	0.8779	0.999359	0.93
rs4971088	155142883	A	O34 Maternal care for known or suspected abnormality of pelvic organs	-0.00056868	0.013453	0.486179	0.8779	0.999359	0.918
rs4971088	155142883	A	O02 Other abnormal products of conception	-0.00047526	0.02578	0.486179	0.8779	0.999359	0.92
rs4971088	155142883	A	O32 Maternal care for known or suspected malpresentation of foetus	-0.00042233	0.031147	0.486179	0.8779	0.999359	0.916
rs4971089	155142927	G	O82 Single delivery by Caesarean section	-0.00044348	0.001619	0.486176	0.8752	0.999289	0.834
rs4971089	155142927	G	O00-O08 Pregnancy with abortive outcome	-0.0010247	0.0035409	0.486176	0.8752	0.999289	0.938
rs4971089	155142927	G	O80-O84 Delivery	-0.00085814	0.0047349	0.486176	0.8752	0.999289	0.931
rs4971089	155142927	G	O34 Maternal care for known or suspected abnormality of pelvic organs	-0.00056873	0.013448	0.486176	0.8752	0.999289	0.918
rs4971089	155142927	G	O02 Other abnormal products of conception	-0.00047501	0.025863	0.486176	0.8752	0.999289	0.92
rs4971089	155142927	G	O32 Maternal care for known or suspected malpresentation of foetus	-0.00042236	0.031138	0.486176	0.8752	0.999289	0.916
rs4971091	155143768	T	O82 Single delivery by Caesarean section	-0.00036308	0.012196	0.377314	0.1907	0.996598	0.862
rs4971091	155143768	T	O00-O08 Pregnancy with abortive outcome	-0.00088794	0.01412	0.377314	0.1907	0.996598	0.946
rs4971091	155143768	T	O34 Maternal care for known or suspected abnormality of pelvic organs	-0.00049475	0.036788	0.377314	0.1907	0.996598	0.928
rs4971093	155144300	A	O82 Single delivery by Caesarean section	-0.00036151	0.012601	0.377238	0.1956	0.996086	0.863
rs4971093	155144300	A	O00-O08 Pregnancy with abortive outcome	-0.00089062	0.013859	0.377238	0.1956	0.996086	0.946
rs4971093	155144300	A	O34 Maternal care for known or suspected abnormality of pelvic organs	-0.00050158	0.034319	0.377238	0.1956	0.996086	0.927
rs4971059	155148781	A	O00-O08 Pregnancy with abortive outcome	-0.0009584	0.008693	0.361953	0.1451	0.993989	0.942
rs4971059	155148781	A	O34 Maternal care for known or suspected abnormality of pelvic organs	-0.00060481	0.011456	0.361953	0.1451	0.993989	0.913
rs4971059	155148781	A	O82 Single delivery by Caesarean section	-0.00034185	0.019413	0.361953	0.1451	0.993989	0.87
rs4971059	155148781	A	O30-O48 Maternal care related to the fetus and amniotic cavity and possible delivery problems	-0.0010108	0.030477	0.361953	0.1451	0.993989	0.965
rs3814316	155149718	A	O34 Maternal care for known or suspected abnormality of pelvic organs	-0.00062172	0.0091335	0.369195	0.2104	0.991887	0.911
rs3814316	155149718	A	O82 Single delivery by Caesarean section	-0.00037775	0.0095743	0.369195	0.2104	0.991887	0.857
rs3814316	155149718	A	O00-O08 Pregnancy with abortive outcome	-0.00089565	0.013912	0.369195	0.2104	0.991887	0.945
rs11264341	155151493	C	O00-O08 Pregnancy with abortive outcome	0.0010141	0.004335	0.4268	0.2271	genotyped	1.07
rs11264341	155151493	C	O03 Spontaneous abortion	0.00056103	0.011389	0.4268	0.2271	genotyped	1.1
rs11264341	155151493	C	O36 Maternal care for other known or suspected foetal problems	0.00059816	0.020335	0.4268	0.2271	genotyped	1.08
rs11264341	155151493	C	O16 Unspecified maternal hypertension	0.00031913	0.030767	0.4268	0.2271	genotyped	1.13
rs11264341	155151493	C	N80 Endometriosis	-0.00075754	0.042107	0.4268	0.2271	genotyped	0.956
rs9426886	155151754	T	O00-O08 Pregnancy with abortive outcome	-0.0010028	0.0046153	0.428124	0.1017	0.998109	0.939
rs9426886	155151754	T	O03 Spontaneous abortion	-0.00055353	0.012174	0.428124	0.1017	0.998109	0.912
rs9426886	155151754	T	O36 Maternal care for other known or suspected foetal problems	-0.00060934	0.017629	0.428124	0.1017	0.998109	0.929
rs9426886	155151754	T	O34 Maternal care for known or suspected abnormality of pelvic organs	-0.00048229	0.037495	0.428124	0.1017	0.998109	0.93
rs9426886	155151754	T	O30-O48 Maternal care related to the fetus and amniotic cavity and possible delivery problems	-0.00093144	0.039648	0.428124	0.1017	0.998109	0.968
rs4971100	155155731	A	O00-O08 Pregnancy with abortive outcome	-0.0009903	0.0052478	0.425398	0.1056	0.995649	0.94
rs4971100	155155731	A	O03 Spontaneous abortion	-0.0005692	0.010096	0.425398	0.1056	0.995649	0.91
rs4971100	155155731	A	O36 Maternal care for other known or suspected foetal problems	-0.00059983	0.019738	0.425398	0.1056	0.995649	0.93
rs4971100	155155731	A	O30-O48 Maternal care related to the fetus and amniotic cavity and possible delivery problems	-0.00092046	0.04248	0.425398	0.1056	0.995649	0.968
rs4971101	155157635	A	O00-O08 Pregnancy with abortive outcome	-0.00096738	0.006367	0.425155	0.1217	0.996925	0.941
rs4971101	155157635	A	O03 Spontaneous abortion	-0.00056244	0.01098	0.425155	0.1217	0.996925	0.911
rs4971101	155157635	A	O36 Maternal care for other known or suspected foetal problems	-0.00058969	0.021841	0.425155	0.1217	0.996925	0.931
s4971101	155157635	A	O34 Maternal care for known or suspected abnormality of pelvic organs	-0.00048066	0.038457	0.425155	0.1217	0.996925	0.93
rs4971101	155157635	A	O30-O48 Maternal care related to the fetus and amniotic cavity and possible delivery problems	-0.0009386	0.038465	0.425155	0.1217	0.996925	0.968
rs2070803	155157715	G	O00-O08 Pregnancy with abortive outcome	-0.00095518	0.007059	0.425309	0.1226	0.997114	0.942
rs2070803	155157715	G	O03 Spontaneous abortion	-0.0005498	0.012906	0.425309	0.1226	0.997114	0.913
rs2070803	155157715	G	O36 Maternal care for other known or suspected foetal problems	-0.00058621	0.022624	0.425309	0.1226	0.997114	0.931
rs2070803	155157715	G	O30-O48 Maternal care related to the fetus and amniotic cavity and possible delivery problems	-0.0009165	0.04325	0.425309	0.1226	0.997114	0.9
rs2070803	155157715	G	O34 Maternal care for known or suspected abnormality of pelvic organs	-0.00046524	0.0451	0.425309	0.1226	0.997114	0.933
rs7366775	155168930	A	O00-O08 Pregnancy with abortive outcome	-0.0010008	0.0047474	0.425099	0.1544	0.997766	0.939
rs7366775	155168930	A	O03 Spontaneous abortion	-0.00058785	0.0078296	0.425099	0.1544	0.997766	0.907
rs7366775	155168930	A	O36 Maternal care for other known or suspected foetal problems	-0.00058611	0.0226	0.425099	0.1544	0.997766	0.931
rs7366775	155168930	A	O30-O48 Maternal care related to the fetus and amniotic cavity and possible delivery problems	-0.00096259	0.033699	0.425099	0.1544	0.997766	0.967
rs7366775	155168930	A	O34 Maternal care for known or suspected abnormality of pelvic organs	-0.00047484	0.040781	0.425099	0.1544	0.997766	0.931
rs423144	155169355	T	O00-O08 Pregnancy with abortive outcome	-0.00099795	0.0048691	0.425047	0.1513	0.99775	0.939
rs423144	155169355	T	O03 Spontaneous abortion	-0.00058612	0.0080151	0.425047	0.1513	0.99775	0.907
rs423144	155169355	T	O36 Maternal care for other known or suspected foetal problems	-0.00057393	0.02557	0.425047	0.1513	0.99775	0.933
rs423144	155169355	T	O30-O48 Maternal care related to the fetus and amniotic cavity and possible delivery problems	-0.00094504	0.037079	0.425047	0.1513	0.99775	0.967
rs423144	155169355	T	O34 Maternal care for known or suspected abnormality of pelvic organs	-0.00047158	0.042185	0.425047	0.1513	0.99775	0.932
rs2075571	155174106	T	O00-O08 Pregnancy with abortive outcome	-0.0010049	0.0045881	0.423938	0.21	0.997983	0.939
rs2075571	155174106	T	O03 Spontaneous abortion	-0.00055743	0.011696	0.423938	0.21	0.997983	0.911
rs2075571	155174106	T	O36 Maternal care for other known or suspected foetal problems	-0.00053413	0.037758	0.423938	0.21	0.997983	0.937
rs2075571	155174106	T	O30-O48 Maternal care related to the fetus and amniotic cavity and possible delivery problems	-0.00089012	0.049605	0.423938	0.21	0.997983	0.969
rs370545	155175390	G	O00-O08 Pregnancy with abortive outcome	-0.0010837	0.0020441	0.468699	0.1357	0.998517	0.934
rs370545	155175390	G	O03 Spontaneous abortion	-0.00055252	0.011703	0.468699	0.1357	0.998517	0.912
rs370545	155175390	G	O02 Other abnormal products of conception	-0.00052631	0.013567	0.468699	0.1357	0.998517	0.911
rs370545	155175390	G	O34 Maternal care for known or suspected abnormality of pelvic organs	-0.00055527	0.015829	0.468699	0.1357	0.998517	0.92
rs370545	155175390	G	O16 Unspecified maternal hypertension	-0.00034122	0.019473	0.468699	0.1357	0.998517	0.879
rs370545	155175390	G	O36 Maternal care for other known or suspected foetal problems	-0.00057045	0.025204	0.468699	0.1357	0.998517	0.933
rs370545	155175390	G	O36 Maternal care for other known or suspected foetal problems	-0.00057045	0.025204	0.468699	0.1357	0.998517	0.933
rs370545	155175390	G	O30-O48 Maternal care related to the fetus and amniotic cavity and possible delivery problems	-0.0009458	0.035333	0.468699	0.1357	0.998517	0.967
rs914615	155175892	G	O00-O08 Pregnancy with abortive outcome	-0.0010836	0.0020461	0.468722	0.1366	0.998498	0.934
rs914615	155175892	G	O03 Spontaneous abortion	-0.0005535	0.011556	0.468722	0.1366	0.998498	0.912
rs914615	155175892	G	O02 Other abnormal products of conception	-0.0005254	0.013729	0.468722	0.1366	0.998498	0.912
s914615	155175892	G	O34 Maternal care for known or suspected abnormality of pelvic organs	-0.00055407	0.016057	0.468722	0.1366	0.998498	0.92
rs914615	155175892	G	O16 Unspecified maternal hypertension	-0.00034296	0.018863	0.468722	0.1366	0.998498	0.878
rs914615	155175892	G	O36 Maternal care for other known or suspected foetal problems	-0.00056942	0.025469	0.468722	0.1366	0.998498	0.933
rs914615	155175892	G	O32 Maternal care for known or suspected malpresentation of foetus	-0.0004324	0.027372	0.468722	0.1366	0.998498	0.914
rs914615	155175892	G	O82 Single delivery by Caesarean section	-0.00029843	0.033922	0.468722	0.1366	0.998498	0.885
rs914615	155175892	G	O30-O48 Maternal care related to the fetus and amniotic cavity and possible delivery problems	-0.00094137	0.0362	0.468722	0.1366	0.998498	0.968
rs760077	155178782	T	O00-O08 Pregnancy with abortive outcome	-0.00097364	0.0066822	0.3977	0.5966	genotyped	0.941
rs760077	155178782	T	O03 Spontaneous abortion	-0.00053219	0.017452	0.3977	0.5966	genotyped	0.915
rs760077	155178782	T	O32 Maternal care for known or suspected malpresentation of foetus	-0.00046024	0.021517	0.3977	0.5966	genotyped	0.909
rs760077	155178782	T	O02 Other abnormal products of conception	-0.00046578	0.032466	0.3977	0.5966	genotyped	0.921
rs760077	155178782	T	O82 Single delivery by Caesarean section	-0.00030608	0.03321	0.3977	0.5966	genotyped	0.883
rs760077	155178782	T	O80-O84 Delivery	-0.00063101	0.042066	0.3977	0.5966	genotyped	0.948
rs1057941	155186742	A	O00-O08 Pregnancy with abortive outcome	-0.0009499	0.0079609	0.398893	0.08296	0.995792	0.942
rs1057941	155186742	A	O03 Spontaneous abortion	-0.00057834	0.0095809	0.398893	0.08296	0.995792	0.908
rs1057941	155186742	A	O34 Maternal care for known or suspected abnormality of pelvic organs	-0.00047616	0.042225	0.398893	0.08296	0.995792	0.931
rs1057941	155186742	A	O36 Maternal care for other known or suspected foetal problems	-0.0005132	0.048057	0.398893	0.08296	0.995792	0.94
rs4390169	155106054	G	O82 Single delivery by Caesarean section	0.00045028	0.00138	0.478933	0.8003	0.999749	1.2
rs4390169	155106054	G	O80-O84 Delivery	0.00091907	0.002501	0.478933	0.8003	0.999749	1.08
rs4390169	155106054	G	O34 Maternal care for known or suspected abnormality of pelvic organs	0.00059769	0.0094332	0.478933	0.8003	0.999749	1.09
rs4390169	155106054	G	O00-O08 Pregnancy with abortive outcome	0.00084496	0.016246	0.478933	0.8003	0.999749	1.05
rs4390169	155106054	G	O30-O48 Maternal care related to the fetus and amniotic cavity and possible delivery problems	0.00097081	0.030838	0.478933	0.8003	0.999749	1.03
rs4390169	155106054	G	O32 Maternal care for known or suspected malpresentation of foetus	0.00039042	0.046476	0.478933	0.8003	0.999749	1.08
rs4390169	155106054	G	O02 Other abnormal products of conception	0.0004207	0.048577	0.478933	0.8003	0.999749	1.08
rs4745	155106227	T	O82 Single delivery by Caesarean section	0.00045062	0.0014269	0.4788	0.233	genotyped	1.2
rs4745	155106227	T	O80-O84 Delivery	0.00086387	0.0046409	0.4788	0.233	genotyped	1.08
rs4745	155106227	T	O34 Maternal care for known or suspected abnormality of pelvic organs	0.00061646	0.0076441	0.4788	0.233	genotyped	1.1
s4745	155106227	T	O00-O08 Pregnancy with abortive outcome	0.00084411	0.016762	0.4788	0.233	genotyped	1.05
rs4745	155106227	T	O30-O48 Maternal care related to the fetus and amniotic cavity and possible delivery problems	0.00096202	0.033041	0.4788	0.233	genotyped	1.03
rs4971073	155113104	T	O34 Maternal care for known or suspected abnormality of pelvic organs	-0.00067815	0.0043417	0.375776	0.3037	0.995509	0.903
rs4971073	155113104	T	O80-O84 Delivery	-0.00082241	0.0088023	0.375776	0.3037	0.995509	0.933
rs4971073	155113104	T	O82 Single delivery by Caesarean section	-0.00036387	0.012311	0.375776	0.3037	0.995509	0.862
rs4971073	155113104	T	O30-O48 Maternal care related to the fetus and amniotic cavity and possible delivery problems	-0.0010367	0.025568	0.375776	0.3037	0.995509	0.964
rs4644481	155130900	T	O82 Single delivery by Caesarean section	-0.00045148	0.0014904	0.432959	0.03066	0.992814	0.832
rs4644481	155130900	T	O34 Maternal care for known or suspected abnormality of pelvic organs	-0.00071096	0.0022261	0.432959	0.03066	0.992814	0.899
rs4644481	155130900	T	O80-O84 Delivery	-0.00076804	0.012344	0.432959	0.03066	0.992814	0.938
rs4644481	155130900	T	O30-O48 Maternal care related to the fetus and amniotic cavity and possible delivery problems	-0.0011172	0.013858	0.432959	0.03066	0.992814	0.962
rs4644481	155130900	T	O00-O08 Pregnancy with abortive outcome	-0.00083476	0.018697	0.432959	0.03066	0.992814	0.949
rs4644481	155130900	T	O02 Other abnormal products of conception	-0.00044433	0.039109	0.432959	0.03066	0.992814	0.925
rs4644481	155130900	T	N80-N98 Noninflammatory disorders of female genital tract	-0.0023076	0.046047	0.432959	0.03066	0.992814	0.986
rs4644481	155130900	T	O10-O16 Oedema, proteinuria and hypertensive disorders in pregnancy, childbirth and the puerperium	-0.00042977	0.047357	0.432959	0.03066	0.992814	0.929
rs10908456	155086148	A	O34 Maternal care for known or suspected abnormality of pelvic organs	-0.00063273	0.0064049	0.436308	0.1955	0.994141	0.909
rs10908456	155086148	A	O82 Single delivery by Caesarean section	-0.00036069	0.011022	0.436308	0.1955	0.994141	0.863
rs10908456	155086148	A	O80-O84 Delivery	-0.00062952	0.039948	0.436308	0.1955	0.994141	0.949
rs4303067	155086571	T	O34 Maternal care for known or suspected abnormality of pelvic organs	-0.00063147	0.0065146	0.436238	0.1896	0.99393	0.91
rs4303067	155086571	T	O82 Single delivery by Caesarean section	-0.00035989	0.011206	0.436238	0.1896	0.99393	0.863
rs10908454	155066416	A	O82 Single delivery by Caesarean section	-0.00037542	0.0077067	0.471081	0.3188	0.996966	0.858
rs10908454	155066416	A	O34 Maternal care for known or suspected abnormality of pelvic organs	-0.00061047	0.0080702	0.471081	0.3188	0.996966	0.912
rs10908454	155066416	A	O36 Maternal care for other known or suspected foetal problems	-0.00056062	0.02804	0.471081	0.3188	0.996966	0.934
rs10908454	155066416	A	N80-N98 Noninflammatory disorders of female genital tract	-0.0023852	0.037504	0.471081	0.3188	0.996966	0.986
rs10908454	155066416	A	O02 Other abnormal products of conception	-0.00043174	0.043152	0.471081	0.3188	0.996966	0.927
rs12039316	155073221	T	O34 Maternal care for known or suspected abnormality of pelvic organs	-0.00063742	0.0059189	0.437018	0.1842	0.998049	0.909
rs12039316	155073221	T	O82 Single delivery by Caesarean section	-0.00036413	0.010124	0.437018	0.1842	0.998049	0.862
rs12039316	155073221	T	O80-O84 Delivery	-0.00061523	0.044234	0.437018	0.1842	0.998049	0.95
rs4361977	155076079	T	O34 Maternal care for known or suspected abnormality of pelvic organs	-0.00060966	0.0085873	0.432625	0.2811	0.99706	0.913
rs4361977	155076079	T	O82 Single delivery by Caesarean section	-0.00033073	0.019706	0.432625	0.2811	0.99706	0.874
rs4361977	155076079	T	O30-O48 Maternal care related to the fetus and amniotic cavity and possible delivery problems	-0.00091217	0.044057	0.432625	0.2811	0.99706	0.969
rs7367207	155079477	T	O34 Maternal care for known or suspected abnormality of pelvic organs	-0.00064177	0.0056129	0.436615	0.2313	0.997179	0.908
rs7367207	155079477	T	O82 Single delivery by Caesarean section	-0.00037059	0.0089008	0.436615	0.2313	0.997179	0.86
rs7367207	155079477	T	O80-O84 Delivery	-0.00063349	0.038407	0.436615	0.2313	0.997179	0.948
rs7367897	155083289	T	O34 Maternal care for known or suspected abnormality of pelvic organs	-0.00065351	0.0047954	0.436799	0.2248	0.997155	0.907
rs7367897	155083289	T	O82 Single delivery by Caesarean section	-0.00036512	0.0099537	0.436799	0.2248	0.997155	0.862
rs7367897	155083289	T	O80-O84 Delivery	-0.00062987	0.039511	0.436799	0.2248	0.997155	0.949
rs11264322	155087933	A	O34 Maternal care for known or suspected abnormality of pelvic organs	-0.00060303	0.0095036	0.430917	0.2152	0.99284	0.913
rs11264322	155087933	A	O82 Single delivery by Caesarean section	-0.00036779	0.0096795	0.430917	0.2152	0.99284	0.861
rs11264322	155087933	A	O80-O84 Delivery	-0.00063119	0.0398	0.430917	0.2152	0.99284	0.948
rs7366138	155088350	A	O80-O84 Delivery	-0.00080843	0.0092124	0.400324	0.6211	0.992743	0.934
rs7366138	155088350	A	O82 Single delivery by Caesarean section	-0.00031069	0.030674	0.400324	0.6211	0.992743	0.881
rs7366138	155088350	A	O34 Maternal care for known or suspected abnormality of pelvic organs	-0.00049588	0.034941	0.400324	0.6211	0.992743	0.928
rs7535292	155127749	C	O82 Single delivery by Caesarean section	-0.00049158	0.00048981	0.472611	0.883	0.997612	0.818
rs7535292	155127749	C	O80-O84 Delivery	-0.00089859	0.0031692	0.472611	0.883	0.997612	0.927
rs7535292	155127749	C	O34 Maternal care for known or suspected abnormality of pelvic organs	-0.00060867	0.008312	0.472611	0.883	0.997612	0.913
rs7535292	155127749	C	O00-O08 Pregnancy with abortive outcome	-0.00086576	0.013958	0.472611	0.883	0.997612	0.947
rs7535292	155127749	C	O02 Other abnormal products of conception	-0.00042196	0.048286	0.472611	0.883	0.997612	0.928
rs4971077	155128717	C	O82 Single delivery by Caesarean section	-0.00049167	0.0004879	0.472604	0.8857	0.997871	0.818
rs4971077	155128717	C	O34 Maternal care for known or suspected abnormality of pelvic organs	-0.00060954	0.0082127	0.472604	0.8857	0.997871	0.913
rs4971077	155128717	C	O00-O08 Pregnancy with abortive outcome	-0.00086757	0.01375	0.472604	0.8857	0.997871	0.947
rs4971077	155128717	C	O02 Other abnormal products of conception	-0.00042351	0.047445	0.472604	0.8857	0.997871	0.928
rs4971079	155130391	A	O82 Single delivery by Caesarean section	-0.00050589	0.00033352	0.473993	0.9236	0.997248	0.813
rs4971079	155130391	A	O80-O84 Delivery	-0.00093622	0.0021093	0.473993	0.9236	0.997248	0.924
rs4971079	155130391	A	O34 Maternal care for known or suspected abnormality of pelvic organs	-0.00061656	0.00751	0.473993	0.9236	0.997248	0.912
rs4971079	155130391	A	O00-O08 Pregnancy with abortive outcome	-0.00088757	0.011727	0.473993	0.9236	0.997248	0.946
rs4971079	155130391	A	O02 Other abnormal products of conception	-0.00044501	0.037278	0.473993	0.9236	0.997248	0.925
rs4971079	155130391	A	O30-O48 Maternal care related to the fetus and amniotic cavity and possible delivery problems	-0.0008851	0.049391	0.473993	0.9236	0.997248	0.969
rs4072037	155162067	T	O00-O08 Pregnancy with abortive outcome	-0.0011337	0.0012975	0.4625	0.6573	genotyped	0.931
rs4072037	155162067	T	O03 Spontaneous abortion	-0.0006028	0.0061015	0.4625	0.6573	genotyped	0.905
rs4072037	155162067	T	O34 Maternal care for known or suspected abnormality of pelvic organs	-0.00058632	0.011079	0.4625	0.6573	genotyped	0.916
rs4072037	155162067	T	O02 Other abnormal products of conception	-0.00050621	0.01792	0.4625	0.6573	genotyped	0.915
rs4072037	155162067	T	O82 Single delivery by Caesarean section	-0.00033177	0.01872	0.4625	0.6573	genotyped	0.873
rs4072037	155162067	T	O16 Unspecified maternal hypertension	-0.00033422	0.022509	0.4625	0.6573	genotyped	0.881
rs4072037	155162067	T	O36 Maternal care for other known or suspected foetal problems	-0.00056836	0.026183	0.4625	0.6573	genotyped	0.933
rs4072037	155162067	T	O30-O48 Maternal care related to the fetus and amniotic cavity and possible delivery problems	-0.0009124	0.042946	0.4625	0.6573	genotyped	0.969
rs12411216	155164480	A	O00-O08 Pregnancy with abortive outcome	0.0011691	0.00089973	0.459113	0.1742	0.997822	1.08
rs12411216	155164480	A	O03 Spontaneous abortion	0.00065551	0.0028361	0.459113	0.1742	0.997822	1.12
rs12411216	155164480	A	O34 Maternal care for known or suspected abnormality of pelvic organs	0.00060699	0.0084798	0.459113	0.1742	0.997822	1.1
rs12411216	155164480	A	O16 Unspecified maternal hypertension	0.00034118	0.019731	0.459113	0.1742	0.997822	1.14
rs12411216	155164480	A	O02 Other abnormal products of conception	0.00047293	0.026844	0.459113	0.1742	0.997822	1.09
rs12411216	155164480	A	O82 Single delivery by Caesarean section	0.0003045	0.030781	0.459113	0.1742	0.997822	1.13
rs12411216	155164480	A	O36 Maternal care for other known or suspected foetal problems	0.00051758	0.042685	0.459113	0.1742	0.997822	1.06
rs2974937	155168849	T	O00-O08 Pregnancy with abortive outcome	-0.0011562	0.001015	0.462274	0.2107	0.997979	0.93
rs2974937	155168849	T	O03 Spontaneous abortion	-0.00062341	0.0044952	0.462274	0.2107	0.997979	0.901
rs2974937	155168849	T	O34 Maternal care for known or suspected abnormality of pelvic organs	-0.00058924	0.010544	0.462274	0.2107	0.997979	0.915
rs2974937	155168849	T	O02 Other abnormal products of conception	-0.00050106	0.018905	0.462274	0.2107	0.997979	0.915
rs2974937	155168849	T	O82 Single delivery by Caesarean section	-0.00032014	0.023045	0.462274	0.2107	0.997979	0.878
rs2974937	155168849	T	O36 Maternal care for other known or suspected foetal problems	-0.00057757	0.023602	0.462274	0.2107	0.997979	0.932
rs2974937	155168849	T	O16 Unspecified maternal hypertension	-0.00031345	0.032054	0.462274	0.2107	0.997979	0.888
rs2974937	155168849	T	O30-O48 Maternal care related to the fetus and amniotic cavity and possible delivery problems	-0.00091553	0.04187	0.462274	0.2107	0.997979	0.968
rs2705102	17375862	T	O48 Prolonged pregnancy	-0.0006161	0.01709	0.197897	0.278	0.991121	0.89
rs2705102	17375862	T	N80-N98 Noninflammatory disorders of female genital tract	-0.0027357	0.057417	0.197897	0.278	0.991121	0.984
rs1005560	17371081	C	O48 Prolonged pregnancy	-0.00055977	0.030482	0.199949	0.4488	0.97891	0.9
rs1005560	17371081	C	N80-N98 Noninflammatory disorders of female genital tract	-0.0028582	0.047423	0.199949	0.4488	0.97891	0.983
rs1005560	17371081	C	gynaecological disorder (not cancer)	-0.0019349	0.048216	0.199949	0.4488	0.97891	0.975
rs2588212	17375468	A	N88 Other noninflammatory disorders of cervix uteri	-0.0007456	0.020448	0.192519	0.4836	0.989649	0.91
rs2588212	17375468	A	O48 Prolonged pregnancy	-0.00058519	0.024914	0.192519	0.4836	0.989649	0.895
rs2588212	17375468	A	O46 Antepartum haemorrhage, not elsewhere classified	0.00038737	0.044083	0.192519	0.4836	0.989649	1.15
rs2588212	17375468	A	N80-N98 Noninflammatory disorders of female genital tract	-0.0028677	0.048605	0.192519	0.4836	0.989649	0.983
rs2720587	17378468	T	N88 Other noninflammatory disorders of cervix uteri	-0.00075026	0.019471	0.192307	0.4775	0.993834	0.909
rs2720587	17378468	T	O48 Prolonged pregnancy	-0.00059416	0.022557	0.192307	0.4775	0.993834	0.894
rs2720587	17378468	T	N92 Excessive, frequent and irregular menstruation	-0.0018424	0.025454	0.192307	0.4775	0.993834	0.967
rs2720587	17378468	T	N80-N98 Noninflammatory disorders of female genital tract	-0.0029973	0.038959	0.192307	0.4775	0.993834	0.982
rs2720587	17378468	T	O46 Antepartum haemorrhage, not elsewhere classified	0.00038317	0.046067	0.192307	0.4775	0.993834	1.14
rs2517237	17375959	A	O48 Prolonged pregnancy	-0.00060893	0.019402	0.193682	0.4955	0.987893	0.891
rs2517237	17375959	A	N88 Other noninflammatory disorders of cervix uteri	-0.00072116	0.024711	0.193682	0.4955	0.987893	0.912
rs2517237	17375959	A	N92 Excessive, frequent and irregular menstruation	-0.0017661	0.032191	0.193682	0.4955	0.987893	0.968
rs2517237	17375959	A	O46 Antepartum haemorrhage, not elsewhere classified	0.00038604	0.044446	0.193682	0.4955	0.987893	1.15
rs2517237	17375959	A	N80-N98 Noninflammatory disorders of female genital tract	-0.0028848	0.046895	0.193682	0.4955	0.987893	0.983
rs2705103	17376182	T	N92 Excessive, frequent and irregular menstruation	-0.0020096	0.01466	0.194678	0.6491	0.989137	0.964
rs2705103	17376182	T	N88 Other noninflammatory disorders of cervix uteri	-0.00076754	0.016685	0.194678	0.6491	0.989137	0.907
rs2705103	17376182	T	N80-N98 Noninflammatory disorders of female genital tract	-0.0032176	0.02645	0.194678	0.6491	0.989137	0.981
rs2705103	17376182	T	O48 Prolonged pregnancy	-0.0005599	0.031367	0.194678	0.6491	0.989137	0.9
rs2705103	17376182	T	O46 Antepartum haemorrhage, not elsewhere classified	0.00039244	0.040759	0.194678	0.6491	0.989137	1.15
rs2588214	17376762	A	N88 Other noninflammatory disorders of cervix uteri	-0.00075613	0.018643	0.192176	0.4738	0.994508	0.908
rs2588214	17376762	A	O48 Prolonged pregnancy	-0.00058739	0.024266	0.192176	0.4738	0.994508	0.895
rs2588214	17376762	A	N92 Excessive, frequent and irregular menstruation	-0.0017993	0.02924	0.192176	0.4738	0.994508	0.968
rs2588214	17376762	A	N80-N98 Noninflammatory disorders of female genital tract	-0.0029409	0.042974	0.192176	0.4738	0.994508	0.983
rs2588214	17376762	A	O46 Antepartum haemorrhage, not elsewhere classified	0.0003843	0.045621	0.192176	0.4738	0.994508	1.14
rs2857211	32740442	G	O46 Antepartum haemorrhage, not elsewhere classified	-0.00032402	0.040427	0.3561	0.1353	genotyped	0.892
rs2857211	32740442	G	C56 Malignant neoplasm of ovary	-0.00034435	0.048071	0.3561	0.1353	genotyped	0.904
rs2621419	32741006	C	O46 Antepartum haemorrhage, not elsewhere classified	-0.00033876	0.03582	0.3267	0.3813	genotyped	0.888
rs2621419	32741006	C	C56 Malignant neoplasm of ovary	-0.00036602	0.039558	0.3267	0.3813	genotyped	0.899
rs2857210	32741742	G	C51-C58 Malignant neoplasms of female genital organs	-0.00087734	0.0049009	0.3256	0.008565	genotyped	0.92
rs2857210	32741742	G	O46 Antepartum haemorrhage, not elsewhere classified	-0.00033883	0.036317	0.3256	0.008565	genotyped	0.888
rs2857210	32741742	G	C56 Malignant neoplasm of ovary	-0.00036388	0.04131	0.3256	0.008565	genotyped	0.899
rs2621415	32741894	C	O46 Antepartum haemorrhage, not elsewhere classified	-0.00033606	0.037075	0.326818	0.88	0.999991	0.889
rs2621414	32742059	C	O46 Antepartum haemorrhage, not elsewhere classified	-0.00037795	0.019647	0.3225	0.3332	genotyped	0.876
rs2621413	32742531	T	O46 Antepartum haemorrhage, not elsewhere classified	-0.00033376	0.038382	0.326994	0.8557	0.999876	0.889
rs2621413	32742531	T	C56 Malignant neoplasm of ovary	-0.00036418	0.040293	0.326994	0.8557	0.999876	0.899
rs9276615	32743217	T	O46 Antepartum haemorrhage, not elsewhere classified	-0.00036698	0.023391	0.3227	0.326	genotyped	0.879
rs9276615	32743217	T	C56 Malignant neoplasm of ovary	-0.0003768	0.034633	0.3227	0.326	genotyped	0.896
rs2857201	32745156	G	C51-C58 Malignant neoplasms of female genital organs	-0.00084486	0.0067938	0.3224	0.2281	genotyped	0.923
rs2857201	32745156	G	O46 Antepartum haemorrhage, not elsewhere classified	-0.0003575	0.02734	0.3224	0.2281	genotyped	0.882
rs2857201	32745156	G	C56 Malignant neoplasm of ovary	-0.000369	0.038718	0.3224	0.2281	genotyped	0.898
rs2170183	32745324	C	O46 Antepartum haemorrhage, not elsewhere classified	-0.000368	0.022857	0.322638	0.8122	0.999999	0.879
rs2170183	32745324	C	C56 Malignant neoplasm of ovary	-0.00038866	0.029145	0.322638	0.8122	0.999999	0.893
rs2621409	32746845	C	O46 Antepartum haemorrhage, not elsewhere classified	-0.00036798	0.022864	0.322636	0.8031	1	0.879
rs2621409	32746845	C	C56 Malignant neoplasm of ovary	-0.00038869	0.029132	0.322636	0.8031	1	0.893
rs2857197	32746984	C	O46 Antepartum haemorrhage, not elsewhere classified	-0.00035829	0.026883	0.3226	0.4853	genotyped	0.882
rs2857197	32746984	C	C56 Malignant neoplasm of ovary	-0.00037806	0.034045	0.3226	0.4853	genotyped	0.896
rs2857195	32747060	T	O46 Antepartum haemorrhage, not elsewhere classified	-0.00038263	0.017942	0.322901	0.7762	0.999999	0.874
rs2857195	32747060	T	C56 Malignant neoplasm of ovary	-0.00039338	0.027211	0.322901	0.7762	0.999999	0.892
rs1988564	32753682	C	O46 Antepartum haemorrhage, not elsewhere classified	-0.00041565	0.010232	0.3232	0.257	genotyped	0.864
rs1988564	32753682	C	C56 Malignant neoplasm of ovary	-0.00039608	0.02636	0.3232	0.257	genotyped	0.891
rs2621393	32755216	G	O46 Antepartum haemorrhage, not elsewhere classified	-0.00040164	0.013056	0.3229	0.5204	genotyped	0.868
rs2621393	32755216	G	C56 Malignant neoplasm of ovary	-0.00038124	0.032476	0.3229	0.5204	genotyped	0.895
rs2621391	32757158	T	O46 Antepartum haemorrhage, not elsewhere classified	-0.00037537	0.020426	0.3227	0.6427	genotyped	0.876
rs2621391	32757158	T	C56 Malignant neoplasm of ovary	-0.00038214	0.03218	0.3227	0.6427	genotyped	0.895
rs2621388	32757938	G	O46 Antepartum haemorrhage, not elsewhere classified	-0.00037545	0.020219	0.322788	0.8517	0.999997	0.876
rs9275653	32685865	A	C51-C58 Malignant neoplasms of female genital organs	-0.00069566	0.019589	0.4002	0.01315	genotyped	0.936
rs2621421	32740671	C	O26 Maternal care for other conditions predominantly related to pregnancy	0.00069892	0.0063551	0.3861	0.7763	genotyped	1.09
rs2621421	32740671	C	N84 Polyp of female genital tract	-0.0013481	0.02952	0.3861	0.7763	genotyped	0.971
rs2857207	32743173	G	O46 Antepartum haemorrhage, not elsewhere classified	-0.00036437	0.024203	0.32285	0.8092	0.99994	0.88
rs2857207	32743173	G	C56 Malignant neoplasm of ovary	-0.00038524	0.030553	0.32285	0.8092	0.99994	0.894
rs9276614	32743193	G	O46 Antepartum haemorrhage, not elsewhere classified	-0.00036276	0.024821	0.322976	0.864	0.999808	0.88
rs9276614	32743193	G	C56 Malignant neoplasm of ovary	-0.0003923	0.027617	0.322976	0.864	0.999808	0.892
rs9276628	32743861	A	O46 Antepartum haemorrhage, not elsewhere classified	-0.00036426	0.024247	0.32286	0.8032	0.999968	0.88
rs9276639	32744667	G	O46 Antepartum haemorrhage, not elsewhere classified	-0.0003643	0.024233	0.322851	0.8092	0.999976	0.88
rs9276639	32744667	G	C56 Malignant neoplasm of ovary	-0.00038525	0.030554	0.322851	0.8092	0.999976	0.894
rs9276640	32744684	T	O46 Antepartum haemorrhage, not elsewhere classified	-0.00036784	0.022912	0.322642	0.8303	0.999948	0.879
rs9276640	32744684	T	C56 Malignant neoplasm of ovary	-0.00038866	0.029142	0.322642	0.8303	0.999948	0.893
rs9276640	32744684	T	O46 Antepartum haemorrhage, not elsewhere classified	-0.00036784	0.022912	0.322642	0.8303	0.999948	0.879
rs9276642	32744730	G	O46 Antepartum haemorrhage, not elsewhere classified	-0.00036789	0.022895	0.322637	0.8303	0.999964	0.879
rs9276642	32744730	G	C56 Malignant neoplasm of ovary	-0.00038854	0.029191	0.322637	0.8303	0.999964	0.893
rs2857199	32746012	G	O46 Antepartum haemorrhage, not elsewhere classified	-0.00036783	0.022917	0.322658	0.8061	0.999971	0.879
rs2857199	32746012	G	C56 Malignant neoplasm of ovary	-0.00038833	0.029279	0.322658	0.8061	0.999971	0.893
rs2857198	32746920	C	C56 Malignant neoplasm of ovary	-0.00040741	0.022298	0.3228	0.4978	genotyped	0.888
rs2857198	32746920	C	O46 Antepartum haemorrhage, not elsewhere classified	-0.00036528	0.023973	0.3228	0.4978	genotyped	0.88
rs2857196	32747012	A	O46 Antepartum haemorrhage, not elsewhere classified	-0.00036797	0.022869	0.322636	0.8031	0.999999	0.879
rs2857196	32747012	A	C56 Malignant neoplasm of ovary	-0.00038869	0.029133	0.322636	0.8031	0.999999	0.893
rs2857194	32747273	T	O46 Antepartum haemorrhage, not elsewhere classified	-0.00033804	0.038725	0.3207	0.009394	genotyped	0.888
rs2621406	32747959	T	O46 Antepartum haemorrhage, not elsewhere classified	-0.00036813	0.022813	0.322639	0.8212	0.999938	0.879
rs2621406	32747959	T	C56 Malignant neoplasm of ovary	-0.00038979	0.028685	0.322639	0.8212	0.999938	0.893
rs2857191	32747971	G	O46 Antepartum haemorrhage, not elsewhere classified	-0.00036813	0.022813	0.322639	0.8212	0.999938	0.879
rs2857191	32747971	G	C56 Malignant neoplasm of ovary	-0.00038979	0.028685	0.322639	0.8212	0.999938	0.893
rs2857190	32748045	C	O46 Antepartum haemorrhage, not elsewhere classified	-0.00038215	0.018341	0.325701	0.6913	0.991373	0.874
rs2857190	32748045	C	C56 Malignant neoplasm of ovary	-0.00039655	0.026326	0.325701	0.6913	0.991373	0.891
rs2621404	32748633	C	O46 Antepartum haemorrhage, not elsewhere classified	-0.00038434	0.017439	0.322888	0.7972	0.999971	0.874
rs2621404	32748633	C	C56 Malignant neoplasm of ovary	-0.00039375	0.027069	0.322888	0.7972	0.999971	0.892
rs9276674	32749704	C	O46 Antepartum haemorrhage, not elsewhere classified	-0.0003902	0.015796	0.322918	0.7972	0.99991	0.872
rs9276674	32749704	C	C56 Malignant neoplasm of ovary	-0.00039327	0.027255	0.322918	0.7972	0.99991	0.892
rs2857187	32750031	T	O46 Antepartum haemorrhage, not elsewhere classified	-0.0003906	0.015689	0.322895	0.7972	0.999968	0.872
rs2857187	32750031	T	C56 Malignant neoplasm of ovary	-0.0003937	0.027089	0.322895	0.7972	0.999968	0.892
rs2621401	32750279	C	O46 Antepartum haemorrhage, not elsewhere classified	-0.00039062	0.015683	0.322893	0.7972	0.999972	0.872
rs2621401	32750279	C	C56 Malignant neoplasm of ovary	-0.00039369	0.02709	0.322893	0.7972	0.999972	0.892
